# Supplementary material for: Naphthalen-1-yl­methanol
Source: IUCrdata. 2020 Dec 22;5(Pt 12):x201646. doi: 10.1107/S2414314620016466 (PMC9462174; doi:10.1107/S2414314620016466)
Supplement: Supplementary file 1 [file x-05-x201646-sup1.cif]

##############################################################################
#                                                                            #
# This CIF contains the data for a data article accepted for                 #
# publication in IUCrData. It conforms to the requirements of                #
# Notes for Authors for IUCrData, and has been                               #
# peer reviewed under the auspices of IUCrData.                              #
#                                                                            #
# Full details of the Crystallographic Information File format               #
# are given in the paper "The Crystallographic Information File (CIF):       #
# a New Standard Archive File for Crystallography" by S. R. Hall, F. H.      #
# Allen and I. D. Brown [Acta Cryst. (1991), A47, 655-685].                  #
#                                                                            #
# The current version of the core CIF dictionary is obtainable from          #
# ftp://ftp.iucr.org/pub/cif_core.dic.                                       #
#                                                                            #
# Software is freely available for graphical display of the structure(s)     #
# in this CIF. For information consult the CIF software page                 #
# http://www.iucr.org/resources/cif/software.                                #
#                                                                            #
# This file may be used for bona fide research purposes within the           #
# scientific community so long as proper attribution is given to the data    # 
# article from which it was obtained.                                        #
#                                                                            #
##############################################################################
data_I
_database_code_depnum_ccdc_archive 'CCDC 2051428'
_audit_creation_method
;
Olex2 1.2
(compiled 2018.05.29 svn.r3508 for OlexSys, GUI svn.r5506)
;
_journal_date_recd_electronic     2020-12-11
_journal_date_accepted     2020-12-19
_journal_name_full     'IUCrData'
_journal_year     2021
_journal_volume     6
_journal_issue     12
_journal_page_first     0
_journal_page_last     0
_journal_paper_category     HO
_journal_paper_doi     10.1107/S2414314620016466
_journal_coeditor_code     HB4373
_publ_contact_author_name     'Alexander Y. Nazarenko'
_publ_contact_author_address
; Chemistry Department,
  State University of New York, College at Buffalo,
  1300 Elmwood Ave
  Buffalo, NY 14222-1095
  USA
;
_publ_contact_author_email     nazareay@buffalostate.edu
_publ_contact_author_fax     1-716-878-4028
_publ_contact_author_phone     1-716-878-5923
_publ_section_title
;
Naphthalen-1-ylmethanol
;
loop_
    _publ_author_name
    _publ_author_footnote
    _publ_author_address
    'Nazarenko, Alexander Y.' .
;
Chemistry Department,
State University of New York, College at Buffalo,
1300 Elmwood Ave
Buffalo, NY 14222-1095
USA
;
_publ_section_synopsis
;
The molecules of naphthalen-1-ylmethanol are linked by O---H...O hydrogen
bonds, generating infinite chains propagating parallel to the [100] direction.
;
_chemical_name_systematic
;
Naphthalen-1-ylmethanol
;
_chemical_name_common     1-naphthalenemethanol
_chemical_formula_moiety     'C11 H10 O'
_chemical_formula_sum     'C11 H10 O'
_chemical_formula_iupac     'C11 H10 O'
_chemical_formula_weight     158.19
_chemical_melting_point     333
_space_group_crystal_system     orthorhombic
_space_group_name_H-M_alt     'P b c a'
_space_group_name_Hall     '-P 2ac 2ab'
loop_
    _space_group_symop_operation_xyz
    'x, y, z'
    '-x+1/2, -y, z+1/2'
    '-x, y+1/2, -z+1/2'
    'x+1/2, -y+1/2, -z'
    '-x, -y, -z'
    'x-1/2, y, -z-1/2'
    'x, -y-1/2, z-1/2'
    '-x-1/2, y-1/2, z'
_cell_length_a     4.93060(10)
_cell_length_b     15.7882(5)
_cell_length_c     21.0651(6)
_cell_angle_alpha     90
_cell_angle_beta     90
_cell_angle_gamma     90
_cell_volume     1639.82(8)
_cell_formula_units_Z     8
_cell_measurement_reflns_used     9897
_cell_measurement_theta_min     3.23
_cell_measurement_theta_max     31.98
_cell_measurement_temperature     173(2)
_exptl_crystal_description     needle
_exptl_crystal_colour     colourless
_exptl_crystal_size_max     0.58
_exptl_crystal_size_mid     0.12
_exptl_crystal_size_min     0.1
_exptl_crystal_density_diffrn     1.282
_exptl_crystal_density_meas     ?
_exptl_crystal_density_method     ?
_exptl_crystal_F_000     672
_exptl_absorpt_coefficient_mu     0.081
_exptl_absorpt_correction_type     multi-scan
_exptl_absorpt_process_details
;
(SADABS; Krause <i>et al.</i>,  2015)
;
_exptl_absorpt_correction_T_min     0.7968
_exptl_absorpt_correction_T_max     0.8623
_diffrn_ambient_temperature     173
_diffrn_source     sealedtube
_diffrn_radiation_type     MoK\a
_diffrn_radiation_wavelength     0.71073
_diffrn_radiation_monochromator     graphite
_diffrn_measurement_device_type     'Bruker PHOTON-100 CMOS'
_diffrn_measurement_method     '\f and \w scans'
_diffrn_detector_area_resol_mean     10.8
_diffrn_reflns_number     38547
_diffrn_reflns_av_R_equivalents     0.0454
_diffrn_reflns_av_unetI/netI     0.0183
_diffrn_reflns_theta_min     3.225
_diffrn_reflns_theta_max     32.085
_diffrn_reflns_theta_full     26.000
_diffrn_measured_fraction_theta_max     0.998
_diffrn_measured_fraction_theta_full     0.998
_diffrn_reflns_limit_h_min     -7
_diffrn_reflns_limit_h_max     7
_diffrn_reflns_limit_k_min     -23
_diffrn_reflns_limit_k_max     23
_diffrn_reflns_limit_l_min     -31
_diffrn_reflns_limit_l_max     31
_diffrn_standards_number     0
_refine_special_details     ?
_reflns_number_total     2860
_reflns_number_gt     2146
_reflns_threshold_expression     'I > 2\s(I)'
_refine_ls_structure_factor_coef     Fsqd
_refine_ls_matrix_type     full
_refine_ls_R_factor_all     0.0712
_refine_ls_R_factor_gt     0.0505
_refine_ls_wR_factor_gt     0.1282
_refine_ls_wR_factor_ref     0.1438
_refine_ls_goodness_of_fit_ref     1.035
_refine_ls_restrained_S_all     1.035
_refine_ls_number_reflns     2860
_refine_ls_number_parameters     149
_refine_ls_number_restraints     0
_refine_ls_hydrogen_treatment     refall
_refine_ls_weighting_scheme     calc
_refine_ls_weighting_details
              'w=1/[\s^2^(Fo^2^)+(0.0706P)^2^+0.4678P] where P=(Fo^2^+2Fc^2^)/3'
_atom_sites_solution_hydrogens     difmap
_atom_sites_solution_primary     direct
_atom_sites_solution_secondary     ?
_refine_ls_shift/su_max     0.000
_refine_ls_shift/su_mean     0.000
_refine_diff_density_max     0.352
_refine_diff_density_min     -0.141
_refine_ls_extinction_method     none
_refine_ls_extinction_coef     .
loop_
    _atom_type_symbol
    _atom_type_description
    _atom_type_scat_dispersion_real
    _atom_type_scat_dispersion_imag
    _atom_type_scat_source
    'C' 'C' 0.0033 0.0016
                         'International Tables Vol C Tables 4.2.6.8 and 6.1.1.4'
    'H' 'H' 0.0000 0.0000
                         'International Tables Vol C Tables 4.2.6.8 and 6.1.1.4'
    'O' 'O' 0.0106 0.0060
                         'International Tables Vol C Tables 4.2.6.8 and 6.1.1.4'
_computing_data_collection
;
APEX2 (Bruker, 2016)
;
_computing_cell_refinement
;
SAINT (Bruker, 2016)
;
_computing_data_reduction
;
SAINT (Bruker, 2016)
;
_computing_structure_solution
;
ShelXT (Sheldrick, 2015a)
;
_computing_structure_refinement
;
ShelXL (Sheldrick, 2015b)
;
_computing_molecular_graphics
;
<i>OLEX2</i> (Dolomanov <i>et al.</i>,  2009) and Mercury (Macrae <i>et
al.</i>,  2020)
;
_computing_publication_material
;
<i>OLEX2</i> (Dolomanov <i>et al.</i>,  2009)
;
loop_
    _atom_site_type_symbol
    _atom_site_label
    _atom_site_fract_x
    _atom_site_fract_y
    _atom_site_fract_z
    _atom_site_U_iso_or_equiv
    _atom_site_adp_type
    _atom_site_calc_flag
    _atom_site_occupancy
    _atom_site_disorder_assembly
    _atom_site_disorder_group
    O O1 0.64002(18) 0.45528(6) 0.27894(4) 0.0398(2) Uani d 1 . .
    H H1 0.788(5) 0.4551(11) 0.2541(10) 0.068(5) Uiso d 1 . .
    C C1 0.5128(2) 0.39728(7) 0.38094(5) 0.0288(2) Uani d 1 . .
    C C2 0.3861(2) 0.43905(7) 0.42978(5) 0.0330(2) Uani d 1 . .
    H H2 0.441(3) 0.4976(9) 0.4386(7) 0.041(4) Uiso d 1 . .
    C C3 0.1852(3) 0.39961(8) 0.46739(6) 0.0352(3) Uani d 1 . .
    H H3 0.102(3) 0.4281(10) 0.5013(8) 0.045(4) Uiso d 1 . .
    C C4 0.1114(2) 0.31785(7) 0.45523(5) 0.0325(2) Uani d 1 . .
    H H4 -0.027(3) 0.2898(9) 0.4812(7) 0.042(4) Uiso d 1 . .
    C C5 0.2393(2) 0.27146(7) 0.40600(5) 0.0276(2) Uani d 1 . .
    C C6 0.1723(3) 0.18527(7) 0.39480(6) 0.0344(3) Uani d 1 . .
    H H6 0.027(3) 0.1588(9) 0.4205(7) 0.044(4) Uiso d 1 . .
    C C7 0.3045(3) 0.13985(8) 0.34904(6) 0.0388(3) Uani d 1 . .
    H H7 0.259(4) 0.0829(11) 0.3412(8) 0.050(4) Uiso d 1 . .
    C C8 0.5083(3) 0.17819(8) 0.31230(6) 0.0390(3) Uani d 1 . .
    H H8 0.607(3) 0.1454(10) 0.2784(8) 0.050(4) Uiso d 1 . .
    C C9 0.5750(2) 0.26132(8) 0.32101(5) 0.0336(3) Uani d 1 . .
    H H9 0.714(3) 0.2873(10) 0.2953(7) 0.046(4) Uiso d 1 . .
    C C10 0.4438(2) 0.31084(7) 0.36840(5) 0.0268(2) Uani d 1 . .
    C C11 0.7284(2) 0.44171(8) 0.34298(6) 0.0349(3) Uani d 1 . .
    H H11A 0.777(3) 0.4958(10) 0.3634(7) 0.041(4) Uiso d 1 . .
    H H11B 0.902(3) 0.4052(9) 0.3427(7) 0.039(4) Uiso d 1 . .
loop_
    _atom_site_aniso_label
    _atom_site_aniso_U_11
    _atom_site_aniso_U_22
    _atom_site_aniso_U_33
    _atom_site_aniso_U_12
    _atom_site_aniso_U_13
    _atom_site_aniso_U_23
    O1 0.0254(4) 0.0620(6) 0.0319(4) -0.0028(4) -0.0007(3) 0.0145(4)
    C1 0.0253(5) 0.0341(5) 0.0268(5) -0.0015(4) -0.0036(4) 0.0049(4)
    C2 0.0366(6) 0.0322(5) 0.0302(5) 0.0010(4) -0.0043(4) 0.0021(4)
    C3 0.0399(6) 0.0387(6) 0.0270(5) 0.0087(5) 0.0027(4) 0.0012(4)
    C4 0.0319(5) 0.0382(6) 0.0274(5) 0.0040(4) 0.0043(4) 0.0070(4)
    C5 0.0258(5) 0.0323(5) 0.0248(5) 0.0015(4) -0.0012(4) 0.0056(4)
    C6 0.0354(6) 0.0333(5) 0.0343(6) -0.0024(4) -0.0009(4) 0.0059(4)
    C7 0.0451(7) 0.0328(6) 0.0384(6) -0.0006(5) -0.0041(5) -0.0004(5)
    C8 0.0408(6) 0.0422(6) 0.0339(6) 0.0070(5) 0.0014(5) -0.0049(5)
    C9 0.0285(5) 0.0433(6) 0.0290(5) 0.0017(4) 0.0020(4) 0.0011(4)
    C10 0.0231(4) 0.0330(5) 0.0242(4) 0.0014(4) -0.0023(3) 0.0039(4)
    C11 0.0285(5) 0.0441(6) 0.0320(5) -0.0072(5) -0.0046(4) 0.0072(5)
_geom_special_details
;
 All esds (except the esd in the dihedral angle between two l.s. planes)
 are estimated using the full covariance matrix.  The cell esds are taken
 into account individually in the estimation of esds in distances, angles
 and torsion angles; correlations between esds in cell parameters are only
 used when they are defined by crystal symmetry.  An approximate (isotropic)
 treatment of cell esds is used for estimating esds involving l.s. planes.
;
loop_
    _geom_bond_atom_site_label_1
    _geom_bond_atom_site_label_2
    _geom_bond_site_symmetry_2
    _geom_bond_distance
    _geom_bond_publ_flag
    O1 H1 . 0.90(2) ?
    O1 C11 . 1.4338(14) ?
    C1 C2 . 1.3724(16) ?
    C1 C10 . 1.4310(15) ?
    C1 C11 . 1.5039(16) ?
    C2 H2 . 0.980(15) ?
    C2 C3 . 1.4131(17) ?
    C3 H3 . 0.939(16) ?
    C3 C4 . 1.3654(17) ?
    C4 H4 . 0.981(15) ?
    C4 C5 . 1.4174(15) ?
    C5 C6 . 1.4201(16) ?
    C5 C10 . 1.4252(14) ?
    C6 H6 . 0.989(17) ?
    C6 C7 . 1.3669(18) ?
    C7 H7 . 0.940(17) ?
    C7 C8 . 1.4054(19) ?
    C8 H8 . 1.006(17) ?
    C8 C9 . 1.3653(18) ?
    C9 H9 . 0.965(16) ?
    C9 C10 . 1.4232(16) ?
    C11 H11A . 0.986(16) ?
    C11 H11B . 1.032(16) ?
loop_
    _geom_angle_atom_site_label_1
    _geom_angle_atom_site_label_2
    _geom_angle_atom_site_label_3
    _geom_angle_site_symmetry_1
    _geom_angle_site_symmetry_3
    _geom_angle
    _geom_angle_publ_flag
    C11 O1 H1 . . 107.5(14) ?
    C2 C1 C10 . . 119.25(10) ?
    C2 C1 C11 . . 119.75(10) ?
    C10 C1 C11 . . 120.97(10) ?
    C1 C2 H2 . . 118.0(9) ?
    C1 C2 C3 . . 121.85(11) ?
    C3 C2 H2 . . 120.1(9) ?
    C2 C3 H3 . . 121.5(10) ?
    C4 C3 C2 . . 119.88(11) ?
    C4 C3 H3 . . 118.6(10) ?
    C3 C4 H4 . . 120.5(9) ?
    C3 C4 C5 . . 120.48(11) ?
    C5 C4 H4 . . 119.0(9) ?
    C4 C5 C6 . . 120.88(10) ?
    C4 C5 C10 . . 119.74(10) ?
    C6 C5 C10 . . 119.36(10) ?
    C5 C6 H6 . . 118.8(9) ?
    C7 C6 C5 . . 120.60(11) ?
    C7 C6 H6 . . 120.6(9) ?
    C6 C7 H7 . . 120.8(11) ?
    C6 C7 C8 . . 120.22(11) ?
    C8 C7 H7 . . 119.0(11) ?
    C7 C8 H8 . . 121.0(9) ?
    C9 C8 C7 . . 120.80(11) ?
    C9 C8 H8 . . 118.2(9) ?
    C8 C9 H9 . . 120.3(9) ?
    C8 C9 C10 . . 120.87(11) ?
    C10 C9 H9 . . 118.8(10) ?
    C5 C10 C1 . . 118.78(10) ?
    C9 C10 C1 . . 123.06(10) ?
    C9 C10 C5 . . 118.14(10) ?
    O1 C11 C1 . . 110.79(9) ?
    O1 C11 H11A . . 110.7(9) ?
    O1 C11 H11B . . 109.3(8) ?
    C1 C11 H11A . . 110.1(9) ?
    C1 C11 H11B . . 109.2(9) ?
    H11A C11 H11B . . 106.5(13) ?
loop_
    _geom_torsion_atom_site_label_1
    _geom_torsion_atom_site_label_2
    _geom_torsion_atom_site_label_3
    _geom_torsion_atom_site_label_4
    _geom_torsion_site_symmetry_1
    _geom_torsion_site_symmetry_2
    _geom_torsion_site_symmetry_3
    _geom_torsion_site_symmetry_4
    _geom_torsion
    _geom_torsion_publ_flag
    C1 C2 C3 C4 . . . . -0.39(18) ?
    C2 C1 C10 C5 . . . . 1.81(15) ?
    C2 C1 C10 C9 . . . . -176.55(10) ?
    C2 C1 C11 O1 . . . . -113.15(12) ?
    C2 C3 C4 C5 . . . . 1.44(17) ?
    C3 C4 C5 C6 . . . . 177.24(11) ?
    C3 C4 C5 C10 . . . . -0.83(16) ?
    C4 C5 C6 C7 . . . . -177.20(11) ?
    C4 C5 C10 C1 . . . . -0.80(15) ?
    C4 C5 C10 C9 . . . . 177.65(10) ?
    C5 C6 C7 C8 . . . . -0.22(19) ?
    C6 C5 C10 C1 . . . . -178.90(10) ?
    C6 C5 C10 C9 . . . . -0.45(15) ?
    C6 C7 C8 C9 . . . . -0.9(2) ?
    C7 C8 C9 C10 . . . . 1.34(19) ?
    C8 C9 C10 C1 . . . . 177.73(11) ?
    C8 C9 C10 C5 . . . . -0.64(17) ?
    C10 C1 C2 C3 . . . . -1.25(17) ?
    C10 C1 C11 O1 . . . . 69.09(14) ?
    C10 C5 C6 C7 . . . . 0.88(17) ?
    C11 C1 C2 C3 . . . . -179.05(10) ?
    C11 C1 C10 C5 . . . . 179.58(9) ?
    C11 C1 C10 C9 . . . . 1.22(16) ?
loop_
    _geom_hbond_atom_site_label_D
    _geom_hbond_atom_site_label_H
    _geom_hbond_atom_site_label_A
    _geom_hbond_site_symmetry_A
    _geom_hbond_distance_DH
    _geom_hbond_distance_HA
    _geom_hbond_distance_DA
    _geom_hbond_angle_DHA
    _geom_hbond_publ_flag
    O1 H1 O1 6_656 0.90(2) 1.87(2) 2.7504(8) 166(2) yes
_shelx_space_group_comment
;
The symmetry employed for this shelxl refinement is uniquely defined
by the following loop, which should always be used as a source of
symmetry information in preference to the above space-group names.
They are only intended as comments.
;
_shelx_estimated_absorpt_T_min     0.955
_shelx_estimated_absorpt_T_max     0.992
_shelx_hkl_file
;
  -1   0   0   -0.21    0.46   3
   1   0   0    0.12    0.25   1
   1   0   0   -0.23    0.56   3
  -1   0   0   -0.09    0.31   1
   2   0   0   80.52    3.31   3
   2   0   0   80.19    2.43   1
  -2   0   0   84.06    3.17   3
  -2   0   0   76.81    2.50   5
  -2   0   0   79.71    2.48   6
  -2   0   0   76.99    2.41   1
   3   0   0   -0.97    1.08   3
  -3   0   0    0.48    0.32   6
  -3   0   0   -1.26    0.93   3
   3   0   0    0.05    0.85   1
  -3   0   0   -0.91    0.66   1
  -4   0   0    0.64    1.99   3
  -4   0   0    2.07    1.09   1
   4   0   0    1.09    1.05   2
  -4   0   0    2.18    0.98   6
   4   0   0   -1.15    1.23   1
  -5   0   0   -2.56    1.93   3
   5   0   0    0.37    1.41   2
   5   0   0    0.71    1.51   1
  -5   0   0   -0.78    0.53   6
  -6   0   0   -0.55    1.31   6
  -6   0   0    5.01    5.03   3
   6   0   0    0.38    2.30   2
  -7   0   0    3.32    1.22   6
   7   0   0    1.13    2.41   2
  -7   0   0   -6.21    5.20   3
   1   1   0   -0.59    0.42   3
  -1   1   0   -0.76    0.39   3
   1  -1   0   -0.70    0.25   1
   1   1   0   -0.68    0.31   1
  -1  -1   0   -0.01    0.32   1
   1  -1   0   -0.65    0.59   3
  -1  -1   0   -0.51    0.43   3
   1  -1   0   -0.46    0.25   1
  -2   1   0 1394.16   33.48   3
  -2  -1   0 1401.36   32.96   1
   2   1   0 1430.30   33.54   3
  -2  -1   0 1320.30   32.96   6
   2  -1   0 1391.32   32.76   1
  -2  -1   0 1405.55   33.57   3
   2   1   0 1234.85   33.15   1
   2  -1   0 1413.52   32.77   1
  -2   1   0 1379.04   33.08   5
  -2   1   0 1319.75   32.96   6
   2  -1   0 1409.02   33.48   3
  -3   1   0    0.15    0.64   5
   3  -1   0    0.26    0.77   1
   3   1   0   -0.20    0.92   1
  -3   1   0    0.55    0.66   6
  -3  -1   0    0.55    0.78   1
  -3  -1   0   -1.01    1.20   3
   3   1   0   -1.86    1.88   3
   3  -1   0   -0.03    1.14   3
  -3   1   0    0.27    1.34   3
  -3  -1   0   -0.43    0.54   6
   4  -1   0   25.45    2.30   1
  -4   1   0   30.57    3.76   3
  -4  -1   0   16.71    2.53   3
  -4  -1   0   23.13    1.53   7
  -4  -1   0   25.53    2.42   1
  -4   1   0   26.66    1.76   6
   4   1   0   22.80    2.80   1
  -4  -1   0   25.94    1.70   6
   4  -1   0   26.76    2.15   1
   4   1   0   26.45    2.69   2
  -5  -1   0   -2.36    3.17   3
  -5   1   0   -1.32    2.48   3
   5   1   0    0.55    1.35   2
   5  -1   0   -0.43    1.33   2
   5   1   0   -0.67    1.64   1
   5  -1   0    0.01    1.15   1
  -5  -1   0   -0.67    0.54   6
  -5   1   0   -0.59    0.49   6
  -6  -1   0    1.27    1.17   6
  -6   1   0   -1.39    4.74   3
  -6  -1   0    2.57    4.09   3
   6  -1   0    0.36    1.70   2
  -6   1   0    1.12    0.87   6
   6   1   0    2.43    2.01   2
   7  -1   0   -0.07    2.47   2
  -7   1   0    0.11    1.72   6
   7   1   0    1.07    2.70   2
  -7  -1   0   -4.38    5.58   3
  -7   1   0   -6.01    6.34   3
  -1   2   0    0.64    0.55   3
   1  -2   0    0.81    0.50   3
   1   2   0   -0.17    0.38   3
   1  -2   0    0.38    0.29   1
  -1  -2   0    1.04    0.54   3
   1   2   0   -0.00    0.50   1
  -1  -2   0    0.15    0.47   1
  -1   2   0    0.23    0.29   1
  -2   2   0  405.76   10.28   6
  -2   2   0  413.29   10.41   5
   2   2   0  403.54   10.40   1
  -2   2   0  415.24   10.84   3
   2   2   0  420.96   10.91   3
  -2  -2   0  416.57   10.95   3
   2  -2   0  410.05   10.08   1
   2  -2   0  411.96   10.08   1
  -2  -2   0  406.52   10.41   1
   2  -2   0  427.89   10.87   3
   2   2   0  398.28   10.15   2
  -3  -2   0   -2.14    0.88   1
   3  -2   0   -1.56    1.32   3
   3   2   0   -0.34    0.77   2
  -3  -2   0   -0.39    0.45   6
  -3  -2   0    0.58    0.58   7
  -3   2   0   -1.22    1.01   3
   3  -2   0   -0.09    0.71   1
   3  -2   0   -0.45    0.68   1
   3   2   0   -1.67    1.11   1
  -3   2   0    0.18    0.62   5
  -3  -2   0   -0.42    1.04   3
   4   2   0   83.75    4.06   1
  -4  -2   0   83.36    3.04   6
  -4   2   0   83.78    4.68   3
  -4  -2   0   83.08    2.93   7
  -4   2   0   84.10    3.44   5
  -4  -2   0   82.32    4.90   3
   4  -2   0   86.84    2.87   1
   4   2   0   77.70    3.59   2
  -4  -2   0   91.95    3.71   1
   4  -2   0   82.39    3.05   1
  -4   2   0   88.23    3.07   6
   5   2   0    0.15    1.32   2
  -5  -2   0   -1.76    1.61   1
  -5  -2   0   -1.19    1.91   3
  -5   2   0    0.42    0.60   6
  -5   2   0   -0.79    3.11   3
  -5  -2   0   -0.48    0.52   6
  -6   2   0   35.17    2.32   6
   6   2   0   36.99    3.37   2
  -6  -2   0   36.77    2.54   6
  -6  -2   0   35.22    5.45   3
  -6   2   0   36.00    5.71   3
   6  -2   0   38.10    3.53   2
  -7  -2   0   -6.54    5.24   3
  -7   2   0   -4.86    6.16   3
  -7  -2   0   -1.38    1.59   6
   7   2   0    5.07    3.86   2
  -7   2   0   -0.21    1.13   6
   7  -2   0   -1.79    2.81   2
   0  -3   0    0.09    0.45   1
   0   3   0   -0.02    0.26   3
   0   3   0    0.80    0.36   1
   0  -3   0    0.06    0.32   3
  -1   3   0   -0.33    0.42   1
   1   3   0   -0.98    0.38   3
   1  -3   0   -0.40    0.36   1
  -1  -3   0   -0.88    0.53   3
   1   3   0   -0.60    0.64   1
   1  -3   0   -0.22    0.56   3
  -1   3   0   -0.19    0.41   3
  -1  -3   0   -0.62    0.51   1
  -2   3   0   10.27    1.11   5
  -2   3   0   11.39    0.87   6
   2  -3   0    9.09    1.00   1
  -2  -3   0   13.40    1.30   1
  -2  -3   0   13.19    0.89   6
   2  -3   0    7.33    1.15   3
   2   3   0   11.07    0.96   2
   2   3   0    9.75    1.29   3
   2   3   0   10.64    1.08   1
  -2   3   0   14.13    1.49   3
   2  -3   0   10.90    1.07   1
   3   3   0    1.16    1.25   1
  -3  -3   0    0.16    0.35   6
  -3   3   0   -0.26    0.62   5
  -3  -3   0   -2.92    1.31   3
   3   3   0    0.09    0.92   2
  -3   3   0   -0.10    0.93   3
   3  -3   0   -0.07    0.62   1
  -3   3   0   -0.06    0.48   6
  -3  -3   0   -1.72    0.82   1
   3  -3   0    0.49    1.47   3
   3  -3   0    0.51    0.72   1
   4   3   0   61.22    4.10   1
  -4   3   0   58.03    4.65   3
  -4  -3   0   57.82    3.16   1
   4  -3   0   55.41    2.27   1
   4   3   0   55.73    2.69   2
  -4   3   0   55.98    2.32   6
  -4  -3   0   57.52    4.08   3
  -4  -3   0   55.65    2.44   6
  -4  -3   0   55.37    2.43   7
   4  -3   0   58.34    2.37   1
  -4   3   0   59.02    2.78   5
  -5  -3   0    0.42    1.11   7
  -5  -3   0    0.44    0.56   6
  -5   3   0    0.07    1.80   3
  -5  -3   0    0.50    2.52   3
  -5   3   0    0.65    0.92   6
  -5  -3   0   -0.93    1.66   1
   5   3   0   -0.75    1.44   2
  -6   3   0    5.54    4.88   3
   6  -3   0    7.21    2.18   2
  -6  -3   0    8.35    1.49   6
  -6  -3   0    4.62    3.50   3
  -6   3   0    6.23    1.50   6
   6   3   0    8.73    1.91   2
  -7   3   0   -1.65    6.50   3
   7  -3   0    0.01    2.70   2
  -7   3   0   -1.90    1.26   6
  -7  -3   0  -10.52    5.51   3
  -7  -3   0   -0.03    1.73   6
   0   4   0   43.48    1.70   3
   0   4   0   43.65    1.84   1
   0  -4   0   44.70    1.93   1
  -1  -4   0    0.54    0.68   1
   1  -4   0    0.21    0.44   1
   1   4   0   -0.20    0.51   3
  -1   4   0    0.51    0.55   3
   1  -4   0   -0.21    0.46   3
   1   4   0    0.23    0.74   1
  -1   4   0    0.32    0.54   1
   1   4   0   -0.31    0.38   3
  -2   4   0   35.01    2.24   3
  -2   4   0   37.06    1.67   1
   2   4   0   35.07    1.48   2
   2   4   0   39.14    2.38   1
  -2  -4   0   41.80    1.51   6
  -2   4   0   37.89    1.49   6
  -2  -4   0   38.49    2.24   1
   2  -4   0   37.58    2.50   3
   2   4   0   34.22    2.32   3
   2  -4   0   37.54    1.68   1
  -2   4   0   38.52    1.76   5
  -2  -4   0   40.15    2.70   3
   3  -4   0    0.99    1.62   3
  -3  -4   0   -0.85    0.85   1
  -3   4   0    1.21    0.93   3
  -3  -4   0    0.09    0.64   6
   3  -4   0    0.47    0.78   1
  -3  -4   0   -0.60    1.37   3
   3   4   0    1.55    1.53   1
   3   4   0   -1.01    0.72   2
  -3  -4   0   -0.16    0.79   7
   3  -4   0   -0.31    0.65   1
  -3   4   0   -0.19    0.75   5
  -4  -4   0   22.10    1.84   7
   4   4   0   17.55    1.88   2
   4  -4   0   20.91    1.76   1
  -4   4   0   21.44    1.55   5
  -4   4   0   19.43    1.31   6
  -4  -4   0   20.78    1.82   6
  -4  -4   0   18.95    2.60   3
  -4  -4   0   16.72    2.06   1
  -4   4   0   20.89    2.74   3
   4  -4   0   22.91    1.62   1
   4   4   0   18.72    2.53   1
   5   4   0    0.88    1.29   2
  -5  -4   0    0.45    1.08   7
  -5  -4   0    0.43    0.59   6
  -5   4   0   -0.55    1.13   6
  -5  -4   0   -1.94    1.77   1
  -5   4   0   -4.12    2.14   3
  -5  -4   0    4.17    2.96   3
   6   4   0  104.33    4.73   2
  -6  -4   0   99.22    4.28   6
  -6   4   0  118.90    9.69   3
  -6   4   0  110.31    4.63   6
  -6  -4   0  109.44    8.92   3
   6  -4   0  112.75    5.26   2
   7  -4   0    0.15    2.66   2
  -7   4   0   -2.43    1.39   6
  -7   4   0   -0.59    7.23   3
   7   4   0   -0.76    4.30   2
  -7  -4   0   -1.87   10.95   3
  -7  -4   0    1.15    0.98   6
   0  -5   0   -0.17    0.34   3
   0  -5   0    0.18    0.64   1
   0   5   0   -0.44    0.34   3
   0   5   0    0.65    0.66   1
   1   5   0   -0.72    0.88   3
  -1  -5   0    0.78    0.73   7
  -1  -5   0   -0.59    0.81   1
   1  -5   0    0.29    0.52   1
   1  -5   0    0.44    0.70   3
  -1   5   0   -0.90    0.57   3
   1   5   0   -0.92    0.44   3
   1   5   0    0.41    0.59   1
  -1   5   0    0.45    0.53   1
  -2   5   0  263.45    7.02   5
   2  -5   0  264.85    7.59   3
  -2   5   0  258.77    6.81   6
  -2   5   0  242.30    7.94   3
  -2  -5   0  267.64    7.63   3
  -2  -5   0  264.65    7.03   7
   2  -5   0  260.78    6.90   1
   2   5   0  249.32    6.62   2
  -2   5   0  263.10    6.88   1
  -2  -5   0  267.85    6.87   6
   2   5   0  273.25    7.55   1
   2   5   0  263.39    7.65   3
   3   5   0    2.33    1.39   1
   3  -5   0    0.40    0.74   1
  -3   5   0    0.37    0.50   5
   3  -5   0    0.76    0.90   1
  -3   5   0    0.31    0.44   6
  -3   5   0    1.52    1.06   3
  -3  -5   0   -0.74    1.08   3
   3   5   0   -0.19    0.72   2
  -3  -5   0    0.20    0.34   6
  -3  -5   0    1.76    1.30   1
   4   5   0   27.11    2.04   2
  -4  -5   0   28.66    1.73   6
   4   5   0   26.40    2.78   1
  -4   5   0   28.71    2.04   5
  -4  -5   0   30.49    3.39   1
  -4  -5   0   23.76    3.06   3
   4  -5   0   26.57    1.85   1
  -4   5   0   28.14    1.56   6
  -4  -5   0   28.40    2.00   7
  -4   5   0   20.02    2.29   3
   4  -5   0   28.57    1.95   1
  -5   5   0   -0.15    0.77   6
   5   5   0   -0.90    1.31   2
  -5   5   0   -0.15    1.13   5
  -5  -5   0   -0.22    0.50   6
  -5  -5   0    1.33    1.29   7
  -5  -5   0    0.65    2.40   1
  -5   5   0    0.68    2.72   3
  -5  -5   0   -1.90    4.90   3
  -6   5   0   28.13    5.70   3
  -6  -5   0   34.37    5.97   3
   6  -5   0   37.90    3.42   2
  -6   5   0   33.58    2.27   6
   6   5   0   41.74    3.43   2
  -6  -5   0   37.97    2.61   6
  -7   5   0    2.48    4.95   3
   7   5   0   -2.79    3.92   2
  -7  -5   0    1.47    1.26   6
   7  -5   0   -0.80    2.74   2
  -7   5   0    3.09    1.38   6
   0   6   0  148.90    4.26   3
   0   6   0  147.00    4.51   1
   0  -6   0  142.59    4.05   7
   0  -6   0  141.32    4.49   1
   0  -6   0  149.12    4.27   3
  -1  -6   0    1.43    0.75   7
   1  -6   0   -0.29    0.79   1
  -1   6   0   -0.44    0.33   6
  -1   6   0   -0.32    0.44   5
   1  -6   0   -0.39    0.81   3
  -1   6   0    0.12    0.60   1
  -1   6   0   -0.01    0.63   3
   1   6   0    0.55    0.59   3
   1   6   0    0.91    1.00   1
   2   6   0  206.04    6.25   3
  -2  -6   0  211.43    6.26   1
  -2   6   0  198.53    6.68   3
  -2   6   0  206.68    5.51   6
  -2   6   0  206.41    5.74   1
   2  -6   0  205.25    6.37   3
   2  -6   0  209.53    5.75   1
  -2  -6   0  201.20    5.54   6
   2   6   0  205.48    6.28   3
  -2   6   0  201.07    5.66   5
   2   6   0  204.21    6.22   1
   2   6   0  194.44    5.28   2
  -3   6   0    1.01    1.18   3
  -3  -6   0   -0.17    0.91   7
   3   6   0    0.92    1.94   1
   3   6   0   -0.54    0.79   2
  -3  -6   0    0.25    0.52   6
  -3   6   0    0.40    0.53   6
  -3  -6   0   -1.49    1.24   3
  -3  -6   0    0.00    0.99   1
  -3   6   0    0.42    0.58   5
   3  -6   0    0.27    0.97   1
   4  -6   0   22.54    2.64   1
  -4  -6   0   24.03    1.46   6
   4   6   0   23.21    1.99   2
  -4   6   0   23.17    1.83   5
  -4  -6   0   18.81    2.39   1
  -4  -6   0   22.71    1.78   7
  -4   6   0   20.40    2.37   3
  -4   6   0   24.09    1.56   6
   4  -6   0   21.68    2.12   1
  -4  -6   0   14.57    2.81   3
  -5  -6   0    0.13    1.16   7
  -5   6   0   -1.00    0.58   6
  -5   6   0    0.27    3.31   3
  -5  -6   0    0.23    2.69   1
  -5   6   0   -0.49    0.68   5
   5   6   0   -2.07    1.33   2
  -5  -6   0   -2.01    3.02   3
  -5  -6   0   -1.09    0.63   6
  -6   6   0   15.61    5.72   3
  -6  -6   0   19.69    2.35   6
   6   6   0   24.26    2.67   2
  -6  -6   0   15.95    5.46   3
  -6   6   0   20.19    2.60   6
   7   6   0   -1.20    3.46   2
  -7  -6   0    1.31    1.70   6
   7  -6   0   -2.50    2.73   2
  -7   6   0    1.20    1.59   6
  -7   6   0   -7.79    5.32   3
   0   7   0   -1.13    0.61   3
   0   7   0    0.35    0.91   1
   0  -7   0   -1.18    0.69   3
   0   7   0    0.03    0.47   6
  -1  -7   0   -0.63    1.02   1
   1   7   0    1.07    0.67   3
  -1   7   0    1.28    1.02   1
  -1   7   0    1.02    0.46   5
  -1   7   0    0.57    0.39   6
   1  -7   0    1.44    1.03   1
  -1   7   0    1.24    0.65   3
   1  -7   0    0.28    0.88   3
   1   7   0   -0.02    1.08   1
  -1  -7   0    0.97    0.79   3
   1   7   0    1.54    1.05   3
  -2  -7   0   59.07    2.49   7
  -2   7   0   59.87    2.92   3
  -2  -7   0   54.96    3.19   1
  -2  -7   0   63.40    2.28   6
   2  -7   0   62.23    2.82   1
   2  -7   0   64.13    3.56   3
   2   7   0   62.11    3.34   3
  -2   7   0   61.63    2.33   5
   2   7   0   58.58    1.98   2
   2   7   0   54.18    3.41   3
  -2   7   0   59.56    2.17   6
  -2   7   0   61.77    2.84   1
   2   7   0   62.01    3.35   1
  -3  -7   0    0.41    0.52   6
  -3   7   0    0.76    0.57   5
   3  -7   0    0.01    1.18   1
  -3  -7   0    0.01    1.62   3
  -3   7   0   -0.25    0.53   6
  -3  -7   0    0.61    0.99   1
   3   7   0   -4.86    2.28   1
  -3   7   0    0.38    1.47   3
  -3   7   0   -0.29    1.12   1
   3   7   0    0.51    1.42   3
   3   7   0   -0.66    0.82   2
  -3  -7   0    0.11    0.64   7
  -4   7   0  153.87    4.92   6
  -4  -7   0  150.68    4.96   6
   4  -7   0  142.66    4.64   1
  -4  -7   0  154.23    6.93   3
   4   7   0  157.58    7.03   3
  -4   7   0  151.63    6.68   3
   4   7   0  150.06    4.70   2
  -4  -7   0  148.10    6.01   1
   4  -7   0  149.40    4.79   1
  -4   7   0  147.19    5.22   5
  -4  -7   0  152.16    5.06   7
  -5   7   0    1.72    1.13   5
  -5  -7   0    0.43    2.61   1
  -5  -7   0    0.46    0.76   6
   5   7   0    0.55    3.70   3
  -5   7   0    0.27    2.41   3
  -5  -7   0    1.44    1.01   7
   5   7   0    1.09    1.48   2
  -5   7   0   -1.06    0.74   6
  -5  -7   0    1.93    2.96   3
  -6   7   0   57.33    3.12   6
  -6   7   0   52.67    6.06   3
   6   7   0   47.18    5.02   3
  -6  -7   0   59.81    3.67   6
  -6  -7   0   61.80    7.09   3
   6   7   0   73.67    4.25   2
  -7   7   0  -14.90    9.91   3
  -7  -7   0   -1.77    1.91   6
  -7   7   0   -0.11    1.25   6
   7   7   0   -3.37    3.09   2
   7  -7   0    1.32    2.92   2
   0  -8   0 2320.69   55.71   7
   0  -8   0 2341.66   55.87   3
   0   8   0 2358.46   56.09   1
   0  -8   0 2363.04   56.14   1
   0   8   0 2219.10   55.92   6
   0   8   0 2327.23   55.86   3
  -1  -8   0    0.65    1.15   3
  -1  -8   0    1.15    1.38   1
   1  -8   0    0.22    1.19   1
   1  -8   0    1.23    0.47   7
  -1   8   0    0.87    0.65   3
  -1   8   0    0.09    0.24   6
  -1  -8   0    0.65    0.89   7
  -1   8   0   -0.55    1.12   1
   1   8   0    0.79    0.96   1
   1   8   0    2.06    1.21   3
   1   8   0    0.67    1.16   3
  -1  -8   0    0.35    0.46   6
   1  -8   0   -0.09    0.70   3
  -2  -8   0   15.71    1.10   6
  -2   8   0   14.18    1.40   1
   2  -8   0   15.19    1.12   7
  -2  -8   0   16.10    1.48   7
  -2  -8   0   14.64    1.75   1
   2   8   0   13.27    1.59   3
   2   8   0   14.32    2.19   1
  -2   8   0   14.20    1.60   3
  -2   8   0   14.33    1.13   6
   2   8   0   12.95    1.99   3
  -2   8   0   14.57    1.35   5
   2  -8   0    8.83    1.79   3
  -3  -8   0    0.57    1.04   7
  -3  -8   0    0.54    1.80   1
   3  -8   0    0.84    1.40   1
   3   8   0    0.38    1.62   3
  -3   8   0    0.65    1.14   5
  -3   8   0   -0.03    1.34   1
  -3   8   0    0.60    1.21   3
  -3  -8   0   -0.76    1.09   6
  -3   8   0    0.42    0.52   6
   3   8   0    0.30    0.81   2
  -4   8   0   76.53    3.13   6
  -4  -8   0   71.79    4.77   1
   4  -8   0   74.93    3.79   1
   4   8   0   73.71    3.03   2
  -4  -8   0   72.69    3.29   6
   4   8   0   80.66    5.81   3
  -4   8   0   83.71    5.43   3
   4  -8   0   75.67    3.62   1
  -4   8   0   72.32    3.18   5
  -4  -8   0   76.91    3.43   7
  -5  -8   0    0.56    0.81   6
  -5  -8   0    0.51    2.87   1
  -5  -8   0   -3.80    3.80   3
   5   8   0    0.76    4.05   3
  -5   8   0    2.66    1.22   5
  -5  -8   0   -0.03    1.29   7
   5   8   0   -1.00    1.52   2
  -5   8   0   -0.16    0.75   6
  -5   8   0    1.56    3.25   3
   6   8   0    3.36    3.66   3
  -6   8   0    2.28    1.29   6
  -6  -8   0   -1.13    1.45   6
  -6   8   0    0.29    3.20   3
   6   8   0   -1.09    2.33   2
   0  -9   0    0.28    0.87   7
   0  -9   0   -1.01    1.00   3
   0   9   0   -0.23    0.25   6
   0   9   0    0.73    0.53   5
   0   9   0   -0.92    0.90   3
   0   9   0   -0.97    1.48   1
   0  -9   0    0.95    1.29   1
  -1  -9   0   -0.69    1.46   1
   1  -9   0    0.83    1.17   3
  -1   9   0    0.68    0.48   6
   1  -9   0   -0.52    0.55   7
   1   9   0   -0.44    1.65   3
   1   9   0    1.03    1.30   1
  -1   9   0   -0.36    1.43   1
  -1  -9   0    0.77    1.38   3
  -1  -9   0    0.40    0.78   7
   1  -9   0   -0.36    0.95   1
  -1   9   0   -0.19    0.41   5
   1   9   0    0.77    0.89   3
  -1  -9   0    0.10    0.38   6
  -2  -9   0    0.82    0.55   6
   2  -9   0   -0.63    1.45   1
  -2  -9   0   -0.11    0.75   7
   2   9   0    0.76    1.51   3
  -2   9   0    0.29    0.37   6
   2  -9   0   -0.09    0.58   7
  -2  -9   0   -1.08    1.09   1
  -2   9   0   -1.20    0.78   3
  -2   9   0    0.99    0.57   5
  -2   9   0    0.58    1.15   1
   2  -9   0    0.10    1.56   3
  -3   9   0   -1.57    1.56   1
  -3  -9   0    0.27    0.50   6
  -3   9   0    0.35    0.47   6
   3   9   0    0.32    0.80   2
  -3   9   0    0.38    1.47   3
  -3   9   0    0.73    0.71   5
   3  -9   0    0.32    1.40   1
   3  -9   0    0.78    0.77   7
  -3  -9   0    1.59    2.05   1
   3   9   0    2.02    2.15   3
   4   9   0  173.06    5.22   2
  -4  -9   0  172.30    5.68   6
  -4  -9   0  180.79    7.26   1
  -4   9   0  177.19    5.46   6
   4  -9   0  181.74    6.48   1
  -4  -9   0  171.58    5.86   7
   4  -9   0  179.54    5.94   1
  -4   9   0  179.13    5.93   5
   4   9   0  185.17    8.24   3
  -4   9   0  176.23    7.45   3
  -5   9   0    0.37    0.69   6
  -5  -9   0   -2.99    3.15   1
  -5   9   0    0.39    0.71   5
   5   9   0    1.27    2.92   3
  -5  -9   0    0.16    0.89   6
   5   9   0   -0.60    1.53   2
  -5  -9   0   -2.25    1.44   7
   6   9   0    4.09    6.14   3
   6   9   0   -0.26    2.04   2
  -6  -9   0    3.44    2.14   7
  -6  -9   0   -1.22    1.39   6
  -6   9   0    0.37    5.00   3
  -6   9   0   -0.23    0.83   6
   0 -10   0    6.33    0.97   7
   0  10   0    6.11    1.13   3
   0  10   0    6.20    0.96   6
   0 -10   0    4.15    1.38   1
   0 -10   0    5.85    1.36   3
   0  10   0    3.03    1.25   1
  -1 -10   0   -0.47    1.17   1
  -1  10   0    0.93    0.55   6
   1  10   0    0.60    0.33   6
   1 -10   0   -0.39    1.02   1
   1 -10   0   -0.70    1.09   3
  -1 -10   0    1.74    0.64   7
  -1  10   0    0.83    1.68   1
   1 -10   0   -0.38    0.91   7
  -1 -10   0    0.03    1.76   3
  -1 -10   0    0.25    0.33   6
  -1  10   0    1.07    0.67   5
   1  10   0   -0.33    0.90   3
  -1  10   0   -0.60    0.82   3
   1  10   0   -0.41    0.45   4
   2 -10   0  207.79    6.60   1
  -2  10   0  208.08    5.73   6
  -2 -10   0  210.02    6.26   7
  -2  10   0  198.28    5.87   5
  -2 -10   0  202.93    5.77   6
   2 -10   0  202.37    5.73   7
   2 -10   0  190.34    6.85   3
  -2  10   0  200.81    6.75   1
  -2 -10   0  207.28    7.03   1
   2  10   0  204.33    6.88   3
  -2  10   0  203.13    6.53   3
  -3 -10   0   -1.26    1.63   1
   3 -10   0    0.93    1.69   1
  -3 -10   0    0.42    0.80   6
  -3  10   0    2.67    1.52   6
   3 -10   0    0.63    0.84   7
  -3  10   0   -0.51    1.59   3
   3  10   0    1.41    2.32   3
  -3  10   0    1.49    1.63   1
  -3  10   0    1.57    0.60   5
  -3 -10   0    0.32    0.71   7
  -4 -10   0   37.60    2.49   7
  -4  10   0   35.98    2.68   5
  -4 -10   0   34.67    2.07   6
  -4 -10   0   31.89    2.96   1
  -4  10   0   37.34    4.56   3
  -4  10   0   35.49    2.29   6
   4  10   0   28.32    4.00   3
   4  10   0   40.15    2.43   2
  -5 -10   0   -0.35    3.36   1
  -5 -10   0    1.13    1.14   6
  -5 -10   0    1.93    1.17   7
   5  10   0    0.96    4.44   3
   5  10   0    0.42    1.57   2
  -5  10   0    0.63    0.74   5
  -5  10   0    0.68    2.55   3
  -5  10   0    0.49    0.90   6
  -6 -10   0   31.68    4.12   7
   6  10   0   23.27    6.44   3
  -6  10   0   21.79    5.26   3
   6  10   0   26.04    2.73   2
  -6  10   0   28.31    3.11   6
   0  11   0   -0.42    0.76   3
   0 -11   0   -0.02    1.32   3
   0 -11   0    0.84    1.17   1
   0 -11   0   -0.12    0.94   7
   0  11   0   -0.05    0.28   6
   0  11   0    0.63    0.43   5
  -1 -11   0    0.34    2.09   3
  -1 -11   0   -1.03    0.71   7
  -1  11   0    0.61    0.68   5
  -1 -11   0    3.10    1.72   1
   1 -11   0    1.69    1.79   3
  -1  11   0   -1.26    1.65   1
  -1  11   0    0.65    1.09   3
   1  11   0   -0.45    0.45   6
   1  11   0   -1.02    1.12   3
   1 -11   0   -0.44    1.12   1
  -1  11   0   -0.28    0.49   6
   1 -11   0   -0.38    0.75   7
   2 -11   0   13.62    1.90   1
   2  11   0   22.79    1.29   4
  -2 -11   0   14.97    1.97   1
  -2 -11   0   23.28    2.02   7
  -2  11   0   23.21    2.95   3
  -2  11   0   19.49    1.27   6
  -2  11   0   13.14    2.00   1
  -2 -11   0   20.30    1.64   6
   2 -11   0   17.33    1.66   7
  -2  11   0   18.77    1.49   5
   2  11   0   17.27    2.00   3
  -3  11   0   -2.94    2.18   1
  -3  11   0   -0.32    0.62   5
  -3 -11   0    1.68    2.07   1
   3 -11   0    0.56    1.03   7
   3 -11   0   -0.49    1.54   1
  -3  11   0   -0.64    0.48   6
   3  11   0   -2.39    2.44   3
  -3 -11   0   -0.06    0.87   7
  -3 -11   0   -0.66    0.88   6
  -3  11   0    1.42    1.88   3
  -4  11   0   13.76    2.32   3
   4 -11   0   15.74    2.58   1
  -4  11   0   18.36    2.28   5
  -4 -11   0   14.55    2.44   7
  -4 -11   0   17.73    1.41   6
  -4 -11   0   14.40    3.58   1
  -4  11   0   14.91    1.43   6
   4  11   0   15.22    3.25   3
  -5  11   0    0.03    0.96   5
  -5  11   0   -0.36    0.75   6
  -5 -11   0    6.49    5.60   1
  -5  11   0   -3.11    3.43   3
   5  11   0    0.05    1.58   2
  -5 -11   0    1.27    1.17   6
  -5 -11   0    0.72    1.43   7
   5  11   0    0.24    4.55   3
  -6 -11   0    3.39    1.55   7
   6  11   0    7.09    7.12   3
  -6  11   0    5.82    1.24   6
  -6  11   0    1.18    5.44   3
  -6 -11   0    3.55    1.74   6
   0  12   0    1.94    0.61   6
   0  12   0    3.45    1.10   3
   0 -12   0    3.65    0.80   7
   0  12   0    2.99    0.75   5
   0 -12   0   -1.19    1.60   3
   0 -12   0    5.49    1.81   1
   1 -12   0    1.06    1.35   1
  -1 -12   0    0.93    1.82   1
  -1 -12   0    1.61    1.19   7
   1 -12   0   -0.46    1.83   3
   1  12   0    0.46    0.61   6
  -1  12   0    0.46    0.52   5
   1 -12   0   -0.86    0.71   7
   1  12   0    0.20    1.09   3
  -1  12   0    0.79    1.24   3
   2  12   0   63.19    4.59   3
   2  12   0   58.07    2.06   4
  -2  12   0   61.64    2.50   6
  -2  12   0   57.98    3.88   3
  -2 -12   0   55.88    2.94   6
  -2 -12   0   61.27    4.66   1
  -2 -12   0   60.56    3.20   7
   2 -12   0   61.24    4.49   1
  -2  12   0   49.16    2.86   5
   2 -12   0   60.32    2.90   7
   3  12   0   -0.37    2.60   3
  -3  12   0   -1.85    1.34   3
   3 -12   0   -2.23    1.30   7
  -3  12   0   -0.66    0.83   6
  -3  12   0    0.51    0.68   5
  -3  12   0   -3.44    2.79   1
  -3 -12   0    1.37    2.46   1
  -3 -12   0    1.05    0.76   6
   3 -12   0   -1.86    1.92   1
  -3 -12   0   -0.15    0.88   7
  -4  12   0   13.38    2.17   5
  -4 -12   0   15.03    1.56   6
  -4 -12   0   11.99    2.11   7
   4 -12   0    8.30    2.82   1
  -4  12   0    8.70    2.87   3
  -4 -12   0    8.93    3.07   1
  -4  12   0   10.19    1.47   6
  -5 -12   0   -1.29    1.75   7
  -5  12   0   -1.20    1.26   5
   5  12   0   -3.98    3.94   3
  -5  12   0    2.11    3.33   3
  -5 -12   0   -0.06    4.94   1
  -5  12   0    1.19    0.81   6
  -5 -12   0    0.15    1.33   6
  -6 -12   0   -0.24    2.22   7
  -6  12   0   -1.88    6.04   3
   6  12   0   -1.26    6.10   3
  -6 -12   0   -1.64    1.41   6
   0 -13   0    0.69    1.73   1
   0  13   0   -0.53    0.80   5
   0 -13   0    1.08    1.27   7
   0  13   0    0.36    0.51   6
   0  13   0    1.68    1.11   3
  -1 -13   0    0.22    2.42   1
   1 -13   0    0.61    1.35   7
  -1  13   0   -1.16    0.67   6
   1  13   0    0.26    0.76   5
  -1 -13   0    0.32    0.81   7
  -1  13   0    0.73    1.16   3
   1  13   0   -0.53    1.27   3
   1  13   0   -1.13    0.60   6
   1 -13   0   -1.46    1.58   1
  -1  13   0    0.25    0.73   5
  -2  13   0  186.38    6.84   3
   2  13   0  185.76    7.22   3
  -2 -13   0  195.78    5.74   6
   2 -13   0  201.15    7.48   1
   2 -13   0  191.91    5.95   7
  -2 -13   0  180.44    6.19   7
  -2  13   0  185.66    5.85   5
  -2 -13   0  181.85    7.98   1
   2  13   0  188.02    5.15   4
  -3  13   0    1.91    2.18   3
   3  13   0   -1.80    1.08   4
   3 -13   0   -1.32    2.62   1
  -3  13   0   -0.16    0.52   6
   3 -13   0    0.21    1.37   7
  -3 -13   0   -0.04    0.58   6
  -3 -13   0    3.64    2.77   1
  -3 -13   0   -0.33    0.92   7
   3  13   0    0.79    2.51   3
  -3  13   0    1.25    0.68   5
   4  13   0   -1.08    3.78   3
  -4  13   0    0.23    0.60   6
  -4  13   0    0.36    1.28   5
  -4 -13   0    2.45    2.79   1
  -4 -13   0    1.28    1.05   6
  -4 -13   0    1.80    1.79   7
  -4  13   0    0.84    2.51   3
   4 -13   0    0.68    2.91   1
   5  13   0    0.89    6.02   3
  -5 -13   0   -2.08    1.34   7
  -5 -13   0    0.17    1.42   6
  -5 -13   0    3.52    3.69   1
  -5  13   0   -0.52    1.34   6
  -5  13   0    2.76    4.59   3
  -5  13   0   -1.26    1.30   5
  -6  13   0    6.24    6.57   3
  -6 -13   0    0.31    1.33   6
  -6 -13   0    2.32    2.33   7
  -6  13   0   -1.22    1.61   6
   0  14   0  257.92    7.23   6
   0  14   0  267.49    8.47   3
   0  14   0  260.81    7.13   5
   0 -14   0  257.09    9.55   1
   0 -14   0  260.89    7.80   7
  -1 -14   0    3.88    2.05   1
   1  14   0    0.30    0.61   6
   1 -14   0    2.31    2.34   1
  -1  14   0    2.17    1.34   3
   1 -14   0   -0.63    0.92   7
  -1 -14   0    3.75    1.21   7
   1  14   0    1.08    0.71   5
   1  14   0    0.34    1.59   3
  -1  14   0   -0.09    0.77   5
  -1  14   0   -0.60    0.65   6
  -2 -14   0  169.47    5.82   7
  -2 -14   0  170.70    5.31   6
   2  14   0  171.46    5.28   6
  -2 -14   0  179.26    8.03   1
   2 -14   0  166.94    5.46   7
  -2  14   0  167.72    6.64   3
   2  14   0  172.93    7.01   3
  -2  14   0  162.84    5.14   6
   2 -14   0  169.77    7.49   1
  -2  14   0  168.19    5.50   5
   2  14   0  166.80    4.76   4
   3  14   0    2.23    2.64   3
   3 -14   0    0.82    1.13   7
  -3 -14   0    6.01    5.14   1
  -3 -14   0    0.45    0.99   7
  -3  14   0    0.31    1.70   3
   3 -14   0    3.16    2.93   1
  -3  14   0    1.30    0.65   6
  -3 -14   0    0.71    0.57   6
  -3  14   0    1.65    0.81   5
  -4 -14   0   -0.64    3.55   1
  -4 -14   0    1.63    1.83   7
  -4 -14   0    2.16    1.25   6
   4  14   0    1.33    4.08   3
  -4  14   0    1.57    0.83   6
  -4  14   0    0.02    1.38   5
  -4  14   0    3.09    3.41   3
  -5 -14   0    1.06    1.19   7
  -5 -14   0    0.11    5.48   1
  -5  14   0   -0.06    1.53   5
  -5  14   0    2.08    3.21   3
  -5 -14   0    0.24    1.55   6
   5  14   0   -7.55    4.01   3
  -5  14   0    0.22    1.16   6
   0  15   0   -0.18    0.73   6
   0  15   0   -1.56    1.64   3
   0  15   0    0.72    0.67   5
   0 -15   0   -0.91    2.68   1
   0 -15   0    1.76    1.60   7
  -1 -15   0   -7.40    3.25   1
   1 -15   0    2.73    2.33   1
  -1 -15   0    1.53    1.50   7
  -1  15   0   -0.24    0.79   5
  -1  15   0   -1.65    1.75   3
  -1  15   0    1.04    0.55   6
   1  15   0   -0.82    2.15   3
   1 -15   0   -0.32    1.24   7
   1  15   0    1.41    0.74   5
   1  15   0    1.37    0.69   6
   2  15   0  105.39    6.14   3
   2 -15   0   92.45    4.00   7
  -2 -15   0   77.00    6.51   1
   2  15   0   94.05    3.58   6
   2 -15   0   91.20    6.66   1
  -2 -15   0   93.47    4.14   7
  -2  15   0  103.17    3.75   5
  -2  15   0   95.49    5.42   3
  -2  15   0   89.26    3.38   6
   3 -15   0    0.92    1.77   7
  -3  15   0    0.95    0.81   6
  -3  15   0    0.48    1.14   5
  -3  15   0    0.61    2.09   3
   3  15   0   -3.07    3.20   3
  -3 -15   0    0.63    0.69   6
  -3 -15   0    1.08    1.23   7
  -3 -15   0   -1.14    2.82   1
   3 -15   0    0.64    3.26   1
  -4 -15   0   22.06    4.61   1
   4  15   0   18.68    3.86   3
  -4 -15   0   29.35    2.75   6
  -4  15   0   29.40    2.47   6
  -4 -15   0   25.97    3.46   7
  -4  15   0   26.15    3.03   5
   5  15   0   -2.84    6.42   3
  -5 -15   0   -0.69    1.99   6
  -5 -15   0    4.72    6.72   1
  -5  15   0   -0.14    0.78   6
  -5  15   0   -3.38    3.91   3
  -5 -15   0    2.53    1.33   7
   0  16   0  151.14    4.77   6
   0  16   0  154.06    4.73   5
   0 -16   0  151.85    5.46   7
   0 -16   0  144.53    7.52   1
   0  16   0  151.63    6.49   3
  -1 -16   0   -0.83    2.10   1
  -1 -16   0    0.12    0.85   7
  -1  16   0   -0.53    0.55   6
   1  16   0   -2.64    2.00   3
  -1  16   0    0.16    0.96   5
   1  16   0   -1.68    1.09   5
   1 -16   0    1.51    2.41   1
  -1  16   0   -2.13    1.39   3
   1  16   0    0.20    0.59   6
   1 -16   0   -0.43    1.43   7
  -2  16   0   11.62    1.48   6
  -2  16   0    7.62    2.72   3
  -2  16   0    9.51    1.34   5
   2  16   0    9.07    2.73   3
   2  16   0    8.08    1.26   6
   2 -16   0    7.48    3.42   1
  -2 -16   0   10.52    2.17   7
   2 -16   0    9.82    2.05   7
  -2 -16   0   13.70    3.27   1
   3  16   0    1.70    1.27   6
  -3  16   0   -1.29    0.92   6
   3 -16   0    0.02    1.96   7
   3 -16   0   -1.21    3.46   1
  -3 -16   0    1.32    1.76   7
  -3  16   0    3.94    2.58   3
   3  16   0   -3.37    2.69   3
  -3  16   0    0.83    1.36   5
  -3 -16   0   -0.94    0.83   6
  -3 -16   0   -1.34    4.73   1
  -4 -16   0    9.28    4.29   1
  -4 -16   0   23.64    3.64   7
  -4  16   0   30.39    3.07   5
   4  16   0   27.48    5.59   3
  -4 -16   0   22.90    2.70   6
  -4  16   0   21.89    2.58   6
  -4  16   0   21.64    3.47   3
  -5 -16   0    2.35    7.42   1
  -5 -16   0    7.27    2.99   7
  -5  16   0    3.39    5.12   3
   5  16   0    2.26    5.18   3
   0  17   0   -1.75    1.04   5
   0  17   0    0.35    0.78   6
   0 -17   0   -3.62    2.82   1
   0  17   0   -0.13    1.95   3
   0 -17   0    1.83    1.86   7
  -1 -17   0   -0.05    1.72   7
   1 -17   0   -0.20    2.97   1
   1  17   0   -0.04    2.76   3
  -1  17   0   -0.56    1.00   6
   1 -17   0   -0.64    1.09   7
  -1  17   0    0.49    1.10   5
   1  17   0   -0.34    0.60   6
  -1  17   0   -1.90    2.35   3
  -1 -17   0    3.18    4.06   1
  -2  17   0   19.75    3.10   3
  -2  17   0   20.71    1.98   6
   2 -17   0   19.66    2.30   7
  -2 -17   0   21.94    2.37   7
   2  17   0   24.11    2.08   6
  -2  17   0   25.02    2.64   5
  -2 -17   0   22.23    5.18   1
   2  17   0   23.23    3.21   3
   2 -17   0   20.20    4.10   1
   3  17   0    3.61    3.69   3
  -3  17   0   -0.05    1.07   5
  -3 -17   0    3.63    2.01   7
   3 -17   0    0.55    1.43   7
   3  17   0    1.17    1.32   6
  -3 -17   0   -6.13    5.32   1
  -3  17   0   -0.02    1.08   6
  -3  17   0   -1.34    2.67   3
   3 -17   0    2.78    3.64   1
  -4 -17   0    2.08    4.30   1
  -4 -17   0    0.72    1.68   6
   4  17   0    0.90    4.25   3
  -4  17   0    1.20    3.28   3
  -4  17   0    1.79    1.09   5
  -4  17   0   -0.05    1.33   6
  -4 -17   0    3.08    2.29   7
  -5 -17   0   -6.46    8.40   1
  -5  17   0    2.83    1.23   5
   5  17   0  -18.70    7.74   3
  -5 -17   0   -1.65    1.57   7
  -5 -17   0    0.02    1.74   6
   0 -18   0   11.41    4.80   1
   0  18   0    8.73    2.29   3
   0  18   0    9.17    1.56   6
   0  18   0    6.74    1.75   5
   0 -18   0    8.09    1.50   7
   1  18   0   -0.30    2.26   3
  -1  18   0   -2.76    2.39   3
   1  18   0   -0.33    0.55   6
  -1  18   0    0.33    0.64   6
   1 -18   0    0.24    1.84   7
  -1 -18   0    1.69    4.50   1
  -1  18   0   -0.91    0.86   5
   1 -18   0    3.91    3.56   1
  -1 -18   0    0.06    1.23   7
   2  18   0    1.73    0.94   6
   2  18   0    3.22    3.45   3
   2 -18   0    1.98    1.78   7
  -2  18   0    0.34    2.48   3
  -2  18   0    1.72    1.16   6
  -2 -18   0    8.19    4.09   1
  -2 -18   0    3.61    1.43   7
   2 -18   0   10.17    4.22   1
  -2  18   0    2.52    0.90   5
  -3  18   0   -3.27    3.14   3
   3 -18   0   -3.41    7.92   1
  -3  18   0   -0.36    0.95   5
  -3 -18   0    2.03    5.33   1
   3  18   0    2.12    3.56   3
  -3  18   0    0.90    1.12   6
   3  18   0    1.59    1.52   6
  -3 -18   0    2.74    1.42   7
   3 -18   0    2.16    1.98   7
  -4  18   0    9.51    1.50   5
   4  18   0    6.00    6.81   3
  -4  18   0    6.03    4.07   3
  -4  18   0    7.68    1.78   6
  -4 -18   0    9.75    2.49   7
  -4 -18   0    7.95    6.85   1
  -4 -18   0    7.84    2.16   6
   4  18   0    5.64    1.89   6
   0 -19   0    3.77    5.87   1
   0 -19   0    0.51    2.07   7
   0  19   0    1.82    2.34   3
   0  19   0   -0.91    1.58   5
   0  19   0    0.84    0.65   6
   1 -19   0    1.17    5.24   1
  -1 -19   0   -0.24    4.62   1
  -1  19   0    0.62    2.15   3
   1  19   0   -0.12    3.60   3
   1 -19   0    1.76    1.29   7
  -1  19   0    0.79    1.02   6
   1  19   0    0.28    0.69   6
  -1 -19   0   -0.96    1.82   7
  -1  19   0   -1.64    1.43   5
   2 -19   0    1.61    2.00   7
  -2  19   0    3.72    1.11   6
   2  19   0    2.14    1.24   6
  -2 -19   0   -0.42    2.03   7
  -2 -19   0   -2.50    5.69   1
   2  19   0    1.07    4.13   3
  -2  19   0    2.99    3.29   3
   2 -19   0   10.94    5.53   1
  -2  19   0    0.42    1.67   5
  -3  19   0   -0.75    3.55   3
   3  19   0    2.42    1.58   6
  -3  19   0    2.75    1.09   6
  -3 -19   0    6.32    7.09   1
   3 -19   0   -3.65    5.35   1
  -3  19   0    1.33    1.86   5
   3  19   0   -3.90    5.19   3
   3 -19   0   -0.10    2.54   7
  -3 -19   0   -2.79    1.48   7
  -4 -19   0    0.24    1.74   7
  -4  19   0   -3.35    1.91   5
   4  19   0   -0.02    6.68   3
  -4 -19   0  -11.76   10.42   1
   4  19   0    0.12    1.64   6
  -4  19   0    2.29    1.67   6
   0 -20   0    1.58    5.64   1
   0 -20   0    6.35    1.63   7
   0  20   0    3.52    1.49   6
   0  20   0    9.28    3.10   3
  -1  20   0   -0.20    2.66   3
  -1  20   0   -1.51    1.19   5
  -1  20   0   -1.01    0.92   6
  -1 -20   0   -0.09    1.41   7
   1  20   0    3.19    4.78   3
  -1 -20   0    2.59    5.25   1
   1 -20   0    1.79    2.07   7
   1 -20   0   -3.07    6.29   1
   1  20   0   -1.93    0.98   6
  -2  20   0   -0.03    0.79   6
   2  20   0    3.04    3.92   3
  -2 -20   0    1.33    6.51   1
  -2  20   0    1.14    1.11   5
   2 -20   0   -7.41    6.17   1
  -2 -20   0    2.49    1.39   7
   2  20   0   -0.41    1.19   6
   3 -20   0    1.80    1.94   7
   3  20   0    2.01    1.74   6
   3  20   0    1.54    4.58   3
  -3  20   0   -1.02    1.26   5
   3 -20   0    0.63    8.27   1
  -3 -20   0    0.10    2.91   7
  -3 -20   0    2.30    3.66   1
   0  21   0   -1.28    1.05   6
   0  21   0   -0.69    3.53   3
   0 -21   0   -1.38    2.27   7
   0 -21   0   -6.02    6.17   1
  -1 -21   0    0.77    4.58   1
  -1  21   0   -0.78    4.04   3
   1  21   0    0.07    1.49   6
  -1 -21   0    2.43    1.96   7
  -1  21   0    3.34    1.30   5
   1  21   0    2.00    3.40   3
  -1  21   0    0.88    1.12   6
   1 -21   0    0.79    2.21   7
   1 -21   0   -0.59    6.70   1
   2  21   0   12.91    5.66   3
  -2 -21   0   14.71    5.90   1
  -2  21   0    9.43    1.77   6
   2  21   0   10.36    2.05   6
   2 -21   0   18.33    6.91   1
  -2  21   0   10.35    2.29   5
   2 -21   0    5.98    2.80   7
   3  21   0    5.03    6.76   3
  -3  21   0   -1.09    2.17   5
  -3 -21   0   -0.77    2.30   7
  -3  21   0    2.92    0.97   6
   0 -22   0   97.50    5.65   7
   0  22   0   96.20    4.24   6
   0 -22   0  100.44   10.67   1
   1  22   0    2.51    5.26   3
  -1 -22   0   -2.93    2.31   7
   1 -22   0   -0.58    1.73   7
  -1  22   0   -0.05    1.17   6
   1  22   0    0.83    1.55   6
  -1 -22   0   -2.70    7.93   1
   1 -22   0   -0.87    5.35   1
  -2  22   0    7.20    2.02   5
  -2  22   0    3.91    1.54   6
   2  22   0    2.83    1.66   6
   2 -22   0    3.42    6.20   1
   2  22   0    3.97    7.02   3
   2 -22   0    6.25    2.67   7
  -2 -22   0    6.51    2.55   7
   0 -23   0   -0.56    2.77   7
   0  23   0    1.94    1.72   6
  -1 -23   0    2.65    2.58   7
  -1  23   0   -2.58    1.56   6
   1 -23   0   -3.54    3.04   7
   1 -23   0  -21.71    8.90   1
   1  23   0    1.33    1.22   6
   1   0   1   -0.11    0.75   3
  -1   0   1   -0.13    0.23   1
   1   0   1   -0.58    0.33   1
  -1   0  -1   -0.15    0.47   3
   1   0  -1   -0.22    0.23   1
   1   0  -1   -0.06    0.38   3
  -1   0   1   -1.17    0.46   3
  -1   0  -1    0.31    0.38   1
   2   0   1   -0.54    0.86   3
  -2   0   1    0.01    0.38   1
   2   0   1    1.04    0.55   1
  -2   0  -1    0.26    0.38   5
   2   0  -1   -0.51    0.46   1
  -2   0   1    0.34    0.37   6
   2   0  -1   -0.73    0.61   3
  -2   0  -1   -0.11    0.58   1
  -2   0  -1    0.48    0.28   6
  -2   0  -1   -0.35    0.83   3
   3   0  -1    0.52    0.74   1
   3   0  -1    1.27    1.14   3
   3   0   1    0.22    0.87   1
  -3   0  -1   -1.66    1.12   3
  -3   0   1   -0.12    1.32   3
  -3   0   1   -0.52    0.63   1
  -3   0  -1    0.29    0.78   1
  -3   0  -1    1.60    0.66   5
   3   0   1   -0.62    1.38   3
  -4   0   1    1.14    0.59   6
   4   0  -1   -0.01    1.14   2
  -4   0   1   -0.65    1.52   3
  -4   0  -1    1.17    1.13   1
  -4   0  -1    0.59    0.50   6
  -4   0  -1    0.39    0.76   7
   4   0  -1   -0.92    1.19   1
   4   0   1    1.24    1.47   1
  -4   0  -1    0.86    1.41   3
   5   0   1   -0.31    1.65   1
  -5   0  -1   -0.42    1.89   3
   5   0   1    0.04    1.51   2
  -5   0   1    1.32    2.06   3
   5   0  -1    2.58    1.32   2
  -5   0  -1    0.51    0.88   6
  -5   0   1   -0.94    0.84   6
   5   0  -1   -0.70    1.20   1
  -6   0   1    0.83    0.76   6
   6   0  -1   -1.24    1.73   2
  -6   0  -1    1.26    0.78   6
  -6   0  -1   -0.07    4.25   3
   6   0   1    0.16    1.66   2
  -6   0   1   -0.64    4.34   3
  -7   0  -1   -0.24    6.90   3
   7   0   1    0.09    2.43   2
   7   0  -1    2.82    2.69   2
  -7   0   1  -10.73    5.49   3
  -7   0  -1   -0.57    1.74   6
  -7   0   1   -1.67    1.31   6
  -1  -1  -1  453.31   11.15   1
   1   1  -1  465.22   11.05   1
   1  -1   1  455.69   11.04   1
   1  -1   1  452.85   11.04   1
  -1  -1  -1  466.30   11.35   3
  -1   1   1  454.76   11.32   3
   1   1  -1  463.60   11.32   3
   1  -1   1  409.41   11.75   3
  -1  -1   1  448.30   11.04   1
   1  -1  -1  455.87   11.31   3
   1   1   1  451.13   11.14   1
  -1   1  -1  460.62   11.26   3
   1   1   1  459.95   11.32   3
  -1  -1   1  456.67   11.32   3
   2  -1   1  379.54    9.50   1
  -2  -1  -1  345.33    9.88   5
  -2   1   1  378.60    9.56   6
   2  -1   1  384.65   10.10   3
   2   1  -1  394.14    9.51   1
  -2   1   1  385.22   10.17   3
  -2  -1  -1  376.46   10.12   3
  -2  -1  -1  379.57    9.65   1
   2   1  -1  387.58   10.17   3
  -2   1   1  372.47    9.65   5
   2   1  -1  383.93    9.49   2
   2   1   1  392.75   10.16   3
  -2   1  -1  379.33    9.49   1
  -2  -1   1  388.05    9.50   1
  -2   1  -1  388.81   10.12   3
   2  -1  -1  387.87    9.24   1
  -2   1  -1  373.68    9.55   6
  -2  -1   1  380.58   10.13   3
   2  -1  -1  382.96    9.23   1
  -2  -1   1  380.46    9.57   6
  -2   1  -1  376.66    9.65   5
   2  -1  -1  374.38   10.13   3
   2   1   1  389.43    9.66   1
   3  -1   1   37.64    3.04   3
  -3   1   1   43.76    2.00   6
   3   1  -1   45.27    1.99   2
   3  -1   1   48.54    2.18   1
  -3  -1  -1   46.61    3.34   3
   3   1  -1   46.52    2.22   1
   3  -1   1   41.85    2.19   1
  -3   1   1   41.56    3.04   3
  -3  -1  -1   49.67    2.35   1
   3   1  -1   44.73    3.88   3
   3   1   1   49.03    2.49   1
  -3  -1   1   44.89    1.86   6
  -3  -1   1   49.59    2.08   1
  -3  -1   1   48.27    2.93   3
   3  -1  -1   46.45    1.82   1
   3  -1  -1   46.25    1.75   1
  -3   1  -1   44.49    3.19   3
  -3   1  -1   43.12    1.90   6
   3   1   1   37.63    3.34   3
  -3   1  -1   44.38    1.96   5
   4  -1   1   97.76    3.65   1
  -4   1   1  100.85    3.56   6
   4   1  -1   98.09    3.57   2
  -4  -1  -1   98.99    5.32   3
  -4   1   1   98.82    5.36   3
  -4  -1  -1  102.98    3.90   1
  -4  -1  -1   98.46    3.57   6
   4   1  -1   93.56    3.89   1
  -4  -1  -1   96.01    3.14   7
   4  -1   1   99.19    3.79   1
  -4   1  -1  100.74    5.46   3
   4   1   1   99.88    4.36   1
   4  -1  -1  101.69    3.09   1
  -4  -1   1  101.25    3.59   1
  -4   1  -1   99.73    3.39   6
  -4  -1   1  100.38    3.40   6
  -4  -1   1   86.71    3.04   7
  -4  -1   1   99.39    5.23   3
   4  -1  -1   98.49    3.13   1
  -5  -1  -1    0.57    3.25   3
  -5  -1  -1    1.01    1.17   6
   5  -1   1    3.37    1.40   2
  -5   1   1    2.11    2.84   3
   5   1  -1    1.39    1.83   2
   5   1  -1   -0.10    1.56   1
   5  -1   1    0.38    1.59   1
  -5   1   1    0.50    1.14   6
  -5   1  -1    2.04    2.30   3
   5   1   1   -0.01    1.32   2
   5  -1  -1    1.05    1.32   2
  -5  -1   1    1.41    0.96   6
  -5   1  -1    1.67    0.97   6
  -5  -1   1    0.34    3.09   3
  -6   1   1    0.60    0.97   6
  -6  -1  -1    2.10    4.46   3
   6  -1   1   -0.07    1.85   2
   6   1  -1    1.29    1.75   2
  -6  -1  -1   -0.63    0.72   6
  -6   1   1    7.11    4.77   3
  -6  -1   1    0.29    3.45   3
   6   1   1   -0.76    1.79   2
  -6   1  -1    1.19    3.77   3
   6  -1  -1   -0.13    1.65   2
  -6  -1   1    0.30    0.79   6
  -6   1  -1   -0.07    0.87   6
  -7  -1  -1   -7.08    7.31   3
   7  -1   1    3.61    2.62   2
  -7   1   1  -10.58    6.84   3
   7   1  -1    2.63    2.43   2
  -7  -1  -1    5.58    2.00   6
  -7   1  -1   -7.41    6.61   3
   7   1   1    3.97    2.80   2
  -7  -1   1   -4.90    4.65   3
   7  -1  -1   -1.27    2.73   2
  -7  -1   1    0.49    2.09   6
  -7   1  -1    1.33    1.19   6
  -1  -2  -1  100.48    3.00   1
  -1   2   1   99.92    2.56   1
   1   2  -1  101.56    2.85   1
   1   2  -1   97.66    3.03   3
  -1   2   1   97.11    3.01   3
   1  -2   1   98.06    2.76   1
  -1  -2  -1  102.39    3.10   3
   1  -2  -1  100.72    3.01   3
   1   2   1   98.81    2.96   1
   1   2   1  101.38    3.07   3
  -1  -2   1  102.48    3.08   3
  -1   2  -1   97.63    2.93   3
  -1   2  -1  100.98    2.76   1
   1  -2  -1   98.23    2.57   1
  -1  -2   1   97.33    2.88   1
   2   2  -1   24.53    1.77   3
  -2  -2  -1   23.82    1.55   1
  -2  -2  -1   21.61    1.07   6
  -2   2   1   22.18    1.25   5
  -2   2   1   20.03    1.16   6
   2  -2   1   21.53    1.86   3
   2  -2   1   20.69    1.30   1
   2   2  -1   23.45    1.56   1
  -2  -2  -1   16.75    1.94   3
   2   2  -1   21.86    1.33   2
   2  -2   1   20.75    1.31   1
  -2  -2   1   23.00    1.06   6
  -2  -2   1   20.84    1.76   3
  -2   2  -1   19.04    1.06   5
   2   2   1   21.61    2.23   3
   2   2   1   23.75    1.64   1
   2  -2  -1   20.80    0.90   1
  -2  -2   1   22.39    1.47   1
  -2   2  -1   19.74    1.00   6
   2  -2  -1   22.74    0.89   1
   2  -2  -1   21.15    2.01   3
  -2   2  -1   20.49    1.58   3
  -3   2   1  190.10    5.40   5
  -3  -2  -1  180.49    6.25   3
  -3  -2  -1  186.75    5.20   6
   3  -2   1  178.65    5.07   1
  -3   2   1  189.82    6.27   3
  -3  -2  -1  189.83    5.55   1
   3   2  -1  179.16    5.36   1
  -3   2   1  180.13    5.13   6
   3   2  -1  184.66    5.10   2
  -3  -2  -1  175.70    4.98   7
   3  -2   1  182.81    6.50   3
   3  -2   1  186.84    5.12   1
  -3  -2   1  180.85    6.34   3
   3  -2  -1  164.72    6.39   3
  -3   2  -1  188.53    6.20   3
  -3   2  -1  183.02    5.14   6
   3   2   1  185.54    5.09   2
   3  -2  -1  182.38    4.65   1
  -3   2  -1  179.53    5.26   5
   3   2   1  182.01    5.60   1
   3  -2  -1  181.46    4.67   1
  -3  -2   1  185.78    5.29   1
  -3  -2   1  185.61    5.28   7
  -4   2   1   10.73    1.49   6
   4   2  -1    7.80    1.75   1
  -4  -2  -1   10.23    1.43   7
   4  -2   1    8.14    1.38   1
  -4  -2  -1    9.25    1.34   6
   4  -2   1    9.17    1.31   1
  -4  -2  -1    8.40    2.41   3
  -4  -2  -1    5.53    1.40   1
   4   2  -1    7.47    2.54   2
  -4   2   1    6.39    2.19   3
   4  -2  -1    8.49    0.96   1
  -4  -2   1    8.58    1.10   7
  -4  -2   1    7.99    1.35   1
  -4  -2   1   10.61    1.29   6
   4  -2  -1    9.46    0.95   1
  -4   2  -1    7.95    2.24   3
   4   2   1    9.88    1.98   1
  -4   2  -1    6.73    1.16   5
  -4  -2   1   11.40    1.89   3
  -4   2  -1   10.19    1.08   6
   4   2   1    8.68    1.33   2
  -5  -2  -1   -0.69    0.94   6
   5  -2   1   -0.48    1.27   1
  -5  -2  -1    1.55    1.22   7
  -5  -2  -1   -2.46    2.14   3
   5   2  -1    1.13    1.33   2
  -5   2   1    0.05    0.89   6
  -5   2   1    2.44    2.06   3
  -5  -2  -1    0.11    1.54   1
  -5  -2   1    0.14    1.97   3
  -5  -2   1    0.13    0.98   6
  -5  -2   1    2.94    1.79   1
   5   2   1    0.16    1.27   2
  -5   2  -1   -0.09    0.69   6
   5  -2  -1   -0.58    1.40   2
  -5   2  -1    0.92    3.15   3
  -6   2   1   10.32    4.69   3
  -6  -2  -1   15.90    5.46   3
   6   2  -1   10.85    1.96   2
  -6  -2  -1   14.28    2.17   6
   6  -2   1   13.92    2.41   2
  -6   2   1   14.29    2.44   6
   6   2   1   13.41    2.25   2
   6  -2  -1   14.14    2.11   2
  -6  -2   1   11.58    4.44   3
  -6   2  -1   13.67    2.29   6
  -6  -2   1   13.02    1.92   6
  -6   2  -1   10.68    3.83   3
  -7   2   1    4.39    1.88   6
   7   2  -1    6.27    2.78   2
  -7  -2  -1   -3.82    7.15   3
  -7   2   1   -1.71    7.27   3
  -7  -2  -1    1.11    1.25   6
   7  -2   1    4.24    3.36   2
   7  -2  -1    5.21    2.62   2
  -7   2  -1    0.26    5.87   3
  -7  -2   1    4.63    1.44   6
  -7  -2   1   -2.79    5.10   3
  -7   2  -1    0.29    1.59   6
   0  -3   1    0.06    0.46   1
   0  -3   1   -0.22    0.28   3
   0   3   1   -0.07    0.30   3
   0   3  -1    0.74    0.48   1
   0   3   1    0.87    0.56   1
   0  -3  -1    0.25    0.52   1
   0   3  -1    0.23    0.28   3
   1  -3   1  166.05    4.37   1
  -1   3   1  154.38    4.54   3
  -1  -3  -1  160.67    4.58   1
   1   3  -1  158.49    4.53   1
  -1   3   1  158.74    4.20   1
   1   3  -1  156.14    4.54   3
   1  -3   1  165.86    4.47   3
  -1  -3   1  154.14    4.53   3
   1  -3  -1  156.27    4.21   1
  -1   3  -1  171.74    4.46   3
   1   3   1  171.73    4.62   3
   1   3   1  183.18    4.70   3
  -1   3  -1  171.66    4.37   1
  -1  -3   1  156.85    4.47   1
   1   3   1  164.50    4.54   1
   1  -3  -1  156.14    4.55   3
  -2  -3  -1  199.83    5.34   6
   2   3  -1  200.08    5.23   2
  -2   3   1  200.52    5.38   6
   2   3  -1  199.64    5.65   1
  -2  -3  -1  204.96    5.68   1
   2  -3   1  203.82    5.35   1
   2  -3   1  201.18    5.98   3
  -2  -3  -1  198.43    5.40   7
  -2   3   1  198.54    5.90   3
   2  -3   1  195.90    5.30   1
   2   3  -1  209.32    5.96   3
  -2   3   1  203.55    5.52   5
  -2  -3   1  205.35    5.62   1
   2   3   1  204.73    5.76   1
   2   3   1  206.26    6.09   3
   2   3   1  197.31    5.35   2
  -2   3  -1  204.18    5.48   5
   2  -3  -1  205.45    6.02   3
   2  -3  -1  196.31    5.05   1
  -2   3  -1  197.43    5.27   6
  -2   3  -1  205.31    5.88   3
   2  -3  -1  201.69    5.07   1
  -2  -3   1  182.70    6.63   3
  -2  -3   1  198.46    5.37   6
   3   3  -1  118.42    4.11   1
   3  -3   1  114.90    3.52   1
  -3   3   1  112.47    4.61   3
  -3  -3  -1  117.84    4.47   1
   3  -3   1  115.96    3.67   1
   3   3  -1  115.00    3.54   2
  -3   3   1  114.66    3.78   5
  -3   3   1  115.45    3.62   6
  -3  -3  -1  122.53    4.76   3
   3  -3   1  105.37    4.77   3
  -3  -3  -1  115.55    3.57   6
  -3  -3  -1  117.74    3.55   7
  -3   3  -1  110.31    4.70   3
  -3  -3   1  115.23    3.96   1
  -3  -3   1  117.88    4.54   3
  -3  -3   1  115.67    3.55   6
  -3   3  -1  115.69    3.69   5
   3   3   1  114.76    3.45   2
  -3  -3   1  114.19    3.48   7
   3   3   1  118.94    4.39   1
  -3   3  -1  115.49    3.59   6
   3  -3  -1  102.13    5.47   3
   3  -3  -1  111.68    3.05   1
   3  -3  -1  113.69    3.06   1
  -4  -3  -1    0.63    0.53   6
   4  -3   1    1.38    1.06   1
  -4   3   1    1.77    0.82   6
   4   3  -1   -0.16    1.60   1
  -4  -3  -1    1.29    1.59   3
   4  -3   1    2.75    1.18   1
  -4  -3  -1    1.85    1.03   7
  -4   3   1    3.70    1.78   3
  -4  -3  -1   -0.44    1.50   1
  -4  -3   1   -0.95    1.47   1
  -4  -3   1    2.20    0.96   6
  -4   3  -1    1.34    0.54   6
   4   3   1    2.22    0.98   2
  -4  -3   1    1.10    1.42   3
  -4  -3   1    0.48    0.72   7
  -4   3  -1    0.22    0.70   5
  -4   3  -1    2.18    1.61   3
   4   3   1    3.34    1.85   1
  -5  -3  -1    3.33    2.34   3
   5   3  -1    6.85    1.61   2
   5  -3   1    4.85    1.18   1
  -5  -3  -1    4.26    1.88   1
  -5   3   1    3.27    2.05   3
  -5   3   1    4.67    0.93   6
  -5  -3  -1    2.65    1.14   6
   5   3   1    5.71    1.65   2
  -5  -3   1    4.54    1.20   6
   5  -3  -1    3.07    1.52   2
  -5   3  -1    2.62    0.67   6
  -5  -3   1    1.89    1.68   1
  -5  -3   1    3.53    3.03   3
  -5   3  -1    0.92    2.66   3
  -6  -3  -1    3.14    4.15   3
   6  -3   1    0.98    2.01   2
  -6  -3  -1   -0.40    1.28   6
   6   3  -1    0.22    1.74   2
  -6   3   1   -2.05    4.51   3
  -6  -3   1    6.16    3.22   3
  -6   3  -1    1.85    0.88   6
  -6  -3   1    0.47    1.36   6
   6   3   1   -0.93    1.79   2
   6  -3  -1    1.78    1.81   2
  -6   3  -1    4.92    4.12   3
   7  -3   1    0.41    2.61   2
  -7   3   1  -10.49    6.82   3
  -7  -3  -1    0.88    1.40   6
   7   3  -1   -0.56    3.00   2
  -7   3   1   -2.12    1.05   6
  -7  -3  -1   -3.74    5.33   3
   7   3   1   -0.03    3.45   2
  -7  -3   1   -0.38    1.00   6
  -7   3  -1    5.63    5.76   3
  -7  -3   1  -10.32    5.83   3
   7  -3  -1    1.06    2.75   2
   0   4   1 4966.51  119.51   1
   0   4   1 4873.05  121.26   3
   0  -4  -1 4934.42  119.52   1
   0  -4  -1 5103.46  121.22   3
   0   4  -1 5089.53  119.54   1
   0   4  -1 4991.92  120.64   3
   0  -4   1 5069.93  120.69   3
   0  -4   1 5258.46  120.67   1
   1   4  -1    0.37    0.48   3
   1   4  -1    1.38    0.49   1
  -1   4   1    2.50    0.59   1
  -1  -4  -1    2.20    0.64   1
   1   4  -1    1.45    0.50   3
   1  -4   1    1.02    0.58   3
   1  -4   1    0.98    0.46   1
  -1   4   1    2.61    0.68   3
   1  -4  -1    1.87    0.54   1
   1   4   1    1.35    0.53   3
   1   4   1    0.34    0.58   1
  -1   4  -1    1.12    0.59   1
   1  -4  -1    0.54    0.56   3
  -1  -4   1    0.90    0.65   3
  -1  -4   1    1.93    0.70   1
   1   4   1    1.19    0.55   3
  -1   4  -1    1.75    0.55   3
   2   4  -1   79.75    3.29   3
  -2  -4  -1   80.35    2.74   7
  -2   4   1   83.47    2.68   5
  -2  -4  -1   86.10    3.19   1
  -2   4   1   73.43    3.68   3
   2  -4   1   77.60    2.69   1
   2   4  -1   78.08    2.45   2
   2  -4   1   80.22    3.14   3
  -2   4   1   80.44    2.55   6
   2   4  -1   80.42    3.20   1
  -2   4   1   85.12    2.46   1
  -2  -4   1   79.13    3.99   3
   2  -4  -1   82.48    3.24   3
   2  -4  -1   83.98    2.45   1
  -2   4  -1   81.08    2.64   5
  -2  -4   1   79.73    2.49   6
  -2  -4   1   74.87    3.03   1
   2   4   1   82.00    3.27   1
  -2   4  -1   79.98    3.16   3
   2   4   1   79.47    3.47   3
  -2   4  -1   80.02    2.44   6
  -2   4  -1   81.18    2.71   1
  -2  -4   1   76.83    2.56   7
  -3  -4  -1    3.35    0.57   7
  -3  -4  -1    2.25    1.30   1
  -3   4   1    2.03    0.40   6
   3  -4   1    1.70    2.19   3
   3  -4   1    3.23    0.95   1
   3   4  -1    2.66    1.26   1
  -3   4   1    3.91    1.67   3
  -3  -4  -1    1.89    1.15   3
  -3  -4  -1    2.42    0.70   6
  -3   4   1    2.65    0.70   5
   3   4  -1    4.10    0.87   2
   3  -4   1    2.78    0.90   1
  -3  -4   1    3.45    0.58   6
  -3  -4   1    2.21    1.33   1
  -3  -4   1    2.60    1.61   3
  -3   4  -1    1.48    1.46   3
   3   4   1    0.48    1.68   1
  -3   4  -1    3.39    0.81   5
   3  -4  -1    2.46    0.69   1
   3   4   1    3.78    0.84   2
  -3   4  -1    2.21    0.35   6
   3  -4  -1    2.79    0.58   1
  -4  -4  -1   -0.11    0.86   7
  -4  -4  -1   -1.30    1.60   1
  -4   4   1    1.35    0.61   5
  -4   4   1    2.66    1.84   3
   4  -4   1   -1.36    1.17   1
  -4  -4  -1    0.38    0.46   6
   4  -4   1    2.12    1.07   1
  -4  -4  -1    0.24    1.43   3
  -4   4   1    0.77    0.78   6
   4   4  -1    0.37    2.03   1
   4   4  -1    0.15    1.20   2
  -4  -4   1   -0.27    1.29   1
  -4  -4   1    0.39    0.48   6
  -4  -4   1   -0.71    1.56   3
  -4  -4   1    0.19    0.99   7
   4   4   1    0.49    1.01   2
   4   4   1   -0.32    2.27   1
  -4   4  -1    1.54    0.63   6
  -4   4  -1   -0.26    1.60   3
  -5  -4  -1   91.82    3.64   7
  -5  -4  -1   85.61    7.16   3
  -5  -4  -1   79.56    3.69   6
  -5   4   1   87.04    3.46   6
  -5   4   1   82.98    6.17   3
  -5  -4  -1   93.15    4.95   1
   5   4  -1   89.65    3.72   2
  -5   4  -1   93.35    5.76   3
  -5  -4   1   82.06    4.55   1
  -5  -4   1   86.59    6.95   3
  -5   4  -1   87.41    3.91   5
   5   4   1   87.25    3.66   2
  -5   4  -1   83.25    3.36   6
  -5  -4   1   84.08    3.80   6
  -5  -4   1   85.02    3.39   7
  -6  -4  -1   54.98    5.46   3
  -6   4   1   63.16    3.25   6
   6  -4   1   72.41    4.39   2
  -6   4   1   55.95    6.30   3
  -6  -4  -1   67.87    3.72   6
   6   4  -1   65.86    3.96   2
  -6   4  -1   67.47    3.24   6
  -6  -4   1   46.37    6.09   3
  -6  -4   1   68.59    3.77   6
   6  -4  -1   61.48    3.92   2
  -6   4  -1   55.80    6.26   3
   6   4   1   69.42    3.92   2
   7  -4   1    6.97    2.86   2
  -7  -4  -1   -7.53    6.74   3
  -7   4   1    1.17    1.40   6
  -7  -4  -1    6.35    2.11   6
  -7   4   1    1.93    5.29   3
  -7  -4   1    4.84    1.89   6
  -7   4  -1   -2.65    6.87   3
  -7   4  -1    4.90    1.49   6
   7  -4  -1    5.06    2.71   2
   7   4   1    6.86    2.94   2
  -7  -4   1  -15.45   13.34   3
   0  -5   1   -1.73    0.41   3
   0  -5  -1   -1.01    0.55   3
   0   5  -1   -1.42    0.30   3
   0   5  -1   -2.51    0.53   1
   0   5   1   -0.51    0.45   1
   0  -5   1   -0.64    0.61   1
   0   5   1   -0.12    0.40   3
   0  -5  -1   -1.66    0.70   1
   1   5  -1    7.63    0.88   1
  -1  -5  -1   10.86    0.85   7
  -1   5   1   12.16    1.29   1
   1  -5   1    6.27    0.80   3
   1   5  -1    7.77    0.89   3
  -1  -5  -1   10.51    0.73   6
   1   5  -1   11.09    1.43   3
   1  -5   1    7.76    0.79   1
  -1   5   1    9.37    1.13   3
  -1  -5  -1   11.50    1.45   3
   1   5   1   14.73    1.49   3
   1   5   1    7.64    1.16   1
  -1   5  -1    7.78    0.78   1
   1  -5  -1    6.96    0.90   3
  -1   5  -1    9.34    0.71   5
  -1  -5   1    7.21    0.99   1
  -2   5   1   31.91    2.50   3
  -2  -5  -1   28.38    2.36   3
  -2  -5  -1   34.63    2.41   1
  -2   5   1   29.06    1.23   6
   2   5  -1   26.79    1.41   2
  -2   5   1   28.90    1.56   5
  -2  -5  -1   27.73    1.57   7
   2  -5   1   26.02    2.32   3
  -2  -5  -1   28.14    1.23   6
   2   5  -1   25.64    2.67   1
   2  -5   1   25.35    1.74   1
   2   5  -1   27.61    2.11   3
   2  -5  -1   30.70    1.69   1
   2  -5  -1   27.95    2.41   3
   2   5   1   30.72    2.67   1
  -2   5  -1   25.87    1.25   6
  -2  -5   1   27.64    1.63   7
  -2   5  -1   28.41    1.41   5
  -2   5  -1   28.99    1.85   1
  -2   5  -1   25.50    2.05   3
  -2  -5   1   28.23    2.49   3
   2   5   1   29.10    2.28   3
   2   5   1   27.71    2.28   3
  -3  -5  -1  191.58    6.21   1
   3   5  -1  203.47    6.65   1
  -3  -5  -1  213.23    6.98   3
   3   5  -1  201.95    5.44   2
  -3   5   1  197.39    5.55   6
  -3   5   1  201.63    6.59   3
   3  -5   1  203.31    5.64   1
   3  -5   1  176.15    6.89   3
  -3  -5  -1  189.90    5.58   6
  -3  -5  -1  198.33    5.69   7
  -3   5   1  198.25    5.78   5
   3  -5   1  198.81    5.55   1
  -3   5  -1  196.32    5.83   5
   3   5   1  197.61    5.35   2
  -3   5  -1  202.07    6.52   3
  -3  -5   1  201.00    6.87   3
   3   5   1  199.29    6.71   1
   3  -5  -1  193.73    5.24   1
  -3  -5   1  197.60    5.67   6
  -3  -5   1  204.38    5.67   7
  -3  -5   1  196.66    6.20   1
  -3   5  -1  200.33    5.57   6
   3  -5  -1  189.93    5.23   1
   4  -5   1   -0.46    1.19   1
  -4  -5  -1   -3.48    2.00   3
  -4  -5  -1    0.86    1.05   7
  -4   5   1    0.49    0.81   6
   4   5  -1    1.95    1.98   1
  -4  -5  -1   -2.00    1.79   1
  -4  -5  -1    0.89    0.75   6
  -4   5   1   -3.39    1.44   3
   4   5  -1   -0.36    1.06   2
   4  -5   1    0.65    1.27   1
  -4   5   1   -0.18    0.74   5
  -4   5  -1   -0.07    0.90   5
   4   5   1    0.26    2.41   1
  -4   5  -1    1.30    2.04   3
  -4  -5   1   -1.34    1.27   1
  -4  -5   1   -0.36    2.25   3
   4   5   1   -0.66    0.95   2
  -4  -5   1   -1.14    0.66   7
  -4   5  -1    0.29    0.52   6
  -5  -5  -1    6.09    1.18   6
  -5  -5  -1    6.68    2.67   1
  -5   5   1    9.76    3.53   3
  -5   5   1    8.96    1.31   6
  -5  -5  -1    7.38    6.64   3
  -5  -5  -1    6.25    1.27   7
   5   5  -1    8.98    1.67   2
  -5  -5   1    7.53    6.08   3
  -5  -5   1    8.26    1.66   7
  -5  -5   1    6.65    1.31   6
  -5   5  -1    8.75    1.37   6
  -5   5  -1    5.81    2.55   3
  -5  -5   1    7.97    2.13   1
   5   5   1    6.73    1.55   2
  -5   5  -1    9.03    1.60   5
  -6   5   1   36.23    3.01   6
  -6  -5  -1   32.64    2.68   6
  -6   5   1   31.09    5.55   3
   6   5  -1   30.09    3.34   2
  -6  -5  -1   26.34    5.50   3
  -6  -5   1   32.55    2.96   6
   6  -5  -1   35.02    3.85   2
  -6  -5   1   33.61    5.75   3
  -6   5  -1   26.03    5.20   3
  -6   5  -1   33.03    2.93   6
   6   5   1   35.13    3.45   2
   7  -5   1   11.66    2.98   2
  -7   5   1    2.29    4.93   3
  -7  -5  -1   12.75    2.18   6
  -7   5   1    9.60    1.92   6
  -7   5  -1    9.46    1.91   6
   7   5   1   10.99    3.21   2
  -7   5  -1    2.12    7.03   3
   7  -5  -1    9.32    2.94   2
   0  -6   1 3072.46   79.71   7
   0   6   1 3503.15   80.05   1
   0   6   1 3310.76   80.59   3
   0  -6  -1 3136.60   79.71   7
   0  -6  -1 3428.15   79.97   3
   0  -6   1 3411.49   80.19   3
   0  -6  -1 3446.07   80.06   1
   0   6  -1 3517.88   80.06   1
   0   6  -1 3280.20   80.16   3
   0  -6   1 3394.32   80.07   1
   1  -6   1   30.36    1.82   3
  -1  -6  -1   31.06    1.70   7
  -1   6   1   29.02    1.24   5
  -1  -6  -1   31.04    2.19   3
  -1   6   1   29.65    1.17   6
   1  -6   1   27.95    1.94   1
   1   6  -1   30.39    2.09   3
  -1   6   1   26.64    1.70   3
   1   6  -1   28.18    1.87   3
  -1  -6  -1   32.53    1.22   6
  -1   6   1   30.93    1.76   1
   1   6  -1   29.59    2.03   1
  -1   6  -1   30.25    1.40   5
   1   6   1   31.93    2.33   3
  -1  -6   1   27.60    1.24   6
  -1   6  -1   31.48    2.02   1
  -1  -6   1   29.17    1.56   7
   1   6   1   29.63    2.17   1
   1  -6  -1   29.36    1.86   1
   1   6   1   29.58    1.85   3
   1  -6  -1   31.32    2.02   3
  -1   6  -1   34.42    1.72   3
  -2   6   1  340.42    9.20   6
   2   6  -1  353.46    9.87   3
  -2  -6  -1  353.28    9.83   1
   2  -6   1  355.47    9.34   1
  -2  -6  -1  363.79    9.20   6
  -2   6   1  352.03    9.30   5
  -2  -6  -1  356.49    9.38   7
  -2   6   1  368.08    9.17   1
   2   6  -1  350.55    8.89   2
   2   6  -1  364.36    9.88   3
  -2   6   1  356.36    9.78   3
   2  -6   1  361.22    9.74   3
   2   6  -1  352.99    9.80   1
  -2  -6   1  355.80    9.82   1
   2  -6  -1  373.88    9.90   3
  -2   6  -1  371.50    9.36   1
  -2   6  -1  321.49   10.17   3
   2  -6  -1  355.83    9.19   1
  -2   6  -1  352.14    9.29   5
   2   6   1  354.32   10.05   3
   2   6   1  360.94    9.78   1
  -2   6  -1  365.29    9.09   6
   2   6   1  350.60    9.95   3
  -2  -6   1  354.52    9.93   3
  -2  -6   1  359.50    9.42   7
  -2  -6   1  351.81    9.12   6
  -3   6   1   61.69    2.88   1
  -3  -6  -1   64.78    3.35   1
  -3   6   1   66.12    2.74   5
  -3  -6  -1   62.97    2.59   6
  -3  -6  -1   53.71    3.62   3
  -3  -6  -1   68.28    2.63   7
   3  -6   1   61.92    2.89   1
   3   6  -1   65.39    2.47   2
  -3   6   1   67.35    3.71   3
   3  -6   1   68.51    3.07   1
  -3   6   1   64.15    2.37   6
   3   6  -1   63.03    3.87   1
   3  -6  -1   64.03    2.56   1
   3   6   1   61.00    4.03   3
   3   6   1   59.50    2.42   2
  -3  -6   1   65.19    3.67   1
  -3   6  -1   64.27    3.52   3
  -3   6  -1   64.20    2.52   5
  -3   6  -1   65.36    2.48   6
   3   6   1   62.25    4.47   1
  -3  -6   1   66.38    4.14   3
  -3  -6   1   62.09    2.33   6
  -3  -6   1   62.49    2.50   7
  -4   6   1   39.54    2.27   6
  -4  -6  -1   43.03    2.39   7
  -4   6   1   41.89    4.47   3
  -4  -6  -1   41.25    2.29   6
   4   6  -1   40.49    2.39   2
  -4  -6  -1   33.62    4.08   3
  -4  -6  -1   41.14    3.90   1
   4  -6   1   38.33    2.90   1
   4  -6   1   40.24    2.81   1
  -4   6   1   38.03    2.38   5
  -4   6  -1   43.58    2.24   5
  -4  -6   1   38.70    2.12   7
  -4   6  -1   39.34    1.94   6
  -4  -6   1   41.26    3.65   1
  -4   6  -1   36.69    4.15   3
  -4  -6   1   40.96    2.37   6
   4   6   1   43.77    2.35   2
  -4  -6   1   39.97    4.92   3
  -5  -6  -1   30.23    3.01   1
  -5  -6  -1   34.92    2.57   7
  -5  -6  -1   25.10    3.54   3
  -5   6   1   33.33    2.43   6
   5   6  -1   34.53    2.80   2
  -5  -6  -1   32.85    2.42   6
  -5   6   1   28.59    3.12   3
  -5  -6   1   34.19    2.44   6
  -5  -6   1   27.18    2.82   7
  -5  -6   1   32.16    3.25   1
   5   6   1   34.43    2.64   2
  -5   6  -1   33.42    2.39   6
  -5   6  -1   34.81    3.81   3
  -5   6  -1   32.92    2.69   5
  -5  -6   1   31.03    4.59   3
  -6   6   1   27.97    5.40   3
  -6  -6  -1   30.44    4.03   3
   6   6  -1   34.52    3.64   2
  -6   6   1   30.91    2.25   6
  -6  -6  -1   31.93    2.33   6
  -6  -6   1   31.96    6.27   3
  -6  -6   1   31.86    2.72   6
  -6   6  -1   23.63    4.99   3
   6   6   1   24.65    5.92   3
   6  -6  -1   31.63    3.85   2
  -6   6  -1   29.47    2.13   6
   6   6   1   33.81    3.59   2
   7  -6   1    2.26    3.08   2
  -7  -6  -1    2.15    1.15   6
  -7   6   1   -7.62    8.73   3
  -7   6   1    3.71    1.45   6
  -7   6  -1    3.03    1.27   6
   7  -6  -1    6.08    3.04   2
  -7  -6   1    2.14    1.52   6
  -7   6  -1    1.26    4.66   3
   7   6   1    3.38    2.95   2
   0   7   1   -0.12    0.89   1
   0  -7  -1   -0.01    0.81   3
   0   7   1   -0.54    0.48   3
   0   7  -1    0.12    0.59   3
   0   7   1    0.30    0.38   6
   0  -7   1    1.80    0.71   1
   0  -7   1    0.46    0.65   3
   0   7  -1    1.55    0.83   1
   1  -7   1  142.99    4.48   1
  -1  -7  -1  142.97    4.21   7
  -1   7   1  143.03    3.88   6
  -1  -7  -1  141.45    4.70   1
   1  -7   1  141.31    4.39   3
  -1  -7  -1  139.12    4.57   3
   1   7  -1  138.11    4.64   3
   1   7  -1  144.44    4.49   3
  -1  -7  -1  142.88    3.97   6
   1   7  -1  144.26    4.60   1
  -1   7   1  144.31    4.44   3
  -1   7   1  135.46    3.95   5
   1  -7   1  137.67    4.03   7
  -1   7   1  141.66    4.42   1
  -1   7  -1  135.88    3.83   6
   1  -7  -1  140.22    4.41   1
  -1   7  -1  142.62    4.28   3
  -1  -7   1  134.88    4.63   1
  -1   7  -1  138.09    4.01   5
   1  -7  -1  143.33    4.54   3
   1   7   1  126.97    4.88   3
  -1  -7   1  137.77    3.85   6
  -1   7  -1  136.10    4.39   1
   1  -7  -1  132.93    3.95   7
   1   7   1  135.20    4.39   1
  -2  -7  -1    0.56    1.37   1
   2  -7   1    0.73    0.95   1
  -2   7   1    0.22    1.08   3
   2  -7   1    0.62    0.96   3
  -2  -7  -1    0.26    0.53   6
  -2   7   1    0.17    0.83   1
  -2   7   1    0.70    0.38   5
  -2   7   1    1.06    0.42   6
   2   7  -1    0.91    1.23   1
   2   7  -1   -1.47    1.62   3
   2   7  -1   -0.83    1.06   3
  -2  -7  -1    0.05    0.40   7
   2   7  -1   -0.24    0.53   2
  -2   7  -1   -0.09    0.55   5
   2   7   1    1.85    1.75   1
  -2   7  -1    0.29    1.00   3
  -2  -7   1   -0.25    1.05   1
   2  -7  -1    0.59    1.01   1
  -2   7  -1    1.26    1.24   1
   2   7   1    1.54    1.05   3
  -2  -7   1    0.28    0.37   6
   2   7   1   -1.11    1.15   3
   2  -7  -1    0.52    1.21   3
  -2  -7   1   -0.54    0.45   7
  -2   7  -1    0.86    0.58   6
  -3  -7  -1   34.32    1.68   6
  -3   7   1   34.61    2.36   1
   3   7  -1   33.24    3.77   1
  -3   7   1   33.12    1.57   6
   3   7  -1   36.94    3.55   3
  -3   7   1   32.92    1.77   5
   3  -7   1   33.26    2.57   1
  -3   7   1   37.61    2.96   3
  -3  -7  -1   33.77    3.29   1
  -3  -7  -1   31.40    1.80   7
   3   7  -1   36.23    1.83   2
  -3  -7   1   30.73    3.38   3
   3  -7  -1   29.20    2.31   1
  -3  -7   1   31.61    3.14   1
  -3  -7   1   34.19    2.15   7
   3   7   1   22.97    2.54   1
  -3   7  -1   36.56    2.70   1
   3   7   1   40.79    3.39   3
  -3  -7   1   33.08    1.89   6
  -3   7  -1   30.82    1.79   6
  -3   7  -1   31.73    2.89   3
   3   7   1   34.23    1.84   2
  -4  -7  -1    3.76    1.91   3
  -4  -7  -1    0.11    0.59   6
  -4   7   1   -0.26    0.62   6
  -4   7   1   -1.18    0.76   5
  -4  -7  -1    1.49    2.11   1
   4   7  -1    0.15    1.29   2
   4  -7   1    0.95    1.33   1
  -4  -7  -1    0.22    1.24   7
   4  -7   1   -0.06    1.58   1
  -4   7   1    0.80    2.41   3
  -4  -7   1    1.09    2.13   1
  -4   7  -1    0.66    1.09   5
   4   7   1    0.64    1.17   2
   4  -7  -1   -2.54    1.04   1
  -4   7  -1   -1.33    1.43   3
  -4   7  -1    0.40    0.40   6
  -4  -7   1    0.01    0.61   6
   4  -7  -1   -1.42    0.97   1
   4   7   1    1.24    2.06   3
  -4  -7   1    0.48    1.09   7
  -4  -7   1   -0.27    2.00   3
   5   7  -1    1.09    1.78   2
  -5   7   1   -0.33    0.79   6
  -5  -7  -1    2.78    3.03   1
  -5   7   1    2.57    2.67   3
  -5  -7  -1   -1.53    3.38   3
  -5   7   1   -0.19    1.12   5
  -5  -7  -1   -1.39    0.84   6
  -5   7  -1    0.43    0.73   5
  -5  -7   1    5.51    2.95   1
   5   7   1   -1.47    1.62   2
  -5  -7   1    1.27    0.84   6
  -5   7  -1    0.34    0.74   6
  -5  -7   1    0.23    1.21   7
  -5  -7   1    2.97    2.55   3
   5   7   1   -0.08    2.53   3
  -5   7  -1   -4.62    3.20   3
  -6  -7  -1   -0.83    0.78   6
  -6   7   1   -4.68    3.62   3
  -6  -7  -1    6.13    5.66   3
   6   7  -1    0.31    2.26   2
   6   7  -1    2.32    5.83   3
  -6   7   1    3.16    1.33   6
   6   7   1    0.23    2.15   2
  -6   7  -1    4.05    4.82   3
  -6   7  -1    0.64    1.26   6
   6   7   1   -2.65    5.35   3
  -6  -7   1   -1.15    3.70   3
  -6  -7   1   -0.24    0.99   6
  -7  -7  -1    0.29    1.19   6
   7  -7   1    2.85    3.14   2
   7   7   1   -3.58    2.98   2
   7  -7  -1   -0.96    2.98   2
  -7   7  -1    1.36    1.68   6
  -7   7  -1   -6.75    9.02   3
   0   8  -1  482.76   12.48   1
   0   8   1  465.52   12.31   1
   0   8   1  470.69   11.68   6
   0  -8  -1  465.99   12.25   3
   0  -8  -1  472.74   12.46   1
   0  -8  -1  474.82   11.94   7
   0  -8   1  446.51   12.35   1
   0   8  -1  448.68   11.62   5
   0  -8   1  477.66   12.04   3
   0  -8   1  463.67   11.91   7
   0   8   1  472.00   12.20   3
   0   8  -1  467.78   11.60   6
   0   8  -1  477.94   12.04   3
   1   8  -1  392.01   11.16   3
  -1  -8  -1  400.22   10.98   1
  -1  -8  -1  405.94   10.48   7
   1   8  -1  420.11   11.07   1
   1  -8   1  401.09   10.26   7
  -1  -8  -1  400.60   10.88   3
   1  -8   1  418.11   10.57   3
  -1   8   1  403.48   10.72   1
   1   8  -1  402.37   10.77   3
  -1  -8  -1  391.91   10.15   6
   1  -8   1  384.43   10.81   1
  -1   8   1  407.43   10.16   6
  -1   8   1  403.83   10.17   5
   1   8   1  408.71   11.05   1
   1  -8  -1  389.86   10.69   3
   1   8   1  390.69   10.82   3
  -1   8  -1  408.74   10.80   1
  -1  -8   1  388.57   10.43   7
  -1  -8   1  379.45   10.96   1
  -1   8  -1  401.26   10.07   6
  -1  -8   1  405.75   10.13   6
  -1   8  -1  403.36   10.24   5
   1  -8  -1  401.78   10.24   7
   1  -8  -1  400.00   10.71   1
  -1   8  -1  413.80   10.55   3
  -2   8   1   34.29    2.60   1
   2   8  -1   29.01    2.64   3
  -2  -8  -1   31.63    1.73   7
   2   8  -1   31.59    2.97   1
   2  -8   1   32.11    1.74   7
  -2   8   1   34.42    2.39   3
  -2  -8  -1   34.37    1.51   6
   2  -8   1   25.99    2.41   1
   2  -8   1   31.97    2.85   3
  -2  -8  -1   31.50    2.73   1
  -2   8   1   31.99    1.67   5
  -2   8   1   33.02    1.42   6
  -2  -8   1   34.15    2.65   1
   2  -8  -1   34.15    3.10   3
   2  -8  -1   39.11    2.54   1
  -2   8  -1   31.20    1.56   5
  -2  -8   1   31.75    1.65   6
   2  -8  -1   28.73    1.59   7
  -2   8  -1   31.99    2.65   1
   2   8   1   34.50    2.86   1
  -2   8  -1   31.89    2.43   3
   2   8   1   35.64    3.69   3
   2   8   1   33.19    3.02   3
  -2   8  -1   32.29    1.57   6
  -2  -8   1   32.49    1.67   7
  -3   8   1  136.30    4.20   6
  -3  -8  -1  137.82    5.68   1
  -3  -8  -1  139.06    4.69   7
   3   8  -1  139.47    5.59   3
  -3  -8  -1  124.81    5.34   6
   3   8  -1  136.75    4.00   2
   3  -8   1  132.07    3.99   7
  -3   8   1  125.79    5.93   5
  -3   8   1  140.86    5.64   3
  -3   8   1  138.23    4.59   1
  -3   8  -1  125.25    4.70   5
  -3  -8   1  138.74    5.51   1
   3   8   1  130.44    3.93   2
  -3   8  -1  139.00    4.92   1
  -3  -8   1  142.55    4.59   7
  -3   8  -1  136.75    4.25   6
  -3  -8   1  134.64    4.37   6
   3   8   1  143.92    5.90   3
  -3   8  -1  135.75    5.30   3
   3  -8  -1  142.78    4.66   1
   4  -8   1  111.19    4.62   1
   4   8  -1  106.31    6.01   3
  -4  -8  -1  109.58    4.10   7
  -4   8   1  106.10    3.72   6
   4   8  -1  107.32    3.76   2
  -4  -8  -1  104.12    3.77   6
  -4   8   1  104.13    4.03   5
   4  -8   1  104.42    4.63   1
  -4  -8  -1  105.65    5.80   1
  -4   8   1  102.53    6.03   3
  -4  -8   1  106.84    3.79   6
   4  -8  -1  108.76    3.82   1
   4   8   1  105.00    6.48   3
  -4   8  -1  103.38    3.80   6
   4  -8  -1   96.89    4.52   1
  -4  -8   1  104.40    5.18   1
  -4   8  -1  103.56    5.57   3
   4   8   1  105.35    3.76   2
  -4   8  -1  103.13    4.05   5
  -4  -8   1  105.92    6.50   3
  -4  -8   1  106.43    4.17   7
   5   8  -1    1.64    2.62   3
  -5  -8  -1    2.42    3.38   1
  -5  -8  -1    0.07    1.03   7
  -5  -8  -1    0.24    0.84   6
  -5   8   1   -0.21    0.64   6
   5   8  -1    0.43    1.51   2
   5   8   1   -4.52    3.07   3
  -5   8  -1   -3.22    3.36   3
  -5  -8   1   -1.68    3.86   3
  -5  -8   1   -0.27    2.86   1
  -5   8  -1    1.27    0.91   6
  -5   8  -1    0.55    1.14   5
  -5  -8   1   -0.25    0.69   6
  -5  -8   1    0.08    1.57   7
   5   8   1    1.74    1.69   2
   6   8  -1    0.56    5.32   3
  -6   8   1    1.17    3.30   3
  -6  -8  -1    0.40    1.98   7
   6   8  -1   -1.61    2.14   2
  -6  -8  -1    1.06    0.84   6
  -6   8   1    0.84    0.88   6
  -6   8  -1    2.32    0.89   6
  -6  -8   1    1.53    0.96   6
  -6  -8   1    3.55    6.01   3
  -6   8  -1    0.52    3.13   3
   6   8   1    2.00    2.38   2
   6   8   1    1.21    5.07   3
   0  -9   1   -0.01    1.02   1
   0  -9  -1    0.35    1.45   1
   0   9  -1   -0.39    0.44   5
   0   9  -1   -0.03    0.27   6
   0   9  -1   -0.82    0.81   3
   0   9   1   -0.37    0.84   3
   0   9   1   -1.24    1.04   1
   0   9  -1   -1.37    1.02   1
   0  -9   1   -0.39    0.85   3
   0  -9  -1    0.32    0.75   3
   0   9   1    0.48    0.28   6
   0  -9   1    0.51    0.55   7
   0  -9  -1    0.25    0.55   7
  -1  -9  -1    0.52    1.12   3
   1   9  -1    1.31    1.50   3
   1   9  -1    0.27    0.33   4
  -1   9   1    0.30    0.35   5
  -1  -9  -1    1.35    0.57   7
  -1  -9  -1    0.12    0.28   6
  -1   9   1    0.22    1.43   1
   1   9  -1    1.46    1.30   1
  -1   9   1   -1.23    0.78   3
   1  -9   1    0.18    0.48   7
  -1   9   1   -0.05    0.31   6
   1  -9   1    1.16    0.99   3
   1   9  -1   -0.53    0.76   3
   1  -9   1    1.04    1.03   1
  -1  -9  -1    1.09    1.10   1
   1   9   1   -0.02    0.89   3
  -1   9  -1   -0.11    0.29   6
  -1  -9   1    0.69    0.57   7
   1  -9  -1   -0.05    1.14   3
  -1  -9   1    0.33    0.45   6
  -1   9  -1   -0.62    1.18   1
   1  -9  -1   -0.20    0.61   7
  -1   9  -1    0.32    0.71   3
  -1  -9   1   -1.15    0.92   1
   1   9   1    0.57    1.41   1
   1  -9  -1    1.48    1.21   1
  -1   9  -1    1.27    0.57   5
  -2   9   1   -1.42    1.05   1
  -2   9   1    0.01    0.89   3
   2  -9   1    0.49    0.56   7
   2  -9   1    0.20    1.25   3
  -2  -9  -1    1.12    1.66   1
   2  -9   1    2.68    1.46   1
   2   9  -1    0.17    1.52   3
  -2   9   1    0.18    0.75   5
  -2   9   1   -0.68    0.39   6
  -2  -9  -1   -0.10    0.85   7
  -2  -9  -1    0.43    0.56   6
   2  -9  -1    0.55    1.23   1
   2  -9  -1   -1.27    1.55   3
  -2  -9   1   -1.56    1.09   1
  -2   9  -1   -0.87    1.15   1
  -2   9  -1   -0.38    0.99   3
  -2  -9   1    0.89    0.46   6
   2   9   1   -2.67    1.41   3
  -2   9  -1   -0.30    0.40   5
   2  -9  -1    0.20    0.85   7
   3  -9   1  209.45    6.76   1
   3   9  -1  205.15    7.50   3
   3  -9   1  199.19    5.61   7
  -3  -9  -1  210.95    7.18   1
  -3   9   1  204.91    6.19   5
  -3   9   1  208.05    6.36   1
  -3   9   1  180.91    6.31   6
   3   9  -1  199.54    5.56   2
  -3   9   1  211.26    7.25   3
  -3  -9  -1  198.43    6.05   6
   3   9   1  213.04    7.69   3
  -3   9  -1  203.58    6.17   5
  -3   9  -1  207.43    5.83   6
   3  -9  -1  184.88    6.92   1
  -3  -9   1  197.01    6.22   7
  -3   9  -1  203.57    6.77   3
   3   9   1  203.59    5.46   2
  -3  -9   1  197.36    6.05   6
  -3  -9   1  207.82    7.37   1
  -3   9  -1  201.30    6.57   1
  -4  -9  -1   35.09    2.36   7
  -4   9   1   23.89    3.15   3
  -4  -9  -1   31.67    3.41   1
   4   9  -1   27.86    3.64   3
   4  -9   1   27.64    2.71   1
  -4   9   1   33.36    2.16   6
   4   9  -1   32.22    2.25   2
  -4  -9  -1   35.25    2.05   6
  -4   9   1   33.74    2.52   5
   4   9   1   34.22    2.20   2
   4  -9  -1   30.63    2.69   1
  -4   9  -1   32.96    2.12   6
   4   9   1   26.20    3.65   3
   4  -9  -1   31.33    3.25   1
  -4  -9   1   32.36    2.47   7
  -4  -9   1   32.24    2.13   6
  -4  -9   1   33.70    3.26   1
  -4   9  -1   34.99    4.40   3
  -4   9  -1   33.27    2.14   5
   5   9  -1    3.99    1.53   2
   5   9  -1   -3.95    3.47   3
  -5   9   1    3.91    4.06   3
  -5  -9  -1    6.57    3.05   1
  -5   9   1    3.96    1.10   5
  -5  -9  -1    1.79    0.94   6
  -5   9   1    1.95    1.07   6
  -5  -9  -1    4.21    1.71   7
  -5   9  -1    4.43    3.97   3
  -5   9  -1    1.64    1.31   5
  -5  -9   1    3.94    3.58   1
   5   9   1    2.60    1.56   2
  -5   9  -1    3.21    1.03   6
   5   9   1    0.96    3.53   3
  -5  -9   1    1.29    1.21   7
  -5  -9   1    1.98    0.88   6
  -6   9   1    6.53    1.72   6
  -6   9   1    9.73    5.53   3
   6   9  -1   11.43    5.69   3
  -6  -9  -1    4.47    1.02   6
   6   9  -1    7.72    2.15   2
  -6   9  -1    7.12    5.29   3
   6   9   1   -1.74    4.05   3
  -6   9  -1    5.08    1.71   6
  -6  -9   1    8.22    1.24   6
  -6  -9   1   10.79    2.63   7
   6   9   1    7.47    2.30   2
   0  10   1  124.30    4.84   1
   0 -10   1  126.27    4.83   1
   0 -10  -1  126.46    4.74   3
   0  10   1  126.50    4.50   3
   0 -10   1  127.66    4.23   7
   0 -10  -1  131.59    4.91   1
   0  10  -1  127.44    3.75   5
   0  10  -1  114.97    5.15   1
   0  10  -1  129.29    3.73   6
   0  10   1  131.14    3.81   6
   0 -10  -1  126.59    4.21   7
   0 -10   1  122.08    4.54   3
   0  10   1  124.29    3.59   5
   1 -10   1    0.38    0.63   7
  -1  10   1   -0.05    0.40   5
  -1  10   1    0.16    0.26   6
  -1 -10  -1    1.02    1.04   1
  -1 -10  -1   -0.78    1.23   3
  -1 -10  -1    0.38    0.77   7
   1  10  -1   -0.02    0.39   6
   1 -10   1   -0.78    1.35   3
   1  10  -1    0.59    0.41   4
  -1  10   1    0.95    1.82   1
   1  10  -1    0.33    1.39   3
   1  10  -1   -0.02    0.84   3
   1 -10   1    0.05    1.53   1
  -1  10   1    0.66    0.73   3
  -1  10  -1   -0.07    0.89   3
   1 -10  -1   -0.03    1.51   1
  -1  10  -1    0.24    0.42   5
  -1  10  -1    0.38    0.31   6
   1 -10  -1    0.74    1.26   3
  -1 -10   1    0.88    0.58   6
   1  10   1    0.43    0.56   6
   1 -10  -1    1.60    0.89   7
   1  10   1   -0.35    1.03   3
  -1 -10   1    1.10    0.94   7
  -1 -10   1    1.35    1.54   1
  -1  10  -1    1.58    1.49   1
   2  10  -1    8.31    1.52   3
  -2  10   1   11.25    1.13   6
  -2  10   1   12.92    1.54   3
  -2 -10  -1   11.04    1.83   7
  -2 -10  -1    9.67    2.19   1
  -2  10   1   14.48    2.07   1
  -2 -10  -1   12.77    1.37   6
  -2  10   1   12.72    1.50   5
   2 -10   1   12.76    1.33   7
   2 -10   1    9.08    1.78   3
   2 -10   1    8.72    1.73   1
  -2  10  -1   12.51    1.17   5
  -2  10  -1   14.32    0.95   6
   2 -10  -1   10.71    1.67   1
  -2 -10   1   15.88    1.41   7
  -2 -10   1   11.32    1.34   6
   2  10   1    9.87    1.75   3
  -2  10  -1   11.64    1.93   1
  -2 -10   1   12.18    1.81   1
  -2  10  -1   12.92    1.61   3
   2 -10  -1   13.01    1.34   7
   3 -10   1  235.60    7.46   1
  -3  10   1  231.89    6.64   6
  -3 -10  -1  230.58    6.75   6
  -3 -10  -1  231.57    7.01   7
   3  10  -1  236.67    8.36   3
  -3  10   1  224.73    7.27   1
  -3  10   1  236.85    7.99   3
  -3  10   1  217.98    6.79   5
  -3 -10  -1  238.34    8.03   1
   3 -10   1  228.36    6.44   7
  -3 -10   1  230.30    6.68   6
   3 -10  -1  218.07    6.28   7
  -3  10  -1  233.18    6.86   5
  -3  10  -1  242.19    7.76   3
  -3  10  -1  236.96    6.61   6
  -3 -10   1  223.13    6.91   7
   3 -10  -1  231.84    7.22   1
  -3 -10   1  232.48    8.46   1
  -3  10  -1  233.43    7.40   1
   3  10   1  236.15    8.53   3
  -4  10   1    8.63    2.29   3
  -4 -10  -1    6.22    3.03   1
  -4  10   1    7.27    1.07   6
  -4  10   1    5.06    1.42   5
   4  10  -1    6.30    3.30   3
  -4 -10  -1    6.66    1.16   6
   4 -10   1    5.42    2.19   1
   4  10  -1    5.77    1.32   2
  -4 -10  -1    4.80    1.25   7
   4 -10  -1    4.94    1.92   1
  -4 -10   1    5.05    2.87   1
  -4 -10   1    6.02    1.33   6
  -4 -10   1    5.94    1.16   7
  -4  10  -1    4.47    1.02   5
  -4  10  -1    5.72    0.83   6
   4  10   1    2.78    2.80   3
   4  10   1    5.17    1.33   2
  -4  10  -1    5.70    1.85   3
  -5  10   1    0.05    1.19   5
  -5 -10  -1    0.68    0.87   6
  -5  10   1    0.85    0.61   6
  -5 -10  -1    3.39    1.25   7
  -5 -10  -1   -5.13    3.10   1
   5  10  -1    5.15    3.51   3
   5  10  -1    0.87    1.67   2
  -5  10   1    4.87    2.58   3
  -5  10  -1    0.23    0.89   6
  -5  10  -1    0.54    0.96   5
   5  10   1    1.25    1.56   2
   5  10   1   -0.46    4.62   3
  -5 -10   1   -0.14    1.57   7
  -5 -10   1    5.72    3.91   1
  -5 -10   1    1.97    0.75   6
   6  10  -1    3.76    4.86   3
  -6 -10  -1    4.72    2.15   7
  -6 -10  -1    3.13    2.47   6
  -6  10   1    2.40    1.04   6
   6  10  -1    2.15    2.19   2
  -6  10   1    0.26    5.47   3
  -6  10  -1    0.21    4.14   3
  -6  10  -1    4.54    3.22   5
  -6  10  -1    4.35    1.07   6
  -6 -10   1    7.36    1.84   6
   6  10   1    5.24    6.50   3
  -6 -10   1   -0.99    1.50   7
   0 -11  -1    0.12    0.66   7
   0  11   1    0.72    0.79   3
   0 -11   1    1.39    1.55   3
   0  11  -1    0.15    0.28   6
   0  11   1   -0.05    0.27   6
   0 -11   1   -0.59    0.95   1
   0  11  -1   -0.07    0.56   5
   0  11   1   -0.47    0.45   5
   0 -11  -1    0.27    1.94   1
   0 -11  -1    0.35    1.21   3
   0 -11   1    0.51    0.58   7
   0  11  -1    0.57    0.78   3
  -1  11   1    3.86    0.63   5
  -1  11   1    4.34    1.00   3
   1  11  -1    6.15    0.71   6
  -1  11   1   -0.06    1.61   1
   1  11  -1    4.52    0.77   4
   1  11  -1    3.84    1.38   3
   1 -11   1    5.95    1.63   1
  -1 -11  -1    4.77    1.28   7
   1  11  -1    2.93    1.60   3
  -1 -11  -1    5.79    1.67   1
  -1  11   1    4.39    0.65   6
   1 -11   1    5.43    1.04   7
   1 -11   1    2.37    1.29   3
   1 -11  -1    2.21    1.22   3
   1  11   1    3.60    1.21   3
  -1 -11   1    4.89    0.80   7
   1  11   1    6.77    1.09   6
  -1  11  -1    4.67    0.79   6
  -1 -11   1    4.50    2.02   1
  -1  11  -1    3.92    1.25   3
  -1 -11   1    2.95    1.94   3
   1 -11  -1    4.69    0.97   7
   1 -11  -1    2.30    1.73   1
  -1  11  -1    3.53    0.67   5
  -2 -11  -1  276.16    8.03   7
  -2 -11  -1  281.93    9.06   1
   2 -11   1  253.43    8.39   3
   2 -11   1  266.45    7.44   7
  -2  11   1  253.35    8.42   1
  -2  11   1  279.47    7.43   6
   2  11  -1  278.04    8.53   3
   2  11  -1  268.61    7.05   4
  -2  11   1  272.12    7.61   5
   2 -11   1  274.21    8.55   1
  -2  11   1  274.16    8.37   3
  -2 -11  -1  273.52    7.49   6
  -2  11  -1  268.89    7.54   5
  -2  11  -1  271.70    7.32   6
   2  11   1  268.97    8.57   3
  -2  11  -1  245.67    8.60   1
  -2 -11   1  273.53    9.10   1
  -2  11  -1  267.95    8.12   3
   2 -11  -1  274.83    7.50   7
   2  11   1  256.33    6.88   4
  -2 -11   1  272.62    7.98   7
  -2 -11   1  264.84    7.37   6
   2 -11  -1  275.59    8.42   1
   3  11  -1   14.49    2.70   3
   3 -11   1   13.00    2.26   1
   3 -11   1   16.14    1.96   7
  -3  11   1   14.07    2.42   3
  -3  11   1   16.59    2.28   1
  -3 -11  -1   14.60    1.30   6
  -3 -11  -1   11.61    3.04   1
  -3  11   1   17.09    1.48   6
  -3 -11  -1   16.34    1.78   7
  -3  11   1   16.06    1.46   5
  -3 -11   1   20.28    1.83   7
  -3  11  -1   15.02    2.21   3
  -3  11  -1   14.79    1.45   5
   3 -11  -1   13.06    2.25   1
  -3 -11   1   14.95    1.41   6
   3 -11  -1   17.86    1.75   7
   3  11   1   13.57    2.58   3
  -3  11  -1   16.40    2.31   1
  -3  11  -1   16.89    1.65   6
  -3 -11   1    9.34    2.70   1
  -4  11   1   10.25    1.79   5
  -4  11   1    9.95    2.62   3
   4 -11   1    8.22    2.19   1
  -4 -11  -1    8.45    1.58   6
  -4  11   1    6.86    1.14   6
  -4 -11  -1    8.09    2.40   1
   4  11  -1    4.21    3.64   3
  -4 -11  -1    8.14    1.87   7
  -4 -11   1    8.11    1.48   7
  -4 -11   1    7.14    1.33   6
  -4  11  -1    7.36    1.26   6
   4 -11  -1    4.65    2.33   1
  -4 -11   1   10.42    2.89   1
   4  11   1    6.95    2.59   3
  -4  11  -1    9.84    1.57   5
  -4  11  -1   10.72    2.83   3
  -5  11   1   30.54    2.35   6
  -5 -11  -1   19.99    4.41   1
  -5  11   1   25.09    4.45   3
   5  11  -1   28.51    5.33   3
  -5 -11  -1   27.21    3.16   7
   5  11  -1   27.61    2.94   2
  -5  11   1   31.03    3.03   5
  -5 -11  -1   31.12    2.49   6
   5  11   1   25.71    3.82   3
  -5  11  -1   26.65    4.29   3
  -5  11  -1   28.88    2.10   6
  -5 -11   1   30.13    2.02   6
  -5 -11   1   23.04    3.73   1
  -5  11  -1   28.42    2.27   5
  -5 -11   1   32.71    2.48   7
  -6  11   1    6.63    4.68   3
  -6 -11  -1    8.78    2.64   7
  -6 -11  -1   11.25    2.03   6
  -6  11   1   13.33    2.32   6
   6  11  -1   -0.83    5.80   3
   6  11   1    5.13    4.57   3
  -6  11  -1   16.79    5.86   3
  -6  11  -1    7.77    2.32   5
  -6 -11   1    7.67    2.61   7
  -6 -11   1    6.76    1.28   6
   0 -12  -1   49.83    3.74   1
   0 -12  -1   52.23    2.55   7
   0  12   1   50.45    2.15   6
   0  12  -1   51.11    2.02   5
   0  12   1   52.93    2.11   5
   0  12   1   53.95    3.26   3
   0 -12   1   51.67    2.72   7
   0 -12   1   46.50    3.87   3
   0  12  -1   50.72    2.03   6
   0  12  -1   51.25    3.12   3
   0 -12   1   51.12    3.68   1
   1  12  -1    6.51    1.74   3
   1  12  -1    9.18    0.92   6
  -1  12   1    7.39    1.40   5
  -1  12   1    9.94    0.88   6
  -1 -12  -1    7.94    2.42   1
  -1  12   1    7.88    1.28   3
   1 -12   1    5.47    1.88   3
  -1 -12  -1    9.71    1.73   7
   1 -12   1    3.04    1.51   1
   1 -12   1    5.17    1.32   7
  -1 -12   1   12.79    1.96   7
   1  12   1    8.95    1.02   5
  -1  12  -1    7.07    1.38   5
  -1  12  -1    9.28    0.99   6
  -1 -12   1    7.02    1.76   1
   1  12   1    7.47    1.21   6
   1 -12  -1   10.41    1.47   7
   1  12   1    6.30    1.68   3
   1 -12  -1    6.99    2.38   1
  -1  12  -1    5.00    1.46   3
  -2 -12  -1   47.48    2.93   7
   2  12  -1   51.26    4.19   3
  -2 -12  -1   49.55    2.14   6
  -2 -12  -1   55.69    5.06   1
  -2  12   1   51.25    2.57   5
   2  12  -1   50.18    1.93   4
   2 -12   1   50.68    2.44   7
  -2  12   1   50.92    2.11   6
  -2  12   1   53.01    3.57   3
   2 -12   1   51.61    4.17   1
  -2  12  -1   51.19    2.07   6
  -2  12  -1   46.03    2.71   5
   2  12   1   55.52    3.87   3
  -2 -12   1   43.66    2.59   6
   2  12   1   49.95    1.86   4
   2 -12  -1   55.73    4.57   1
   2 -12  -1   51.65    2.60   7
  -2 -12   1   51.43    5.15   1
  -2  12  -1   50.63    3.50   3
  -2 -12   1   50.00    2.91   7
  -3  12   1    8.14    1.14   6
   3 -12   1    8.64    2.43   1
  -3 -12  -1   12.90    3.46   1
   3 -12   1   11.91    2.08   7
  -3 -12  -1   13.45    1.94   7
  -3  12   1    7.74    2.02   3
  -3  12   1   10.86    2.40   1
  -3  12   1    9.64    1.45   5
  -3 -12  -1   10.52    1.30   6
   3  12  -1   10.05    2.87   3
   3  12   1    8.37    2.31   3
  -3  12  -1   10.02    2.30   3
   3 -12  -1   13.99    2.11   7
  -3  12  -1    9.70    1.39   5
  -3 -12   1   13.41    1.78   6
   3 -12  -1    9.05    2.20   1
  -3  12  -1    9.49    1.14   6
  -3 -12   1   12.76    1.56   7
  -3 -12   1    6.05    2.86   1
  -4 -12  -1   -0.66    1.06   6
   4 -12   1    0.90    2.61   1
  -4 -12  -1   -1.79    3.29   1
  -4 -12  -1   -0.59    1.41   7
   4  12  -1   -2.38    3.94   3
  -4  12   1    0.95    0.87   5
  -4  12   1   -2.23    2.32   3
  -4  12   1   -0.39    0.67   6
  -4  12  -1   -0.23    1.09   5
  -4 -12   1    0.76    1.34   7
   4 -12  -1   -2.34    2.25   1
  -4 -12   1    0.53    2.35   1
  -4 -12   1    1.31    0.76   6
   4  12   1    1.42    4.24   3
  -4  12  -1   -4.45    2.47   3
  -4  12  -1    0.92    0.61   6
   5  12  -1    1.94    4.69   3
  -5  12   1    1.87    1.24   6
  -5  12   1    0.38    3.34   3
  -5 -12  -1    0.88    1.07   6
  -5 -12  -1    2.08    1.30   7
  -5 -12  -1    6.42    5.03   1
  -5  12   1    0.27    1.41   5
   5  12   1    6.85    5.35   3
  -5  12  -1    1.78    0.97   5
  -5 -12   1    0.20    4.61   1
  -5  12  -1   -2.55    2.96   3
  -5  12  -1    2.70    1.30   6
  -5 -12   1    3.53    1.59   7
  -5 -12   1    0.03    0.79   6
  -6 -12  -1    9.39    2.24   6
  -6  12   1    3.68    6.69   3
  -6  12   1    5.71    2.02   6
  -6 -12  -1    2.77    2.08   7
   6  12  -1   -7.47    6.46   3
  -6 -12   1    6.20    1.71   7
  -6  12  -1    2.77    2.49   6
   6  12   1   -3.46    7.74   3
  -6  12  -1    5.52    4.66   3
  -6  12  -1    3.87    1.70   5
  -6 -12   1    7.57    1.52   6
   0  13  -1   -0.35    0.54   6
   0 -13   1    0.31    1.92   1
   0  13  -1    1.12    0.56   5
   0  13   1    0.09    1.12   3
   0 -13   1    0.66    2.14   3
   0 -13   1   -0.51    0.89   7
   0  13  -1   -0.19    1.13   3
   0  13   1   -0.17    0.40   6
   0 -13  -1    0.67    2.16   1
   0 -13  -1    2.42    1.30   7
   0  13   1   -0.03    0.55   5
   1  13  -1    0.47    1.61   3
  -1 -13  -1    1.57    0.81   7
  -1  13   1    0.63    0.76   5
   1 -13   1    1.30    1.58   1
   1 -13   1    2.28    2.41   3
  -1  13   1    0.90    0.47   6
   1 -13   1   -0.49    0.99   7
  -1 -13  -1    2.60    1.68   1
   1  13  -1    1.21    0.56   5
   1  13  -1    1.03    0.47   6
  -1  13   1    1.32    1.37   3
  -1  13  -1    1.89    0.52   5
   1 -13  -1    0.58    1.96   1
  -1  13  -1    3.13    1.45   3
   1 -13  -1    0.51    0.88   7
  -1  13  -1    0.93    0.49   6
   1  13   1    0.92    1.52   3
  -1 -13   1    0.88    2.37   1
   1  13   1    1.24    0.74   5
   1  13   1    0.32    0.77   6
   2 -13   1    5.78    1.08   7
   2  13  -1    2.31    2.27   3
  -2 -13  -1    3.05    1.33   7
  -2 -13  -1   -2.05    2.68   1
  -2  13   1    4.27    1.19   5
   2 -13   1    4.38    2.79   1
  -2 -13  -1    3.37    0.63   6
  -2  13   1    3.69    1.90   3
  -2  13   1    3.40    0.70   6
   2  13  -1    4.76    0.73   4
  -2  13  -1   -0.52    1.36   3
   2 -13  -1    5.63    1.98   1
  -2 -13   1    3.87    1.75   1
   2 -13  -1    3.92    1.07   7
  -2  13  -1    4.72    1.13   5
  -2 -13   1    4.41    1.24   7
  -2  13  -1    1.93    0.65   6
  -2 -13   1    3.19    1.08   6
   2  13   1    6.18    2.19   3
   3 -13   1    1.21    1.46   7
  -3  13   1    0.19    0.65   5
  -3 -13  -1   -1.01    3.44   1
  -3  13   1   -1.70    2.22   3
   3  13  -1   -0.19    0.76   4
  -3 -13  -1    2.32    1.20   7
   3 -13   1    2.61    2.12   1
  -3  13   1    1.39    0.92   6
   3  13  -1    1.58    2.91   3
  -3 -13  -1    1.61    1.06   6
  -3 -13   1    2.01    0.98   7
  -3  13  -1    1.67    1.92   3
   3  13   1   -0.10    2.05   3
  -3 -13   1    1.91    3.51   1
  -3 -13   1    0.34    1.02   6
  -3  13  -1    2.63    0.78   5
   3 -13  -1    0.93    1.09   7
  -4 -13  -1    8.06    1.61   6
  -4 -13  -1    7.14    3.07   1
  -4  13   1    6.87    2.95   3
  -4  13   1    8.21    1.49   6
  -4  13   1    6.03    1.16   5
  -4 -13  -1    8.10    1.53   7
   4 -13   1    8.62    3.19   1
   4  13  -1    4.99    3.03   3
  -4  13  -1    6.99    1.55   5
  -4 -13   1    8.18    1.32   6
   4 -13  -1    8.05    3.74   1
  -4  13  -1    8.20    2.98   3
  -4 -13   1    4.67    1.74   7
  -4  13  -1    9.46    1.62   6
   4  13   1    2.61    3.66   3
  -4 -13   1    4.07    3.55   1
  -5 -13  -1   14.51    3.90   1
  -5  13   1   19.69    1.79   6
  -5  13   1   18.35    2.66   5
  -5 -13  -1   15.36    2.15   7
  -5  13   1   14.11    4.68   3
   5  13  -1   21.98    4.74   3
  -5 -13  -1   22.43    2.43   6
   5  13   1   24.55    4.40   3
  -5  13  -1   20.68    1.72   6
  -5 -13   1   18.04    4.02   1
  -5  13  -1   19.64    2.11   5
  -5  13  -1   17.29    4.97   3
  -5 -13   1   18.35    3.14   7
  -5 -13   1   18.79    2.03   6
  -6 -13  -1   23.13    3.62   6
  -6  13   1   10.78    4.87   3
  -6  13   1   14.63    1.95   6
   6  13  -1   -7.54   15.12   3
  -6  13  -1   14.89    2.14   6
  -6 -13   1   16.21    2.65   7
  -6  13  -1   13.11    2.25   5
  -6 -13   1    9.89    1.70   6
  -6  13  -1   14.59    6.95   3
   0 -14   1    3.19    2.25   1
   0  14  -1    4.72    0.77   6
   0  14  -1    5.90    1.76   3
   0 -14  -1    7.75    1.45   7
   0 -14  -1    4.53    2.56   1
   0  14  -1    4.44    0.82   5
   0  14   1    3.57    1.95   3
   0  14   1    7.47    1.24   5
   0 -14   1    3.93    1.16   7
  -1  14   1   37.62    3.65   3
  -1  14   1   34.47    1.83   5
  -1  14   1   33.86    2.13   6
   1 -14   1   24.72    2.69   1
   1 -14   1   34.89    2.18   7
   1  14  -1   33.49    1.91   5
  -1 -14  -1   37.75    2.47   7
   1  14  -1   32.55    3.48   3
  -1 -14  -1   29.60    3.63   1
   1  14  -1   29.32    1.91   6
   1 -14  -1   26.60    2.60   7
  -1 -14   1   33.91    2.53   7
   1  14   1   33.77    1.83   5
  -1 -14   1   24.43    3.21   1
   1 -14  -1   28.01    2.74   1
  -1  14  -1   34.12    2.21   5
  -1  14  -1   25.68    3.11   3
   1  14   1   29.39    3.76   3
  -1  14  -1   36.81    1.71   6
   1  14   1   32.50    1.95   6
   2  14  -1    1.20    0.67   4
   2  14  -1   -0.52    0.60   6
   2 -14   1    1.03    2.84   1
   2 -14   1   -0.91    2.47   7
   2  14  -1    1.70    2.49   3
  -2 -14  -1    2.16    2.76   1
  -2  14   1   -0.93    2.03   3
  -2  14   1    0.29    0.91   5
  -2  14   1    1.26    0.65   6
  -2  14  -1    0.42    0.66   6
  -2 -14   1    1.21    0.97   6
  -2  14  -1    0.58    0.98   5
   2 -14  -1    0.22    2.55   1
  -2 -14   1    1.41    3.39   1
   2  14   1   -0.69    2.33   3
   2 -14  -1   -0.90    1.47   7
   2  14   1   -0.49    0.84   6
  -2 -14   1    0.77    0.86   7
  -2  14  -1   -1.83    1.71   3
  -3 -14  -1  157.07    5.37   6
   3 -14   1  149.16    7.54   1
  -3  14   1  158.24    5.14   6
  -3  14   1  151.84    6.95   3
  -3 -14  -1  153.97    5.70   7
   3  14  -1  160.27    7.47   3
  -3  14   1  150.79    5.24   5
   3  14  -1  156.46    5.58   4
   3 -14   1  152.68    5.41   7
   3  14   1  162.57    8.60   3
  -3  14  -1  154.41    5.06   6
  -3  14  -1  152.58    7.14   3
   3 -14  -1  151.78    7.38   1
   3 -14  -1  149.96    5.25   7
  -3 -14   1  151.36    5.74   7
  -3  14  -1  157.07    5.44   5
  -3 -14   1  154.77    5.17   6
  -3 -14   1  141.33   11.48   1
   4 -14   1    1.63    3.32   1
   4  14  -1    5.14    3.78   3
  -4  14   1    5.34    1.26   5
  -4  14   1    1.97    1.03   6
  -4 -14  -1    4.21    1.37   6
  -4  14   1    4.95    3.67   3
  -4 -14  -1    3.86    3.07   1
  -4 -14  -1    4.55    1.35   7
  -4  14  -1    6.55    2.53   3
   4  14   1    0.27    3.04   3
  -4 -14   1    3.95    1.69   7
  -4 -14   1    2.42    0.78   6
  -4  14  -1    3.57    1.44   5
  -4  14  -1    2.96    1.28   6
  -4 -14   1    5.66    4.22   1
  -5 -14  -1    0.82    5.78   1
  -5  14   1   -1.83    0.93   6
  -5 -14  -1   -0.23    1.06   6
   5  14  -1    0.57    6.43   3
  -5 -14  -1   -2.18    1.57   7
  -5  14   1    3.00    3.44   3
  -5  14   1   -0.55    1.37   5
  -5  14  -1   -0.54    0.90   6
  -5  14  -1   -4.02    3.16   3
  -5 -14   1    1.50    2.03   7
  -5 -14   1    0.49    5.05   1
   5  14   1    2.16    6.27   3
   0 -15  -1    0.06    1.51   7
   0  15   1    0.00    0.66   6
   0 -15   1    1.27    2.18   1
   0 -15  -1   -5.54    1.82   1
   0  15   1   -0.99    0.92   5
   0  15  -1   -0.99    0.88   5
   0  15   1   -1.25    1.89   3
   0  15  -1    2.11    1.35   3
   0 -15   1    1.01    1.53   7
   1  15  -1    1.54    0.63   6
  -1 -15  -1    2.13    2.21   1
   1  15  -1    2.07    2.09   3
  -1  15   1    1.98    0.85   6
  -1  15   1    3.01    1.12   5
  -1  15   1    2.05    1.39   3
   1  15  -1    3.36    1.02   5
   1 -15   1    2.11    1.53   7
  -1 -15  -1    2.21    1.49   7
   1 -15   1    2.55    2.43   1
   1  15   1    2.50    0.74   5
   1  15   1    2.04    0.82   6
   1 -15  -1    5.01    2.80   1
   1  15   1    2.65    2.17   3
  -1 -15   1    3.75    1.37   7
  -1  15  -1    0.43    1.67   3
   1 -15  -1    3.18    1.13   7
  -1  15  -1    3.20    0.89   6
  -2  15   1   40.26    2.24   5
   2 -15   1   36.22    3.11   7
  -2  15   1   40.11    4.74   3
  -2 -15  -1   27.32    3.13   1
  -2  15   1   38.75    2.11   6
   2 -15   1   36.98    3.83   1
  -2 -15  -1   39.31    2.47   7
   2  15  -1   39.96    2.08   6
   2  15  -1   42.14    4.79   3
  -2 -15   1   39.80    3.05   7
   2  15   1   42.22    2.51   6
   2 -15  -1   36.89    2.45   7
   2  15   1   32.43    3.70   3
  -2  15  -1   37.81    4.32   3
   2 -15  -1   35.43    3.85   1
  -2  15  -1   37.78    2.11   6
  -2 -15   1   32.64    3.38   1
  -2  15  -1   37.84    2.17   5
   3 -15   1   26.37    4.16   1
  -3 -15  -1   26.64    4.86   1
  -3  15   1   33.15    2.39   5
  -3  15   1   24.47    2.92   3
   3  15  -1   29.73    3.89   3
   3 -15   1   29.56    2.94   7
  -3 -15  -1   29.10    2.51   6
  -3 -15  -1   30.26    2.48   7
  -3  15   1   33.15    2.06   6
  -3  15  -1   31.80    2.82   5
  -3 -15   1   31.90    1.97   6
  -3  15  -1   30.55    2.15   6
   3 -15  -1   23.28    2.68   7
  -3  15  -1   25.92    3.09   3
  -3 -15   1   18.49    3.53   1
   3  15   1   31.15    3.72   3
  -3 -15   1   34.61    3.16   7
   3 -15  -1   26.59    3.37   1
  -4  15   1   23.58    3.60   3
  -4 -15  -1   16.28    2.39   7
   4  15  -1   17.67    5.10   3
  -4 -15  -1   16.50    3.84   1
  -4  15   1   21.27    1.77   6
  -4 -15  -1   19.50    2.32   6
  -4  15   1   20.84    2.71   5
  -4 -15   1   16.80    2.70   7
  -4  15  -1   21.15    2.00   6
  -4  15  -1   24.24    2.54   5
  -4  15  -1   13.86    3.65   3
   4  15   1   16.12    4.28   3
  -4 -15   1   18.70    1.92   6
  -4 -15   1   16.01    4.82   1
  -5 -15  -1    0.99    2.10   7
  -5  15   1   -1.71    1.33   6
   5  15  -1    2.24    4.98   3
  -5  15   1    1.16    4.00   3
  -5 -15  -1   -0.63    7.16   1
  -5 -15   1   -1.62    6.70   1
   5  15   1    4.84    4.66   3
  -5 -15   1   -0.07    2.18   7
  -5  15  -1    0.21    1.32   6
  -5  15  -1   -1.91    3.60   3
  -5  15  -1    2.88    2.04   5
   0  16   1  130.15    4.33   6
   0  16  -1  130.59    4.29   6
   0 -16   1  126.53    4.93   7
   0  16   1  131.30    4.28   5
   0  16  -1  133.72    4.43   5
   0  16   1  141.35    6.31   3
   0 -16  -1  135.78    8.15   1
   0 -16   1  124.20    7.91   1
   0 -16  -1  128.25    4.88   7
   0  16  -1  132.03    6.00   3
   1  16  -1   26.32    1.90   5
  -1 -16  -1   25.28    2.06   7
  -1 -16  -1   17.05    3.93   1
   1  16  -1   25.80    1.78   6
   1 -16   1   26.09    2.79   7
  -1  16   1   24.86    1.63   6
   1 -16   1   27.10    4.38   1
  -1  16   1   25.07    2.93   3
   1  16  -1   29.78    3.88   3
   1  16   1   29.28    1.89   6
   1  16   1   23.20    2.85   3
   1 -16  -1   23.33    2.86   7
  -1  16  -1   29.17    2.36   5
  -1 -16   1   29.90    2.28   7
   1 -16  -1   23.61    4.03   1
  -1 -16   1   21.35    4.02   1
  -1  16  -1   24.38    1.96   6
  -1  16  -1   22.92    2.60   3
  -2  16   1   17.57    1.55   6
  -2  16   1   17.06    2.97   3
   2  16  -1   20.40    1.67   6
   2 -16   1   18.32    2.58   7
  -2 -16  -1   17.92    4.67   1
   2 -16   1   15.00    3.57   1
  -2  16   1   21.08    2.14   5
   2  16  -1   17.83    3.61   3
  -2 -16  -1   18.13    2.64   7
  -2 -16   1   22.01    2.61   7
   2  16   1   14.84    2.74   3
  -2  16  -1   16.84    2.65   3
   2  16   1   20.93    2.11   6
   2 -16  -1   17.63    2.73   7
  -2  16  -1   17.68    1.70   6
   2 -16  -1   13.31    3.92   1
  -2  16  -1   18.52    2.20   5
  -2 -16   1   12.49    4.09   1
   3 -16   1   13.25    2.50   7
  -3  16   1    9.58    1.73   5
  -3  16   1    7.45    2.64   3
   3 -16   1    6.34    3.24   1
  -3  16   1   11.09    1.51   6
  -3 -16  -1   10.48    1.78   6
  -3 -16  -1   12.55    2.14   7
  -3 -16  -1   12.56    4.76   1
   3  16   1    8.64    1.49   6
   3 -16  -1    6.83    3.85   1
   3  16   1   10.43    4.37   3
  -3  16  -1    7.16    1.54   5
  -3  16  -1    9.53    2.34   3
  -3  16  -1   10.82    1.60   6
  -3 -16   1   10.12    1.46   6
  -3 -16   1    6.46    3.93   1
   3 -16  -1    7.33    1.71   7
  -3 -16   1    9.53    2.02   7
  -4  16   1    0.47    3.59   3
  -4 -16  -1    2.29    1.20   6
  -4  16   1    0.55    0.67   6
   4  16  -1   -0.79    5.34   3
  -4 -16  -1    4.24    1.65   7
  -4 -16  -1    5.41    3.91   1
  -4  16   1    0.99    1.59   5
   4  16   1   -1.03    4.91   3
  -4 -16   1    1.02    1.01   6
  -4  16  -1    0.83    0.96   5
  -4 -16   1   -1.79    1.33   7
  -4 -16   1    6.42    4.09   1
  -4  16  -1    1.13    0.75   6
  -5  16   1    1.21    1.90   5
  -5  16   1    2.02    4.99   3
   5  16  -1    2.27    6.68   3
  -5 -16  -1    1.96    3.12   7
  -5 -16  -1   -0.11    1.56   6
  -5 -16  -1    1.45    7.31   1
  -5 -16   1   -1.04    1.08   6
  -5  16  -1    3.36    1.81   6
  -5  16  -1   -2.37    4.72   3
   5  16   1    0.03    5.57   3
  -5  16  -1    2.45    1.36   5
  -5 -16   1   -0.49    7.37   1
   0  17   1   -1.41    0.87   6
   0 -17  -1    0.40    1.46   7
   0  17   1    2.36    2.46   3
   0 -17  -1   -1.31    4.41   1
   0  17  -1    0.06    0.63   6
   0  17  -1   -1.77    1.16   5
   0 -17   1   -1.92    4.10   1
   0  17  -1    1.10    2.06   3
   0 -17   1   -0.25    1.68   7
   1 -17   1    3.00    4.42   1
   1  17  -1    5.05    1.12   5
  -1 -17  -1    4.46    1.69   7
   1 -17   1    7.37    1.36   7
  -1  17   1    5.20    0.93   6
  -1  17   1    4.82    1.84   3
  -1  17   1    4.43    1.39   5
   1  17  -1    2.65    2.83   3
  -1 -17  -1    5.04    3.38   1
  -1  17  -1    4.71    0.88   6
   1  17   1    3.99    0.90   6
   1  17   1    4.83    3.08   3
  -1  17  -1    6.29    2.35   3
   1 -17  -1    3.35    4.21   1
   1 -17  -1    3.74    1.25   7
  -1  17  -1    5.97    1.03   5
  -1 -17   1    4.36    1.89   7
  -1 -17   1    6.48    4.82   1
   2  17  -1    0.66    3.18   3
  -2 -17  -1    5.34    3.76   1
   2  17  -1   -0.47    0.67   6
  -2  17   1   -0.56    1.93   3
  -2  17   1   -0.99    0.53   6
   2 -17   1   -0.76    3.47   1
  -2 -17  -1   -0.44    1.45   7
  -2  17   1   -1.44    1.26   5
   2 -17  -1   -1.31    4.34   1
   2  17   1   -2.82    3.00   3
  -2  17  -1    0.88    1.15   5
  -2  17  -1    0.40    0.74   6
   2 -17  -1   -0.27    1.30   7
  -2  17  -1   -3.04    2.02   3
   2  17   1   -0.37    0.96   6
  -2 -17   1    3.09    3.73   1
  -3  17   1   11.41    1.86   5
  -3 -17  -1    3.07    3.16   1
   3  17  -1   11.53    1.80   6
   3 -17   1    6.95    3.87   1
  -3  17   1   11.56    1.58   6
  -3  17   1    6.77    2.81   3
   3  17  -1    6.47    3.69   3
   3 -17   1   10.68    1.95   7
  -3 -17  -1    9.91    2.34   7
   3 -17  -1   10.10    2.41   7
  -3 -17   1   15.32    2.31   7
  -3  17  -1    8.92    2.68   3
   3 -17  -1   10.38    4.91   1
  -3  17  -1    8.20    1.13   6
   3  17   1   11.50    4.34   3
  -3 -17   1    8.01    5.79   1
  -3  17  -1   13.17    1.96   5
  -4  17   1    4.88    1.87   5
  -4 -17  -1    2.82    1.30   6
   4  17  -1    1.88    5.63   3
  -4 -17  -1    4.67    2.22   7
  -4  17   1    3.18    4.07   3
  -4  17   1    1.26    0.87   6
  -4 -17  -1    1.85    4.17   1
  -4  17  -1    3.51    0.92   6
  -4  17  -1    5.67    3.62   3
   4  17   1    7.83    5.55   3
  -4 -17   1    2.45    4.33   1
  -4 -17   1    2.86    1.42   6
  -4  17  -1    1.59    1.18   5
  -4 -17   1    0.25    1.38   7
  -5  17   1   -0.83    1.88   5
  -5 -17  -1    1.21    2.44   7
  -5  17   1   -1.99    1.57   6
  -5  17   1    0.00    5.62   3
  -5 -17  -1   -4.49    7.69   1
   5  17  -1  -11.66    8.19   3
  -5 -17  -1    0.31    1.66   6
  -5  17  -1   -0.29    2.05   6
  -5 -17   1    2.17    2.60   7
  -5  17  -1    0.48    1.72   5
  -5 -17   1  -12.27    8.37   1
   5  17   1   -8.33    9.45   3
  -5 -17   1   -1.07    1.13   6
   0  18  -1    1.20    2.45   3
   0  18   1    3.11    0.99   5
   0 -18  -1    1.24    3.09   1
   0  18   1    1.21    2.83   3
   0 -18  -1    1.47    1.34   7
   0 -18   1    0.09    1.16   7
   0  18   1    1.44    0.66   6
   0 -18   1   -3.40    4.56   1
   0  18  -1    3.00    1.19   5
   0  18  -1    1.42    1.06   6
   1 -18   1   -0.20    1.86   7
   1  18  -1   -2.66    2.19   3
  -1 -18  -1    5.10    3.20   1
  -1  18   1   -0.19    0.98   6
   1 -18   1    3.64    4.37   1
   1  18  -1   -0.63    0.54   6
  -1  18   1   -0.36    2.62   3
  -1  18   1    1.74    0.90   5
  -1 -18  -1    1.17    1.67   7
  -1 -18   1   -5.58    3.45   1
  -1 -18   1    0.15    1.08   7
  -1  18  -1   -4.17    1.82   3
   1  18   1   -0.77    2.29   3
  -1  18  -1    1.49    1.05   5
   1 -18  -1   -3.02    3.46   1
   1  18   1   -0.40    0.54   6
  -1  18  -1   -0.45    0.79   6
   1 -18  -1    0.37    1.94   7
   2 -18   1    1.11    1.75   7
   2  18  -1    1.44    0.95   6
  -2  18   1    0.74    0.91   5
   2 -18   1    3.94    4.42   1
  -2 -18  -1    0.91    1.23   7
  -2  18   1    2.98    0.70   6
  -2 -18  -1    4.52    5.18   1
  -2  18   1    1.24    2.36   3
   2  18  -1    0.59    2.46   3
  -2 -18   1    2.14    1.98   7
  -2  18  -1    1.61    0.97   5
   2  18   1   -1.57    3.79   3
  -2 -18   1    0.77    3.10   1
   2 -18  -1   -2.16    1.46   7
   2  18   1    4.83    1.38   6
   2 -18  -1    3.95    4.26   1
  -2  18  -1    4.44    2.74   3
  -3  18   1    9.89    1.28   6
  -3 -18  -1    8.26    3.07   1
  -3 -18  -1   11.07    2.54   7
  -3  18   1    8.98    3.09   3
  -3  18   1   14.89    2.15   5
   3 -18   1   10.63    5.21   1
   3 -18   1   11.80    2.71   7
   3  18  -1   14.50    4.95   3
   3  18  -1   12.09    2.15   6
  -3 -18   1    9.87    1.88   7
  -3 -18   1    9.81    4.14   1
  -3  18  -1   10.40    3.67   3
  -3  18  -1    9.16    1.30   6
   3 -18  -1   11.04    6.41   1
  -3  18  -1   16.19    2.68   5
   3  18   1   13.14    3.79   3
   3 -18  -1   10.60    1.83   7
   3  18   1   11.96    1.65   6
   4  18  -1   -3.68    4.45   3
  -4 -18  -1    0.84    1.53   6
  -4  18   1    2.39    4.33   3
  -4 -18  -1   -3.38    5.86   1
  -4  18   1   -0.62    0.84   6
  -4  18   1    1.79    1.33   5
   4  18  -1    5.65    2.28   6
  -4 -18  -1    0.12    2.80   7
  -4 -18   1    6.19    3.39   7
  -4  18  -1   -0.56    0.90   6
   4  18   1   -0.28    5.28   3
  -4  18  -1   -2.14    1.81   5
  -4 -18   1    1.81    1.59   6
  -4 -18   1    4.19    6.54   1
   4  18   1    0.19    1.22   6
   0  19  -1   -0.79    2.95   3
   0 -19   1   -0.22    1.74   7
   0  19   1    1.41    0.90   6
   0  19  -1    1.25    1.17   5
   0  19   1    1.79    3.11   3
   0 -19  -1    0.35    1.89   7
   0 -19   1    2.69    4.74   1
   0 -19  -1    5.29    4.25   1
  -1  19   1    2.89    3.22   3
  -1  19   1    4.19    0.83   6
   1  19  -1    4.13    3.73   3
   1  19  -1    4.18    0.90   6
  -1  19   1    5.44    1.60   5
   1 -19   1    2.19    5.52   1
   1 -19   1    3.97    1.84   7
  -1 -19  -1    6.56    5.55   1
  -1 -19  -1    3.42    1.26   7
  -1  19  -1    3.76    1.18   6
   1 -19  -1    3.14    1.28   7
  -1 -19   1    3.94    3.88   1
   1  19   1    2.39    0.89   6
   1  19   1    3.57    3.72   3
   1 -19  -1    7.68    3.66   1
  -1  19  -1    3.61    2.65   3
  -1 -19   1   -0.10    1.88   7
  -1  19  -1    5.66    1.70   5
   2  19  -1    0.10    4.22   3
   2 -19   1   -0.91    2.15   7
  -2 -19  -1    0.36    4.77   1
  -2 -19  -1   -2.25    1.43   7
  -2  19   1   -0.28    3.50   3
   2 -19   1   -1.32    5.44   1
   2  19  -1   -1.56    0.95   6
  -2  19   1    2.47    1.67   5
  -2  19   1   -1.90    0.99   6
  -2  19  -1   -0.68    2.87   3
   2 -19  -1    3.65    4.54   1
   2  19   1    2.09    1.20   6
  -2  19  -1   -0.70    0.83   6
   2  19   1    4.54    4.13   3
   2 -19  -1    0.87    2.04   7
  -2 -19   1   -0.08    6.20   1
  -2  19  -1   -0.07    1.56   5
  -3 -19  -1    0.55    1.84   7
   3 -19   1   -1.81    2.31   7
   3 -19   1    2.32    6.16   1
  -3  19   1    2.86    1.75   5
   3  19  -1    2.54    3.90   3
  -3  19   1    4.57    4.15   3
  -3  19   1    1.57    1.28   6
  -3 -19  -1    1.78    6.61   1
   3  19  -1    0.52    1.82   6
   3 -19  -1    8.23    2.95   7
  -3  19  -1    2.53    1.66   5
  -3 -19   1   -1.70    7.39   1
   3 -19  -1    7.21    4.72   1
   3  19   1    2.92    1.32   6
   3  19   1    2.26    5.38   3
  -3 -19   1    1.49    2.27   7
  -3  19  -1    3.56    1.27   6
  -4  19   1    0.90    1.94   5
  -4 -19  -1    1.69    2.50   7
  -4  19   1    0.48    0.88   6
   4  19  -1   -1.14    2.59   6
  -4 -19  -1  -24.60   13.85   1
   4  19  -1    0.02    5.45   3
   4  19   1    2.37    1.49   6
  -4 -19   1   -3.63    9.37   1
  -4  19  -1    0.05    0.91   6
  -4  19  -1    0.20    1.58   5
  -4 -19   1    1.12    2.85   7
   4  19   1    0.58    5.18   3
   0 -20  -1    0.72    1.49   7
   0  20  -1    3.49    0.98   6
   0 -20   1   -4.04    4.45   1
   0  20  -1   -2.40    1.86   5
   0  20   1    1.40    1.22   6
   0 -20   1    3.05    1.80   7
   0  20  -1   -0.91    3.57   3
   0 -20  -1    9.74    3.86   1
   1  20  -1    3.00    5.05   3
   1 -20   1    1.46    1.55   7
  -1  20   1    3.19    3.56   3
  -1  20   1    3.75    1.71   5
  -1 -20  -1    4.02    2.32   7
  -1 -20  -1   -3.17    5.87   1
  -1  20   1    2.60    1.36   6
   1  20  -1    2.57    1.10   6
   1 -20   1   -2.06    5.96   1
  -1  20  -1    1.46    1.29   5
  -1  20  -1    3.09    0.89   6
   1  20   1    1.81    1.29   6
   1 -20  -1   -1.03    4.63   1
  -1 -20   1   -2.11    5.86   1
   1 -20  -1    3.90    2.35   7
   1  20   1   -2.04    4.18   3
  -1 -20   1   -0.68    1.17   7
  -1  20  -1   -1.43    3.55   3
   2 -20   1   14.16    6.75   1
  -2  20   1   13.28    1.86   6
   2  20  -1   10.17    4.19   3
  -2 -20  -1   21.38    3.53   7
  -2  20   1   18.00    2.54   5
   2  20  -1   11.98    1.71   6
  -2 -20  -1    9.60    7.06   1
  -2  20   1    9.72    4.08   3
  -2  20  -1   12.17    1.89   6
  -2 -20   1    6.56    6.12   1
   2  20   1   10.26    3.53   3
   2 -20  -1    8.63    5.90   1
  -2  20  -1   15.15    2.52   5
  -2 -20   1    9.93    2.24   7
   2 -20  -1   17.50    2.74   7
   2  20   1   15.46    2.37   6
   3 -20   1   -0.98    7.40   1
  -3 -20  -1    1.81    2.10   7
  -3  20   1   -1.12    1.64   5
  -3  20   1    1.27    1.60   6
   3  20  -1    2.00    1.96   6
  -3 -20  -1   -0.23    7.46   1
   3 -20   1   -2.32    1.77   7
   3  20  -1   -1.46    5.32   3
  -3  20  -1   -2.44    1.49   6
   3  20   1    7.08    5.55   3
   3  20   1   -0.62    1.43   6
  -3  20  -1    1.11    1.18   5
  -3 -20   1   -1.76    1.86   7
  -3 -20   1    0.35    6.27   1
   0  21  -1   -3.97    3.81   3
   0 -21   1   -1.22    4.74   1
   0  21   1   -3.82    3.42   3
   0 -21  -1    0.11    1.87   7
   0 -21   1    2.88    1.79   7
   0  21  -1   -0.12    1.41   6
   0 -21  -1    0.78    6.26   1
   0  21   1    0.88    0.78   6
  -1 -21  -1    5.74    4.82   1
   1  21  -1    4.48    1.67   6
   1  21  -1    4.60    3.65   3
   1 -21   1    4.40    2.67   7
  -1  21   1    3.17    0.92   6
  -1 -21  -1    1.96    1.47   7
   1 -21   1    3.59    6.10   1
  -1  21   1    4.44    2.83   3
   1  21   1   10.45    4.20   3
  -1  21  -1    4.33    1.56   6
  -1  21  -1    3.28    1.40   5
   1  21   1    3.43    1.57   6
  -1 -21   1    1.34    4.58   1
   1 -21  -1    3.23    1.65   7
   1 -21  -1   -1.74    5.21   1
  -1 -21   1    5.88    2.56   7
  -2  21   1    6.06    1.13   6
   2 -21   1    2.81    2.25   7
   2 -21   1    6.23    7.30   1
   2  21  -1    5.57    1.84   6
   2  21  -1    8.60    5.49   3
  -2  21   1    5.28    2.23   5
  -2 -21  -1    7.42    6.30   1
  -2 -21  -1    2.46    1.94   7
  -2 -21   1   -0.89    5.55   1
   2  21   1    4.06    1.76   6
   2  21   1    2.88    5.31   3
  -2  21  -1    4.87    1.24   6
   2 -21  -1    8.40    7.87   1
  -2  21  -1    2.57    1.75   5
   2 -21  -1    4.77    2.95   7
  -3  21   1    8.11    1.77   6
   3 -21   1    3.52    2.63   7
   3  21  -1    1.64    5.97   3
  -3  21   1    7.48    1.82   5
   3  21  -1    9.21    3.12   6
  -3 -21  -1    2.78    3.14   7
   3  21   1    6.06    5.76   3
  -3 -21   1    5.96    2.63   7
  -3  21  -1    4.87    1.81   6
   3  21   1    2.09    1.96   6
  -3  21  -1    5.93    2.43   5
   0 -22   1   39.20    6.63   1
   0 -22   1   35.33    5.13   7
   0  22   1   36.71    3.10   6
   0  22  -1   36.75    2.83   6
   0 -22  -1   26.89    9.16   1
   0  22   1   25.70    5.69   3
   0 -22  -1   25.85    4.10   7
  -1 -22  -1   -6.91    7.09   1
   1 -22   1    0.98    1.78   7
   1  22  -1   -0.06    1.75   6
  -1  22   1    0.93    1.61   6
  -1 -22  -1   -4.12    2.83   7
   1 -22   1    0.51    7.00   1
  -1 -22   1    0.30    1.82   7
   1 -22  -1    2.29    2.53   7
   1  22   1   -2.29    4.64   3
   1 -22  -1   -1.17    5.04   1
  -1  22  -1   -1.04    1.10   6
   1  22   1    1.89    1.28   6
  -1  22  -1    2.99    2.28   5
  -1 -22   1   -2.06    8.44   1
  -2  22   1    8.45    2.03   5
   2 -22   1    6.23    7.96   1
   2  22  -1   11.81    2.13   6
   2 -22   1   10.23    3.30   7
  -2 -22  -1    5.66    3.42   7
  -2  22   1   11.80    1.91   6
   2 -22  -1    4.81    8.21   1
   2  22   1    1.43    7.08   3
   2  22   1   10.15    1.93   6
  -2 -22   1    8.45    2.36   7
  -2  22  -1   11.63    1.54   6
  -2  22  -1   14.00    2.57   5
   0  23  -1   -0.35    1.11   6
   0 -23   1   -1.10    1.84   7
   0 -23  -1    5.90    3.07   7
   0  23   1    2.33    1.76   6
  -1 -23  -1    9.18    2.50   7
   1 -23   1   14.22    2.90   7
   1 -23   1    4.81    9.78   1
  -1  23   1   15.72    2.30   6
   1  23  -1   12.50    2.16   6
   1 -23  -1   -5.17    7.31   1
  -1 -23   1   16.10    3.51   7
   1  23   1   13.32    1.73   6
   1 -23  -1    7.72    2.82   7
  -1  23  -1   17.55    2.83   6
  -1   0  -2 2860.27   67.72   1
   1   0  -2 3028.12   67.92   3
   1   0   2 2931.28   67.73   1
   1   0  -2 2881.55   67.56   1
  -1   0   2 2747.06   67.87   3
  -1   0  -2 2951.91   67.84   3
   1   0   2 2560.93   68.04   3
  -1   0   2 2839.33   67.72   1
   2   0   2   55.37    2.45   3
  -2   0  -2   52.16    2.58   3
   2   0  -2   56.73    1.96   2
   2   0   2   53.40    2.18   1
   2   0  -2   57.12    1.70   1
  -2   0   2   55.84    1.69   1
  -2   0   2   55.59    1.82   6
   2   0  -2   56.81    2.55   3
  -2   0  -2   54.04    1.91   6
  -2   0  -2   53.94    1.91   5
  -2   0   2   53.04    2.52   3
  -2   0  -2   52.37    2.12   1
  -3   0   2    2.86    0.68   6
   3   0   2    3.41    1.12   1
  -3   0   2    2.15    0.63   1
  -3   0  -2    3.15    0.68   5
   3   0  -2    0.74    2.16   3
   3   0  -2    2.85    0.97   2
   3   0  -2    1.39    0.66   1
  -3   0   2    3.29    1.54   3
  -3   0  -2    3.40    0.47   6
   3   0   2    3.61    1.38   3
  -3   0  -2    1.25    1.04   3
  -3   0  -2    2.43    0.90   1
  -4   0   2    7.47    1.01   6
   4   0  -2    6.54    1.12   2
  -4   0  -2    7.50    1.33   1
  -4   0   2    4.04    1.57   3
   4   0   2    7.88    1.69   1
  -4   0  -2    5.85    1.13   7
   4   0  -2    8.23    1.00   1
   4   0  -2    5.44    0.99   1
  -4   0  -2    6.01    2.34   3
   5   0   2    7.59    1.60   2
  -5   0   2    6.88    1.15   6
  -5   0   2    4.42    2.48   3
   5   0  -2    4.75    1.29   2
  -5   0  -2    6.56    2.59   3
   5   0   2    6.74    2.75   1
  -5   0  -2    8.46    1.39   6
  -6   0   2    3.31    1.25   6
  -6   0  -2    1.73    1.45   6
   6   0  -2    3.30    2.03   2
   6   0   2    2.24    1.73   2
  -6   0   2    4.62    2.93   3
  -6   0  -2    6.15    3.71   3
   7   0   2    2.39    2.91   2
  -7   0   2  -13.37    6.86   3
  -7   0  -2    0.43    1.09   6
   7   0  -2    0.64    2.40   2
  -7   0   2   -0.08    1.65   6
  -7   0  -2  -12.29    6.60   3
   1  -1   2 2765.43   65.44   1
  -1  -1  -2 2771.21   65.51   1
  -1  -1  -2 2776.64   65.64   3
   1   1  -2 2779.42   65.49   1
   1  -1   2 2779.14   65.44   1
   1  -1   2 2610.58   65.74   3
  -1   1   2 2773.36   65.65   3
  -1   1  -2 2781.69   65.51   3
   1   1   2 2771.99   65.62   3
   1   1   2 2760.89   65.51   1
  -1  -1   2 2732.07   65.60   3
  -1  -1   2 2658.78   65.71   1
   1  -1  -2 2838.66   65.65   3
   2   1  -2   14.16    1.06   2
  -2  -1  -2   14.72    0.87   6
  -2   1   2   14.93    0.99   6
  -2   1   2   11.36    1.41   3
  -2  -1  -2   19.00    1.43   1
   2  -1   2   15.68    1.30   1
   2   1  -2   15.55    1.69   3
   2  -1   2   15.03    1.65   3
  -2  -1  -2   14.23    1.38   3
   2   1  -2   15.49    1.12   1
  -2  -1   2   16.08    1.15   1
  -2   1  -2   10.92    1.30   1
   2  -1  -2   14.81    1.54   3
  -2   1  -2   16.01    0.78   6
  -2   1  -2   14.70    1.09   5
  -2  -1   2   15.21    1.08   6
   2   1   2   17.98    1.51   1
   3   1  -2  443.94   11.37   2
  -3  -1  -2  453.35   11.48   5
  -3  -1  -2  463.73   12.35   3
   3  -1   2  448.52   11.43   1
  -3  -1  -2  446.90   11.59   1
   3  -1   2  439.87   12.39   3
   3  -1   2  442.14   11.42   1
  -3   1   2  447.02   11.49   6
  -3   1   2  461.67   12.39   3
  -3  -1  -2  427.49   11.22   7
  -3  -1  -2  450.58   11.48   6
   3   1  -2  427.35   11.35   1
  -3  -1   2  464.58   11.50   6
   3  -1  -2  450.40   10.79   1
   3  -1  -2  425.47   13.34   3
  -3   1  -2  451.13   11.45   6
   3  -1  -2  453.78   10.80   1
   3   1   2  442.68   12.73   3
   3   1   2  455.11   11.64   1
  -3   1  -2  459.54   12.37   3
  -3   1  -2  441.47   11.54   5
  -3  -1   2  460.88   11.22   1
  -3  -1   2  451.90   12.45   3
  -4  -1  -2   42.11    3.52   1
   4  -1   2   54.24    3.31   1
  -4  -1  -2   53.84    2.19   7
  -4   1   2   54.89    4.60   3
   4   1  -2   56.88    2.83   1
  -4   1   2   53.85    2.28   6
   4   1  -2   51.93    2.42   2
   4  -1   2   57.61    3.18   1
  -4  -1  -2   57.79    4.12   3
  -4  -1  -2   55.81    2.34   6
  -4  -1   2   60.04    4.59   3
  -4  -1   2   57.19    2.56   1
   4  -1  -2   55.69    2.68   2
  -4  -1   2   52.89    2.52   6
  -4   1  -2   43.79    3.54   5
  -4   1  -2   55.84    4.30   3
   4   1   2   54.46    3.89   1
  -4   1  -2   52.84    2.31   6
  -5  -1  -2    0.71    0.67   6
  -5   1   2    0.66    0.62   6
   5  -1   2   -0.65    1.70   1
  -5   1   2   -1.11    2.95   3
   5   1  -2    0.84    1.31   1
  -5  -1  -2    1.72    3.12   3
   5   1  -2   -0.51    1.36   2
   5   1   2    1.17    1.36   2
  -5  -1   2    0.88    0.58   6
  -5   1  -2    0.29    0.79   6
  -5   1  -2    4.48    2.04   3
   5  -1  -2    1.83    1.43   2
  -5  -1   2   -1.16    3.11   3
   5   1   2    1.71    2.09   1
  -6   1   2    4.53    3.53   3
  -6  -1  -2   -1.57    3.84   3
   6   1  -2    2.94    1.76   2
   6  -1   2    0.56    1.77   2
  -6  -1  -2    0.29    1.26   6
  -6   1   2    0.99    0.82   6
  -6  -1   2    4.95    2.90   3
  -6  -1   2   -0.18    1.17   6
  -6   1  -2   -0.26    0.72   6
  -6   1  -2    1.49    4.16   3
   6   1   2   -0.19    1.62   2
   6  -1  -2   -0.33    1.91   2
  -7   1   2    0.03    1.46   6
  -7  -1  -2    0.36    1.39   6
  -7  -1  -2   -0.37    7.85   3
   7   1  -2   -0.27    2.53   2
   7  -1   2    0.16    3.35   2
  -7   1   2   -5.20    6.36   3
  -7  -1   2  -10.54    7.97   3
   7   1   2    8.26    3.97   2
  -7   1  -2    0.49    1.99   6
   7  -1  -2    2.91    2.44   2
  -7   1  -2   -0.41    7.54   3
  -7  -1   2    1.28    1.05   6
   0  -2   2  172.17    4.40   1
   0  -2  -2  166.42    4.33   1
   0   2  -2  157.22    4.09   3
   0   2   2  170.44    4.39   3
  -1  -2  -2 2482.81   60.15   3
   1  -2   2 2399.09   60.14   3
   1   2  -2 2580.48   60.06   3
   1   2  -2 2560.45   59.92   1
  -1   2   2 2529.83   59.73   1
   1  -2   2 2557.96   59.94   1
  -1   2   2 2481.47   60.13   3
  -1  -2  -2 2555.91   60.05   1
  -1  -2   2 2564.35   60.08   3
  -1   2  -2 2592.37   59.93   1
   1  -2  -2 2505.54   60.13   3
   1  -2  -2 2496.71   59.67   1
   1   2   2 2514.02   60.14   3
   1   2   2 2430.67   60.09   1
   1   2   2 2490.41   60.13   3
  -1   2  -2 2552.34   59.94   3
  -1  -2   2 2513.20   59.92   1
  -2  -2  -2  517.04   12.73   6
  -2   2   2  498.59   13.31   3
   2  -2   2  528.11   13.16   3
  -2  -2  -2  526.12   12.99   1
  -2   2   2  511.42   12.75   6
   2  -2   2  508.89   12.73   1
   2   2  -2  510.47   13.34   3
   2   2  -2  513.54   12.63   2
  -2  -2  -2  505.50   13.50   3
   2  -2   2  511.11   12.75   1
   2   2  -2  520.38   12.75   1
  -2  -2   2  514.45   12.75   1
   2  -2  -2  518.81   13.31   3
  -2  -2   2  517.94   12.72   6
  -2   2  -2  510.85   13.16   3
   2   2   2  521.45   12.97   1
  -2   2  -2  492.31   12.65   6
   2   2   2  521.21   13.29   3
  -2   2  -2  511.04   12.82   5
  -2  -2   2  514.81   13.36   3
  -3  -2  -2  235.52    6.56   6
  -3  -2  -2  231.99    7.59   3
   3   2  -2  244.16    6.53   2
   3  -2   2  236.41    6.58   1
  -3  -2  -2  251.39    6.93   1
   3  -2   2  236.93    7.48   3
   3  -2   2  242.13    6.62   1
  -3  -2  -2  240.93    6.51   7
  -3   2   2  235.38    6.56   6
  -3   2   2  241.60    7.49   3
   3   2  -2  245.24    6.62   1
  -3   2  -2  239.22    7.43   3
   3   2   2  246.20    6.97   1
  -3   2  -2  241.83    6.70   5
  -3  -2   2  239.23    6.63   6
  -3  -2   2  261.53    7.80   3
  -3   2  -2  241.02    6.53   6
  -3  -2   2  250.41    6.59   1
  -4  -2  -2   22.24    1.78   7
   4  -2   2   23.94    2.58   1
   4   2  -2   25.00    2.13   2
  -4  -2  -2   26.43    2.73   1
   4   2  -2   26.37    2.76   1
  -4  -2  -2   21.29    2.25   3
   4  -2   2   22.69    2.54   1
  -4  -2  -2   24.40    1.79   6
  -4   2   2   21.86    2.30   3
  -4   2   2   22.96    1.53   6
   4   2   2   20.69    2.19   1
  -4  -2   2   25.39    1.50   7
  -4   2  -2   25.75    1.97   5
  -4  -2   2   25.88    1.76   6
   4   2   2   21.51    2.03   2
  -4   2  -2   23.73    1.65   6
  -4  -2   2   26.25    2.45   1
  -4  -2   2   27.97    3.46   3
  -5  -2  -2   12.64    1.41   7
  -5   2   2    3.74    2.52   3
  -5  -2  -2   14.30    1.93   1
   5   2  -2   12.79    1.64   2
  -5  -2  -2   13.18    3.16   3
  -5  -2  -2   10.42    1.36   6
   5  -2   2   11.22    1.79   1
  -5   2   2   12.24    1.36   6
   5  -2  -2   12.18    1.71   2
  -5  -2   2   13.82    1.81   1
  -5  -2   2   15.21    1.42   6
  -5  -2   2    9.21    2.02   3
  -5   2  -2   13.82    3.30   3
   5   2   2   13.69    1.79   2
  -5   2  -2   13.34    1.89   6
  -6   2   2   -3.93    3.82   3
  -6  -2  -2   -0.31    0.75   6
  -6  -2  -2    3.60    4.61   3
   6   2  -2    2.33    1.88   2
  -6   2   2   -0.05    0.66   6
   6  -2   2    1.68    1.88   2
  -6  -2   2    4.83    4.78   3
   6  -2  -2   -0.59    1.65   2
  -6   2  -2    1.01    0.71   6
  -6   2  -2    4.74    3.64   3
  -6  -2   2    0.76    1.03   6
   6   2   2    0.68    1.68   2
  -7  -2  -2   -2.53    7.06   3
   7   2  -2   -0.51    2.45   2
  -7  -2  -2    4.56    2.00   6
  -7   2   2  -13.47    6.39   3
   7  -2   2   -1.76    2.42   2
  -7   2  -2    1.50    6.83   3
  -7  -2   2   -1.39    1.18   6
   7  -2  -2   -1.88    2.57   2
  -7  -2   2   -9.94    7.53   3
   0  -3   2   -0.12    0.23   3
   0   3  -2    0.31    0.52   1
   0   3  -2    0.28    0.25   3
   0   3   2    0.07    0.42   3
   0  -3   2   -0.35    0.51   1
   0   3   2   -0.21    0.54   1
   0  -3  -2    0.61    0.45   3
   0  -3  -2    0.04    0.46   1
   1  -3   2  284.29    7.26   1
  -1   3   2  269.22    7.40   3
   1   3  -2  285.99    7.33   1
  -1  -3  -2  281.93    7.41   1
   1  -3   2  270.79    7.86   3
   1   3  -2  283.44    7.32   3
  -1   3   2  292.51    7.00   1
   1   3   2  290.57    7.48   3
   1  -3  -2  282.71    7.44   3
  -1  -3   2  280.26    7.34   3
   1  -3  -2  276.35    7.01   1
   1   3   2  278.73    7.46   3
  -1  -3   2  280.79    7.32   1
   1   3   2  286.69    7.40   1
  -1   3  -2  287.02    7.19   3
   2  -3   2   71.51    2.99   3
   2  -3   2   76.49    2.61   1
  -2  -3  -2   70.38    2.82   1
  -2   3   2   75.91    2.43   6
   2   3  -2   74.70    2.32   2
  -2  -3  -2   74.87    2.34   7
   2   3  -2   77.02    3.38   3
   2  -3   2   74.39    2.52   1
   2   3  -2   77.54    2.72   1
  -2   3   2   70.17    2.41   5
   2  -3  -2   69.75    1.94   1
   2  -3  -2   76.67    3.08   3
  -2  -3   2   60.95    3.71   3
   2   3   2   74.90    3.02   3
   2   3   2   72.63    2.91   1
  -2   3  -2   74.29    2.94   3
  -2  -3   2   74.80    2.41   6
  -2   3  -2   75.33    2.43   5
   2  -3  -2   71.73    1.95   1
  -2  -3   2   68.73    2.71   1
  -2   3  -2   74.43    2.34   6
   3  -3   2  104.10    3.50   1
  -3  -3  -2   95.61    3.82   1
  -3  -3  -2  103.79    4.59   3
   3   3  -2   99.54    3.19   2
  -3   3   2   97.54    4.14   3
   3   3  -2  100.33    3.66   1
  -3   3   2   96.98    3.31   5
  -3  -3  -2   99.45    3.21   6
   3  -3   2   96.82    4.77   3
   3  -3   2   97.52    3.39   1
  -3  -3  -2   94.75    3.16   7
   3   3   2   97.15    4.11   1
  -3   3  -2   99.28    4.37   3
  -3  -3   2   97.46    3.23   6
  -3   3  -2  100.09    3.23   6
  -3  -3   2  101.75    3.15   7
  -3  -3   2  100.26    4.56   3
  -3  -3   2  101.13    3.55   1
   3   3   2   97.16    3.08   2
  -3   3  -2   99.02    3.29   5
   4   3  -2    1.61    1.52   1
   4  -3   2    3.38    1.33   1
  -4  -3  -2    1.67    1.27   1
  -4  -3  -2    2.23    0.97   6
  -4  -3  -2    2.55    1.12   7
  -4  -3  -2    4.27    1.78   3
  -4   3   2    2.42    0.79   6
   4   3  -2    1.46    1.09   2
   4  -3   2    1.86    1.15   1
  -4   3   2   -0.13    1.99   3
  -4  -3   2    1.12    0.46   6
  -4   3  -2    2.43    0.92   6
  -4   3  -2    2.04    0.70   5
   4   3   2    1.14    0.96   2
  -4  -3   2    3.28    0.74   7
  -4   3  -2    2.28    1.91   3
   4   3   2    4.33    2.11   1
  -4  -3   2    0.23    1.53   3
  -4  -3   2    3.97    1.55   1
  -5  -3  -2   52.56    2.57   6
   5  -3   2   52.99    3.33   1
  -5   3   2   59.56    5.34   3
  -5  -3  -2   46.80    5.89   3
   5   3  -2   55.28    2.93   2
  -5  -3  -2   54.02    2.71   7
  -5   3   2   53.81    2.62   6
  -5  -3  -2   54.61    4.13   1
  -5  -3   2   45.71    3.59   1
  -5  -3   2   53.26    2.55   6
   5  -3  -2   59.30    3.43   2
  -5   3  -2   54.82    6.17   3
  -5  -3   2   50.45    6.32   3
  -5   3  -2   54.76    2.89   6
  -5   3  -2   57.08    3.06   5
   5   3   2   54.07    3.38   2
  -6   3   2   26.01    4.87   3
  -6  -3  -2   22.09    5.42   3
   6   3  -2   29.99    3.28   2
   6  -3   2   27.69    2.65   2
  -6  -3  -2   30.28    2.11   6
  -6   3   2   28.33    2.74   6
   6  -3  -2   28.23    3.41   2
   6   3   2   34.54    3.34   2
  -6   3  -2   31.27    2.67   6
  -6  -3   2   22.88    5.37   3
  -6   3  -2   20.05    4.14   3
  -6  -3   2   26.40    2.27   6
   7  -3   2    6.47    2.77   2
  -7  -3  -2    4.40    1.54   6
   7   3  -2   10.65    2.69   2
  -7  -3  -2   -3.68    5.53   3
  -7   3   2   -2.33    4.29   3
  -7   3   2    8.14    2.04   6
   7  -3  -2    6.19    2.85   2
  -7  -3   2    6.95    2.03   6
  -7   3  -2    4.49    6.11   3
  -7  -3   2   -8.78    8.12   3
   7   3   2    6.22    2.83   2
  -7   3  -2    5.68    1.75   6
   0  -4   2  570.87   13.70   3
   0   4  -2  562.46   13.70   3
   0   4   2  593.70   14.01   1
   0  -4  -2  549.38   14.00   1
   0   4  -2  541.56   14.00   1
   0  -4   2  567.00   14.05   1
   0   4   2  562.10   14.03   3
   0  -4  -2  573.79   14.03   3
  -1   4   2  364.84    9.32   3
   1   4  -2  354.60    9.20   3
   1   4  -2  355.40    9.24   1
  -1  -4  -2  357.53    9.34   3
  -1  -4  -2  362.44    9.36   1
   1  -4   2  353.69    9.14   1
  -1   4   2  359.36    8.94   1
   1  -4   2  354.51    9.05   3
  -1   4  -2  368.28    9.16   1
   1  -4  -2  358.17    8.98   1
  -1  -4   2  336.85    9.23   1
   1  -4  -2  353.07    9.33   3
   1   4   2  361.08    9.37   3
   1   4   2  370.03    9.41   3
   1   4   2  356.76    9.32   1
  -1   4  -2  365.54    9.03   3
  -1  -4   2  362.55    9.22   3
   2   4  -2   -0.40    0.65   3
  -2  -4  -2    0.93    0.76   3
   2   4  -2   -0.19    0.60   2
  -2  -4  -2    0.62    0.65   7
  -2   4   2    0.56    0.35   5
  -2   4   2    0.56    0.40   6
   2  -4   2    0.40    1.08   3
  -2   4   2    2.36    1.00   3
  -2  -4  -2    0.50    0.69   1
   2  -4   2    0.28    0.70   1
  -2  -4  -2    0.14    0.33   6
   2   4  -2    0.22    0.84   1
  -2   4   2   -0.07    0.45   1
  -2  -4   2    0.89    0.37   6
  -2  -4   2    2.29    0.88   3
  -2  -4   2   -2.04    0.68   1
  -2   4  -2   -1.14    0.62   1
   2   4   2    0.58    1.28   1
  -2   4  -2    0.17    0.57   5
  -2   4  -2    0.68    0.49   6
  -2  -4   2    0.04    0.39   7
   2   4   2    1.46    1.07   3
   2  -4  -2   -1.14    0.46   1
  -2   4  -2    0.35    0.71   3
   2  -4  -2   -0.71    0.90   3
   2   4   2    0.42    0.74   3
  -3   4   2   25.47    1.41   5
  -3  -4  -2   25.45    3.09   3
   3   4  -2   19.18    1.70   1
   3  -4   2   22.78    2.03   1
  -3   4   2   28.32    2.55   3
  -3   4   2   23.90    1.51   6
   3   4  -2   24.03    1.58   2
  -3  -4  -2   24.88    1.70   7
  -3  -4  -2   26.00    1.40   6
  -3  -4  -2   25.78    2.59   1
   3  -4   2   16.31    2.08   3
   3  -4   2   23.41    2.20   1
  -3   4  -2   25.47    2.89   3
  -3  -4   2   24.23    1.48   7
  -3   4  -2   23.16    1.35   5
  -3  -4   2   26.18    1.25   6
   3   4   2   24.50    1.64   2
   3   4   2   22.29    2.28   1
  -3  -4   2   24.49    2.69   3
  -3   4  -2   23.72    1.17   6
  -4  -4  -2   44.04    4.05   3
  -4  -4  -2   49.51    2.27   6
  -4  -4  -2   52.76    3.39   1
  -4  -4  -2   53.57    2.45   7
  -4   4   2   45.34    3.91   3
   4  -4   2   51.28    2.88   1
   4   4  -2   53.11    3.97   1
  -4   4   2   50.23    2.33   6
   4  -4   2   50.68    3.18   1
   4   4  -2   48.21    3.56   2
  -4  -4   2   51.37    3.33   1
  -4  -4   2   52.64    2.25   7
  -4   4  -2   51.94    4.08   3
  -4  -4   2   50.80    2.39   6
  -4  -4   2   44.51    4.43   3
   4   4   2   51.49    2.43   2
   4   4   2   50.33    4.57   1
  -4   4  -2   49.18    2.42   5
  -4   4  -2   50.01    2.43   6
  -5   4   2   21.45    2.10   6
   5  -4   2   17.93    1.71   1
  -5  -4  -2   23.43    2.38   7
  -5   4   2    8.84    3.42   3
  -5  -4  -2   16.03    3.99   3
  -5  -4  -2   17.68    2.68   1
   5   4  -2   17.93    1.91   2
  -5  -4  -2   20.14    1.61   6
  -5  -4   2   17.95    2.00   7
   5  -4  -2   19.03    2.02   2
   5   4   2   20.50    2.34   2
  -5  -4   2   15.33    3.74   3
  -5  -4   2   22.26    1.60   6
  -5   4  -2   16.75    3.15   3
  -5  -4   2   18.44    2.14   1
  -5   4  -2   18.92    1.84   6
  -5   4  -2   20.98    2.26   5
  -6   4   2   -7.55    5.00   3
  -6   4   2    0.85    1.18   6
  -6  -4  -2   -2.61    3.77   3
  -6  -4  -2    0.92    0.86   6
   6   4  -2    0.08    1.78   2
   6  -4  -2   -0.27    1.99   2
  -6  -4   2    0.99    0.75   6
   6   4   2    0.70    1.80   2
  -6   4  -2   -0.58    1.06   6
  -6   4  -2    0.75    4.49   3
  -6  -4   2   -0.36    4.56   3
  -7   4   2   -7.60    4.74   3
   7  -4   2    2.66    2.81   2
  -7  -4  -2    3.86    9.19   3
  -7  -4  -2    2.15    1.28   6
  -7   4   2   -1.92    1.08   6
   7   4  -2    3.29    2.90   2
  -7  -4   2    0.97    1.95   6
   7  -4  -2    4.05    2.89   2
  -7   4  -2    0.04    6.78   3
   7   4   2    0.31    2.39   2
  -7   4  -2    0.68    1.50   6
   7   4   2  -19.60    9.32   3
   0   5   2   -0.24    0.46   3
   0  -5   2    0.38    0.59   1
   0  -5  -2    1.02    0.64   1
   0   5  -2    1.26    0.71   1
   0  -5  -2    0.21    0.59   3
   0  -5   2    0.23    0.41   3
   0   5   2    0.24    0.66   1
   0   5  -2    0.02    0.34   3
  -1  -5  -2  216.25    5.99   3
   1  -5   2  216.94    5.65   3
   1   5  -2  204.92    5.93   1
   1   5  -2  198.94    5.78   3
  -1   5   2  203.07    5.49   6
  -1   5   2  219.36    5.96   3
  -1   5   2  214.69    5.67   1
   1  -5   2  216.20    5.87   1
  -1  -5  -2  202.33    5.63   7
   1   5  -2  215.69    5.84   3
  -1  -5  -2  212.19    6.08   1
  -1  -5  -2  207.04    5.50   6
   1  -5  -2  206.20    5.93   3
  -1  -5   2  212.70    5.94   1
  -1   5  -2  219.98    5.65   3
   1   5   2  213.26    5.99   3
  -1  -5   2  207.46    5.63   7
  -1   5  -2  193.22    5.51   5
   1   5   2  210.41    6.04   1
   1  -5  -2  210.71    5.70   1
  -1   5  -2  222.89    5.83   1
  -2  -5  -2 1290.00   31.60   6
  -2  -5  -2 1333.82   32.12   1
  -2   5   2 1289.92   31.58   6
  -2   5   2 1339.01   31.37   1
  -2   5   2 1330.29   32.21   3
   2   5  -2 1321.00   31.96   1
   2  -5   2 1323.88   31.70   1
  -2   5   2 1312.31   31.71   5
   2   5  -2 1309.17   31.37   2
   2   5  -2 1321.09   32.17   3
   2  -5   2 1297.22   31.95   3
  -2  -5  -2 1320.74   31.74   7
  -2  -5   2 1300.53   31.66   7
  -2   5  -2 1259.13   31.71   5
   2   5   2 1286.37   32.25   3
   2  -5  -2 1311.08   32.20   3
   2   5   2 1295.59   32.04   1
   2  -5  -2 1312.67   31.37   1
  -2   5  -2 1290.32   31.46   6
  -2   5  -2 1311.35   31.94   3
  -2  -5   2 1305.19   31.55   6
  -2  -5   2 1314.16   32.20   3
   2   5   2 1266.89   32.25   3
  -2   5  -2 1330.06   31.68   1
   3  -5   2  126.90    4.27   1
  -3   5   2  125.70    4.09   5
  -3  -5  -2  121.56    3.93   6
  -3  -5  -2  126.95    3.97   7
  -3   5   2  125.54    4.85   3
  -3  -5  -2  126.23    4.69   1
  -3  -5  -2  123.99    5.20   3
   3  -5   2  116.31    5.53   3
   3   5  -2  129.12    4.95   1
   3  -5   2  129.50    4.23   1
  -3   5   2  126.41    3.91   6
   3   5  -2  126.96    3.82   2
   3  -5  -2  131.54    3.39   1
  -3  -5   2  125.66    3.93   6
  -3  -5   2  128.92    3.98   7
  -3  -5   2  120.19    4.48   1
  -3   5  -2  128.64    3.85   6
  -3  -5   2  130.97    5.39   3
   3   5   2  124.09    3.65   2
  -3   5  -2  128.69    5.01   3
  -3   5  -2  126.43    4.17   5
   3   5   2  131.86    5.23   1
   3  -5  -2  128.19    3.37   1
   4   5  -2   -0.88    1.85   1
  -4  -5  -2    1.45    1.95   3
  -4  -5  -2    0.82    1.47   1
  -4   5   2   -0.58    1.78   3
  -4   5   2    0.63    0.52   6
   4  -5   2    0.89    1.48   1
  -4  -5  -2    0.48    0.49   6
   4  -5   2   -1.51    1.28   1
  -4   5   2    0.11    0.66   5
  -4  -5  -2    2.40    1.13   7
  -4  -5   2    0.25    0.92   6
  -4  -5   2    1.16    1.37   1
  -4  -5   2    1.14    0.77   7
   4   5   2    1.28    1.05   2
  -4   5  -2    0.70    0.99   5
  -4   5  -2   -0.55    0.87   6
   4   5   2   -3.51    2.63   1
  -4   5  -2   -0.28    1.62   3
  -4  -5   2    0.67    2.27   3
   5   5  -2   56.84    3.17   2
  -5  -5  -2   59.21    4.88   1
  -5  -5  -2   55.53    3.34   7
  -5  -5  -2   56.59    2.74   6
  -5   5   2   60.73    3.08   6
  -5   5   2   47.30    5.87   3
  -5   5  -2   62.78    5.63   3
  -5  -5   2   51.02    8.30   3
  -5   5  -2   59.43    3.01   5
  -5  -5   2   59.74    3.04   7
   5   5   2   58.36    3.08   2
  -5   5  -2   53.16    2.62   6
  -5  -5   2   58.68    2.72   6
  -5  -5   2   52.12    4.73   1
  -6  -5  -2   12.95    2.11   6
  -6   5   2   15.91    1.79   6
  -6  -5  -2   14.11    5.95   3
  -6   5   2   12.19    5.02   3
   6   5  -2   14.77    2.49   2
   6  -5  -2   14.38    2.34   2
   6   5   2   17.22    2.28   2
  -6   5  -2   18.75    5.12   3
  -6   5  -2   17.49    1.71   6
  -6  -5   2   11.32    3.55   3
  -6  -5   2   14.04    1.69   6
   7  -5   2   -1.58    2.98   2
  -7   5   2  -14.65    7.96   3
  -7  -5  -2    4.57    1.84   6
  -7   5   2   -0.97    1.61   6
   7   5  -2    0.04    3.15   2
  -7   5  -2   -1.15    1.03   6
  -7   5  -2   -2.71    7.38   3
   7   5   2   -2.84    2.38   2
  -7  -5   2    1.68    1.11   6
   7  -5  -2   -1.60    3.42   2
   0  -6  -2   40.74    2.08   3
   0   6   2   42.12    2.01   3
   0   6   2   46.93    1.61   6
   0  -6  -2   44.46    2.33   1
   0   6  -2   39.86    2.20   1
   0   6   2   41.00    2.06   1
   0  -6   2   39.17    1.63   7
   0   6  -2   44.62    1.70   3
   0  -6   2   40.69    1.75   3
   0  -6   2   42.14    2.11   1
   0  -6  -2   37.97    1.55   7
   1   6  -2  228.09    6.74   1
  -1  -6  -2  238.10    6.37   7
  -1  -6  -2  231.35    6.10   6
  -1   6   2  229.28    6.09   6
   1  -6   2  234.87    6.29   3
  -1   6   2  231.32    6.54   3
  -1   6   2  228.56    6.09   5
   1  -6   2  229.06    6.51   1
   1   6  -2  227.61    6.52   3
   1   6  -2  224.23    6.42   3
   1  -6   2  235.43    6.41   7
  -1  -6  -2  228.24    6.62   3
  -1  -6  -2  229.33    6.83   1
  -1   6   2  237.21    6.35   1
  -1  -6   2  242.73    6.35   7
   1   6   2  245.33    6.85   1
  -1  -6   2  232.68    6.34   6
   1  -6  -2  232.31    6.44   1
  -1   6  -2  239.64    6.28   3
  -1   6  -2  232.17    6.15   5
   1   6   2  231.70    6.67   3
  -1   6  -2  238.23    6.50   1
   1  -6  -2  239.26    6.69   3
  -2  -6  -2    7.06    1.09   1
  -2   6   2    4.55    0.73   5
   2   6  -2    3.86    1.59   3
  -2   6   2    2.63    0.80   1
   2  -6   2    2.25    1.06   1
   2  -6   2    4.19    1.09   3
   2   6  -2    5.52    0.71   2
  -2  -6  -2    6.30    0.97   6
   2   6  -2    7.07    1.53   1
  -2   6   2    5.41    0.62   6
  -2   6   2    3.74    1.04   3
  -2  -6   2    4.76    0.80   6
   2   6   2    4.59    1.38   3
  -2   6  -2    3.69    0.80   3
  -2   6  -2    4.53    0.75   5
   2  -6  -2    3.89    0.82   1
   2   6   2    5.47    1.84   1
   2  -6  -2    6.22    1.14   3
  -2   6  -2    5.81    1.25   1
  -2  -6   2    2.76    0.96   1
  -2  -6   2    5.39    1.09   7
   2   6   2    4.70    1.51   3
  -2  -6   2    4.15    1.04   3
  -2   6  -2    5.40    0.63   6
  -3  -6  -2  162.59    6.22   3
   3  -6   2  160.34    5.05   1
   3  -6   2  145.16    5.93   3
   3   6  -2  154.84    5.85   1
  -3   6   2  152.71    5.63   3
  -3   6   2  157.28    4.31   1
  -3   6   2  160.64    4.95   5
  -3  -6  -2  149.93    4.63   6
   3  -6   2  153.97    4.90   1
  -3  -6  -2  154.55    4.75   7
  -3  -6  -2  158.67    5.62   1
   3   6  -2  157.88    4.52   2
  -3   6   2  153.52    4.62   6
   3   6   2  161.53    6.41   1
   3   6   2  159.97    6.10   3
  -3  -6   2  153.22    5.44   1
  -3  -6   2  160.70    5.91   3
   3   6   2  155.13    4.35   2
  -3   6  -2  148.00    4.58   6
  -3  -6   2  157.41    4.76   7
  -3   6  -2  151.09    5.53   3
  -3   6  -2  155.55    4.78   5
   3  -6  -2  159.29    4.35   1
  -3  -6   2  151.13    4.69   6
   4  -6   2   43.78    3.21   1
   4   6  -2   34.12    3.28   1
  -4  -6  -2   44.43    2.47   7
  -4   6   2   48.10    4.70   3
  -4   6   2   45.06    2.62   5
   4  -6   2   48.21    3.43   1
  -4  -6  -2   45.43    4.26   3
  -4  -6  -2   41.76    3.95   1
  -4   6   2   44.95    2.13   6
  -4  -6  -2   43.85    2.24   6
   4   6   2   39.01    4.82   3
  -4  -6   2   44.30    2.12   6
  -4  -6   2   45.84    5.07   3
   4   6   2   43.95    2.38   2
  -4   6  -2   46.26    2.30   5
  -4  -6   2   48.50    3.75   1
  -4   6  -2   47.96    4.48   3
  -4   6  -2   47.54    2.31   6
  -4  -6   2   45.69    2.28   7
  -5   6   2    6.94    1.11   6
  -5  -6  -2    5.90    1.54   7
   5   6  -2    8.95    1.79   2
  -5  -6  -2    0.58    2.42   3
  -5  -6  -2    6.58    2.89   1
  -5   6   2    6.44    2.63   3
  -5  -6   2    8.95    1.66   7
  -5   6  -2    5.40    1.07   6
   5   6   2    6.41    3.83   3
   5   6   2    6.28    1.61   2
  -5   6  -2    6.06    1.35   5
  -5   6  -2    4.97    2.26   3
  -5  -6   2    7.87    2.29   1
  -5  -6   2    9.49    3.25   3
  -6   6   2   11.82    2.08   6
   6   6  -2   10.96    2.17   2
  -6  -6  -2   14.57    2.39   6
  -6   6   2    9.97    4.26   3
  -6  -6  -2    1.91    4.25   3
  -6  -6  -2   13.31    2.81   7
   6   6   2    4.37    4.54   3
   6  -6  -2   13.05    2.48   2
  -6   6  -2    3.28    4.60   3
  -6  -6   2    7.03    5.50   3
   6   6   2   13.79    2.21   2
  -6  -6   2   11.00    1.72   6
  -6   6  -2    9.93    1.95   6
  -7   6   2   -4.00   13.10   3
  -7  -6  -2   10.53    2.45   6
   7  -6   2    4.84    3.13   2
   7   6  -2   12.05    3.48   2
  -7   6   2    8.45    1.66   6
  -7   6  -2    9.06    1.92   6
   7   6   2   10.63    3.09   2
  -7   6  -2    5.03    5.08   3
   7  -6  -2   10.06    3.07   2
   0   7   2   -0.49    0.51   3
   0   7  -2    0.43    0.57   3
   0  -7  -2    0.68    0.75   3
   0  -7   2    0.48    0.70   3
   0   7   2   -0.38    1.16   1
   0  -7   2    0.86    0.91   1
   0  -7  -2    1.42    0.99   1
   0   7  -2    0.69    1.08   1
   0  -7   2    0.87    0.75   7
  -1  -7  -2    1.00    0.42   7
  -1  -7  -2   -0.19    0.38   6
  -1   7   2    0.55    0.56   3
   1   7  -2    0.62    0.97   1
   1   7  -2   -0.11    0.65   3
  -1   7   2    1.07    0.49   6
  -1  -7  -2   -0.75    0.95   1
   1  -7   2    0.91    0.62   3
  -1   7   2    1.07    1.01   1
  -1   7   2    0.74    0.51   5
   1  -7   2    0.50    0.73   7
   1   7  -2   -0.35    0.61   3
  -1  -7   2    0.96    1.15   1
   1   7   2   -1.83    0.96   1
  -1  -7   2    1.08    0.55   6
   1  -7  -2    0.97    0.79   7
   1  -7  -2   -0.88    0.60   3
  -1  -7   2    0.33    0.56   7
  -1   7  -2    0.48    0.56   3
   1   7   2    1.57    1.04   3
  -1   7  -2    0.46    0.80   1
   1  -7  -2    0.35    1.08   1
  -2  -7  -2   61.38    2.60   7
  -2   7   2   60.75    2.12   6
   2   7  -2   62.66    2.10   2
  -2  -7  -2   61.01    2.14   6
  -2   7   2   60.75    2.39   5
  -2  -7  -2   61.32    3.49   1
  -2   7   2   57.16    3.00   3
  -2   7   2   62.66    2.67   1
   2   7  -2   63.56    3.79   1
   2  -7   2   57.46    2.24   7
   2  -7   2   61.31    3.14   3
   2   7  -2   63.22    3.78   3
   2  -7   2   57.86    3.04   1
   2   7  -2   63.41    3.15   3
   2  -7  -2   58.33    2.72   1
  -2   7  -2   64.88    2.19   6
  -2  -7   2   63.99    2.63   7
   2  -7  -2   70.94    3.82   3
   2   7   2   66.42    4.00   1
   2   7   2   54.81    3.58   3
  -2   7  -2   59.10    2.25   5
  -2  -7   2   61.56    2.18   6
  -2  -7   2   66.97    3.40   1
  -2   7  -2   63.32    3.58   3
  -2   7  -2   63.59    3.07   1
   2   7   2   65.66    3.49   3
   3  -7   2    0.89    1.31   1
  -3  -7  -2    2.86    1.23   1
   3   7  -2    0.69    2.18   1
   3  -7   2    1.28    0.62   7
  -3  -7  -2    0.91    0.94   7
  -3   7   2    0.38    0.46   5
  -3   7   2    0.29    0.49   6
  -3   7   2    1.45    1.52   3
  -3   7   2    0.40    0.95   1
   3   7  -2    1.54    0.93   2
  -3  -7  -2    0.72    0.76   6
  -3   7  -2    1.44    1.39   1
   3  -7  -2    1.22    1.00   1
  -3  -7   2    1.69    1.00   7
   3   7   2    1.65    1.69   3
  -3  -7   2   -1.22    1.13   1
  -3   7  -2    0.20    1.10   3
   3   7   2    0.16    0.93   2
  -3  -7   2    1.87    0.48   6
  -3   7  -2    0.74    0.70   6
  -3   7  -2    0.55    0.68   5
  -3  -7   2    1.64    1.60   3
   4  -7   2   78.38    3.92   1
  -4   7   2   84.91    5.47   3
  -4  -7  -2   85.32    4.85   1
  -4   7   2   81.00    3.11   6
   4  -7   2   81.76    4.25   1
  -4   7   2   82.46    3.40   5
  -4  -7  -2   80.46    3.37   6
  -4  -7   2   80.66    3.38   7
   4   7   2   85.82    3.22   2
   4   7   2   87.53    5.55   3
  -4  -7   2   82.07    4.73   1
  -4   7  -2   83.61    3.07   6
  -4  -7   2   84.33    5.91   3
  -4   7  -2   80.81    3.50   5
  -4   7  -2   80.05    5.13   3
  -4  -7   2   80.10    3.23   6
  -5  -7  -2    0.05    0.61   6
  -5  -7  -2   -0.34    1.39   7
   5   7  -2   -0.43    1.53   2
  -5  -7  -2    0.35    2.44   1
  -5   7   2   -0.48    0.84   6
  -5  -7   2   -1.61    1.41   7
  -5   7  -2    0.25    2.05   3
  -5   7  -2    0.66    1.07   5
  -5  -7   2   -1.39    0.95   6
  -5  -7   2   -0.10    2.23   1
  -5   7  -2   -0.36    1.00   6
   5   7   2    0.30    1.53   2
   5   7   2    0.32    3.70   3
  -5  -7   2   -3.14    2.67   3
   6   7  -2   -0.79    2.08   2
  -6  -7  -2    1.80    1.34   6
  -6   7   2    1.96    3.20   3
  -6  -7  -2    0.58    1.93   7
  -6   7   2   -0.08    0.79   6
   6   7   2    1.24    3.91   3
  -6   7  -2   -1.33    0.72   6
  -6  -7   2    3.95    6.64   3
   6   7   2   -0.44    1.99   2
  -6   7  -2   -1.56    3.48   3
   6  -7  -2   -0.31    2.53   2
   7  -7   2    6.06    3.18   2
   7   7  -2   11.67    3.57   2
  -7   7  -2   -4.42    6.90   3
   7  -7  -2    5.03    2.93   2
   7   7   2    6.06    3.22   2
   0  -8  -2    1.32    0.98   3
   0   8   2    1.22    1.27   1
   0  -8   2    1.34    0.78   7
   0   8  -2    1.40    1.30   1
   0  -8  -2    2.30    0.65   7
   0   8  -2    1.58    0.40   6
   0  -8  -2    2.65    1.01   1
   0  -8   2    2.60    0.69   3
   0  -8   2    2.73    1.26   1
   0   8  -2    2.33    0.64   3
   0   8   2    1.95    0.53   6
   1  -8   2    5.53    0.92   7
  -1   8   2    4.13    1.34   1
   1  -8   2    5.39    1.46   1
   1  -8   2    4.85    0.94   3
   1   8  -2    4.76    0.60   4
  -1  -8  -2    5.54    0.83   6
  -1  -8  -2    5.00    0.86   7
  -1   8   2    5.37    0.73   6
   1   8  -2    4.96    0.88   3
  -1  -8  -2    5.49    1.05   3
  -1   8   2    4.03    0.92   3
   1   8  -2    5.02    1.16   1
  -1  -8  -2    3.68    1.34   1
   1   8  -2    5.31    1.08   3
  -1   8   2    5.65    0.76   5
   1   8   2    3.47    0.91   3
  -1   8  -2    5.06    0.91   3
  -1  -8   2    4.83    1.14   1
   1  -8  -2    4.85    1.39   1
  -1   8  -2    6.41    1.38   1
  -1   8  -2    6.15    0.76   6
  -1  -8   2    4.95    0.92   7
   1  -8  -2    4.37    0.91   3
   1  -8  -2    5.82    0.93   7
  -1  -8   2    6.06    0.86   6
   1   8   2    7.40    1.08   1
   2   8  -2    9.83    1.76   3
  -2   8   2   16.91    1.28   5
   2  -8   2   15.63    1.72   1
  -2   8   2   21.05    2.33   3
  -2   8   2   20.57    1.25   6
  -2  -8  -2   15.52    1.12   7
   2   8  -2   14.69    1.80   1
  -2  -8  -2   14.19    1.65   1
   2  -8   2   15.44    1.79   3
   2   8  -2   14.51    1.75   3
  -2   8   2   21.47    2.47   1
   2  -8   2   17.36    1.47   7
  -2  -8  -2   17.12    1.38   6
  -2  -8   2   16.64    0.96   6
  -2  -8   2   15.88    1.68   7
   2  -8  -2   13.99    1.49   1
  -2   8  -2   16.71    1.75   1
   2   8   2   15.08    1.74   3
  -2   8  -2   20.13    1.27   5
  -2   8  -2   16.89    1.19   6
   2  -8  -2   10.34    1.92   3
   2   8   2   16.34    1.90   1
  -2   8  -2   18.21    2.19   3
  -2  -8   2   13.15    1.59   1
  -3   8   2  600.37   14.65   1
  -3   8   2  570.81   14.83   6
  -3  -8  -2  578.67   15.84   1
   3  -8   2  572.03   14.44   7
  -3   8   2  516.05   16.24   5
  -3   8   2  587.21   15.90   3
  -3  -8  -2  574.71   15.02   6
  -3  -8  -2  588.87   15.14   7
   3   8  -2  573.80   14.47   2
   3   8  -2  589.58   16.05   3
   3  -8   2  594.92   15.12   1
  -3   8  -2  579.30   15.13   5
  -3  -8   2  576.00   15.72   1
   3   8   2  588.72   14.28   2
  -3  -8   2  579.07   15.00   7
   3   8   2  600.93   16.22   3
  -3  -8   2  571.15   14.86   6
  -3   8  -2  586.40   15.50   3
  -3   8  -2  577.06   14.69   6
   3  -8  -2  582.31   14.65   1
  -3   8  -2  597.76   15.10   1
  -3  -8   2  591.60   16.15   3
   4   8  -2   77.03    5.79   3
  -4   8   2   67.40    3.04   6
  -4  -8  -2   66.50    3.25   7
  -4  -8  -2   72.81    4.81   1
   4  -8   2   69.21    4.61   1
  -4   8   2   65.87    5.41   3
  -4   8   2   72.54    3.21   5
   4  -8   2   67.19    5.98   1
  -4  -8  -2   70.82    3.19   6
  -4   8  -2   69.11    2.69   6
   4  -8  -2   67.85    2.51   1
  -4   8  -2   72.61    4.93   3
   4   8   2   67.41    5.79   3
   4  -8  -2   69.76    2.55   1
  -4  -8   2   75.30    5.07   1
  -4  -8   2   57.28    5.15   3
  -4  -8   2   67.76    3.15   6
  -4   8  -2   68.36    3.29   5
   4   8   2   67.97    2.86   2
  -4  -8   2   65.20    3.28   7
   5   8  -2    4.68    4.19   3
  -5  -8  -2    0.40    3.47   1
   5   8  -2    0.58    1.67   2
  -5   8   2    3.68    4.19   3
  -5   8   2   -1.12    0.83   6
  -5  -8  -2    0.59    0.72   6
  -5  -8  -2    2.07    1.18   7
   5   8   2    1.88    1.83   2
  -5  -8   2    1.04    3.15   1
  -5  -8   2    0.55    1.45   7
  -5   8  -2   -0.37    0.74   6
   5   8   2   -0.94    2.69   3
  -5   8  -2   -1.00    2.83   3
  -5  -8   2    1.52    2.91   3
  -5  -8   2    3.26    1.25   6
  -5   8  -2   -0.12    0.76   5
  -6   8   2   16.72    5.08   3
  -6  -8  -2   13.09    2.44   7
  -6  -8  -2   20.02    2.50   6
   6   8  -2   11.19    2.43   2
  -6   8   2   15.00    2.49   6
   6   8  -2   17.46    4.21   3
   6   8   2    6.84    5.82   3
  -6   8  -2    6.59    4.59   3
  -6   8  -2   14.49    2.73   5
   6  -8  -2    5.71    4.29   2
  -6   8  -2   12.67    1.99   6
  -6  -8   2   13.95    6.01   3
   6   8   2   15.67    2.69   2
  -6  -8   2   17.81    2.04   6
   0  -9  -2    0.20    0.54   7
   0  -9   2    0.47    0.61   7
   0   9  -2    0.52    0.32   5
   0   9   2    0.27    0.89   3
   0   9  -2   -0.65    0.79   3
   0  -9  -2    0.33    1.02   1
   0  -9  -2   -0.24    1.14   3
   0   9   2   -1.56    1.44   1
   0   9  -2   -0.62    1.55   1
   0  -9   2   -0.83    0.97   3
   0   9  -2   -0.30    0.25   6
   0  -9   2   -0.12    1.04   1
  -1   9   2    0.64    0.99   1
   1   9  -2    1.13    0.38   4
   1  -9   2    0.84    1.08   1
  -1  -9  -2    0.85    0.50   6
  -1  -9  -2    2.11    1.16   1
   1  -9   2    1.03    0.65   7
  -1   9   2    0.75    0.95   3
  -1   9   2    0.85    0.39   5
  -1  -9  -2    0.49    1.19   3
   1  -9   2    0.27    0.79   3
   1   9  -2    0.21    1.13   3
  -1  -9  -2    2.98    0.94   7
   1   9  -2   -0.21    1.60   1
   1   9  -2    1.14    1.11   3
  -1   9   2    1.43    0.35   6
  -1   9  -2    1.48    1.38   1
   1   9   2    0.37    1.75   1
  -1   9  -2   -0.14    0.86   3
  -1   9  -2    1.29    0.58   5
   1   9   2    1.76    1.20   3
   1  -9  -2    0.86    0.61   7
   1   9   2    0.36    0.37   6
   1  -9  -2    1.10    1.00   1
  -1  -9   2    3.03    1.11   1
  -1  -9   2    1.40    0.64   7
   1  -9  -2    0.20    1.43   3
  -1   9  -2    0.78    0.30   6
  -2  -9  -2  184.99    6.65   1
  -2   9   2  186.15    5.87   1
  -2  -9  -2  180.89    5.57   7
  -2   9   2  192.49    6.21   3
  -2  -9  -2  183.09    5.27   6
   2   9  -2  164.53    6.67   3
  -2   9   2  188.12    5.32   5
   2  -9   2  183.45    5.21   7
   2  -9   2  184.03    6.13   1
   2  -9   2  184.55    6.10   3
  -2   9   2  180.34    5.21   6
   2   9  -2  181.07    6.22   3
  -2  -9   2  182.72    5.59   7
  -2   9  -2  182.91    5.39   5
  -2  -9   2  182.33    6.24   1
   2  -9  -2  189.50    5.99   1
  -2   9  -2  183.41    5.09   6
   2  -9  -2  164.36    6.62   3
   2  -9  -2  180.27    5.06   7
  -2  -9   2  186.12    5.24   6
  -2   9  -2  177.54    6.16   1
  -2   9  -2  182.40    5.84   3
   2   9   2  180.15    6.35   3
  -3   9   2  332.17    9.83   3
  -3  -9  -2  310.17    9.24   7
  -3  -9  -2  319.14    8.80   6
  -3   9   2  328.57    8.92   1
  -3   9   2  307.64    9.16   6
   3  -9   2  323.17    8.48   7
   3  -9   2  329.85    9.31   1
   3   9  -2  345.10   10.31   3
  -3   9   2  325.34    9.05   5
  -3  -9  -2  332.15   10.14   1
   3   9  -2  323.23    8.42   2
  -3   9  -2  319.72    8.64   6
  -3  -9   2  316.70    9.85   1
   3   9   2  322.16    8.20   2
  -3   9  -2  324.26    9.07   5
  -3   9  -2  325.28    9.64   3
   3   9   2  318.48   10.31   3
  -3   9  -2  320.91    9.38   1
  -3  -9   2  306.06    9.23   6
  -3  -9   2  314.27    8.99   7
   3  -9  -2  328.63    8.95   1
  -4   9   2   -0.81    2.14   3
  -4   9   2    0.35    0.64   6
   4   9  -2    2.26    2.55   3
   4  -9   2    1.07    2.23   1
  -4  -9  -2    3.15    2.08   1
  -4  -9  -2   -0.15    0.81   6
   4  -9   2   -2.64    1.66   1
  -4   9   2    1.82    1.17   5
  -4  -9  -2    1.49    0.90   7
   4   9   2    1.32    1.11   2
  -4  -9   2    1.15    1.39   7
  -4   9  -2    0.78    0.72   5
  -4   9  -2    1.07    2.19   3
   4  -9  -2    1.59    2.16   1
   4   9   2    0.98    3.03   3
  -4   9  -2    1.42    0.92   6
  -4  -9   2   -1.73    2.14   1
   4  -9  -2   -1.77    1.34   1
  -4  -9   2   -0.12    0.62   6
  -5  -9  -2    0.48    1.15   7
  -5  -9  -2   -0.46    3.38   1
  -5   9   2   -0.54    1.34   5
  -5  -9  -2   -0.85    0.66   6
   5   9  -2    1.77    4.40   3
  -5   9   2    1.53    3.74   3
  -5   9   2    1.30    0.57   6
   5   9  -2    0.24    1.45   2
   5   9   2   -0.15    1.57   2
  -5  -9   2    2.05    3.56   1
   5   9   2    0.60    4.15   3
  -5   9  -2   -3.17    2.66   3
  -5   9  -2    0.88    1.14   6
  -5   9  -2    1.97    1.04   5
  -5  -9   2    0.42    1.21   6
   6   9  -2    3.38    4.31   3
  -6  -9  -2    3.45    1.56   6
  -6   9   2    4.56    1.28   6
   6   9  -2    5.38    2.12   2
  -6  -9  -2    3.06    2.52   7
  -6   9   2    0.89    5.22   3
  -6  -9   2    2.44    1.45   7
  -6  -9   2    4.60    1.19   6
  -6   9  -2    1.62    4.97   3
  -6   9  -2    1.42    0.96   6
   6   9   2    4.49    5.46   3
   6   9   2    3.99    2.41   2
   0 -10  -2  672.31   16.89   7
   0  10   2  656.81   17.26   3
   0  10   2  646.28   17.34   1
   0  10   2  660.89   16.38   5
   0  10  -2  661.67   16.52   5
   0  10  -2  671.38   16.43   6
   0  10  -2  696.15   16.97   3
   0 -10  -2  649.49   17.27   3
   0  10   2  650.43   16.58   6
   0 -10  -2  671.14   17.52   1
   0 -10   2  679.22   17.00   3
   0 -10   2  676.17   17.53   1
   0 -10   2  682.40   16.92   7
   1  10  -2   61.75    3.30   3
   1 -10   2   69.65    2.71   7
  -1  10   2   68.32    2.37   5
   1  10  -2   67.88    2.39   6
  -1 -10  -2   58.27    3.74   3
   1 -10   2   66.31    3.99   1
   1  10  -2   64.12    2.23   4
   1 -10   2   72.92    3.34   3
  -1  10   2   69.62    3.41   3
  -1  10   2   67.00    2.38   6
  -1 -10  -2   66.09    3.57   1
   1  10  -2   71.17    3.85   3
  -1  10   2   63.50    3.69   1
  -1 -10  -2   67.35    2.90   7
  -1 -10   2   66.96    3.99   1
   1 -10  -2   64.53    3.89   1
  -1  10  -2   67.67    4.31   1
   1  10   2   63.02    2.34   6
  -1  10  -2   64.74    3.38   3
  -1  10  -2   67.11    2.57   5
   1 -10  -2   71.72    2.60   7
  -1 -10   2   68.57    2.86   7
   1  10   2   63.00    3.46   3
   1 -10  -2   66.40    3.70   3
  -1 -10   2   68.14    2.35   6
  -1  10  -2   68.99    2.34   6
   2  10  -2   44.44    3.25   3
  -2  10   2   47.97    3.48   1
  -2 -10  -2   41.59    3.57   1
   2 -10   2   42.56    2.30   7
   2 -10   2   48.65    3.39   1
  -2  10   2   44.71    1.91   6
  -2  10   2   44.77    3.11   3
  -2 -10  -2   45.30    1.90   6
   2 -10   2   43.39    3.42   3
  -2 -10  -2   42.82    2.49   7
  -2  10   2   44.99    2.16   5
   2 -10  -2   46.61    3.26   1
   2  10   2   43.54    3.63   3
  -2  10  -2   41.94    2.99   3
  -2 -10   2   40.74    3.77   1
  -2 -10   2   43.29    2.16   7
  -2  10  -2   40.95    3.86   1
   2 -10  -2   43.92    2.10   7
  -2 -10   2   43.15    1.88   6
  -2  10  -2   43.71    2.10   5
  -2  10  -2   44.33    1.81   6
   3  10  -2    8.07    2.13   3
  -3 -10  -2   11.50    1.46   6
   3 -10   2    7.77    1.68   1
  -3  10   2    7.73    1.15   6
  -3 -10  -2    8.79    1.39   7
  -3 -10  -2   10.52    2.27   1
  -3  10   2    7.86    1.41   5
  -3  10   2    7.92    1.60   3
   3 -10   2    9.10    1.41   7
  -3  10   2    6.67    1.69   1
  -3 -10   2    7.17    1.90   1
  -3 -10   2    8.41    1.28   6
  -3 -10   2    7.37    1.30   7
  -3  10  -2    8.36    1.40   5
  -3  10  -2    9.25    1.70   3
   3 -10  -2    7.66    1.46   7
  -3  10  -2    9.22    1.91   1
   3 -10  -2    6.37    1.69   1
   3  10   2   12.13    2.73   3
   4 -10   2   12.04    2.21   1
   4  10  -2   11.67    1.70   2
  -4  10   2   13.48    1.88   5
  -4 -10  -2   10.21    1.53   6
  -4  10   2   11.84    2.97   3
  -4 -10  -2    9.92    2.22   1
   4  10  -2    6.26    3.09   3
  -4  10   2   12.33    1.50   6
  -4 -10  -2    9.93    1.70   7
  -4  10  -2    9.21    1.39   6
  -4 -10   2    9.01    1.18   6
  -4  10  -2    5.15    2.55   3
  -4  10  -2   11.75    1.41   5
   4  10   2   11.14    2.53   3
   4 -10  -2    8.05    1.87   1
  -4 -10   2    9.27    2.81   1
   4  10   2   11.16    1.49   2
  -4 -10   2   10.58    1.88   7
  -5  10   2    0.11    1.11   5
   5  10  -2   -0.24    1.62   2
  -5 -10  -2   -0.01    0.68   6
  -5  10   2    1.58    1.01   6
   5  10  -2    0.95    3.55   3
  -5  10   2   -2.76    2.64   3
  -5 -10  -2    0.92    1.59   7
  -5 -10  -2    4.61    3.92   1
  -5  10  -2    2.32    1.42   5
  -5 -10   2    2.64    3.87   1
   5  10   2    3.51    3.85   3
  -5  10  -2    1.63    0.80   6
  -5 -10   2    1.77    1.29   6
   5  10   2    1.79    1.55   2
  -5  10  -2   -2.38    2.98   3
   6  10  -2    6.47    2.38   2
  -6  10   2    2.12    1.59   6
  -6 -10  -2    3.65    1.81   7
  -6  10   2    4.22    6.00   3
   6  10  -2    5.00    6.63   3
  -6 -10   2    6.22    2.32   6
  -6 -10   2    3.60    2.28   7
  -6  10  -2    0.37    1.48   5
  -6  10  -2    1.19    1.52   6
   6  10   2    1.73    5.74   3
  -6  10  -2    0.21    4.05   3
   0 -11   2    1.04    0.76   7
   0  11   2   -1.19    0.91   3
   0 -11   2   -1.49    1.21   1
   0 -11  -2    0.57    1.61   3
   0 -11  -2   -0.51    0.80   7
   0  11  -2    0.10    0.44   5
   0  11  -2   -0.15    0.40   6
   0  11   2   -0.56    0.38   5
   0  11  -2   -1.86    0.95   3
   0 -11  -2   -0.70    1.71   1
   0  11   2   -0.37    0.25   6
   0 -11   2   -0.15    1.12   3
   1  11  -2    3.54    0.73   4
  -1  11   2    4.20    1.47   3
   1 -11   2    1.40    1.70   1
  -1 -11  -2    2.83    0.92   7
   1  11  -2    2.04    1.54   3
  -1  11   2    3.17    0.62   5
   1 -11   2    3.79    1.06   7
  -1 -11  -2    3.25    1.66   1
  -1  11   2    0.57    2.20   1
   1  11  -2    2.99    0.60   6
   1 -11   2    3.25    1.26   3
  -1  11   2    3.45    0.60   6
   1  11  -2    5.35    1.42   3
   1 -11  -2    4.04    1.37   1
  -1  11  -2    2.75    0.69   6
  -1  11  -2    3.43    0.54   5
  -1 -11   2    2.62    1.68   1
   1 -11  -2    3.04    1.13   7
   1  11   2    1.38    1.52   3
   1 -11  -2    3.53    1.90   3
  -1  11  -2    1.06    1.17   3
   1  11   2    4.69    0.72   6
  -1 -11   2    4.82    0.99   7
   2 -11   2   54.83    2.74   7
  -2  11   2   50.92    2.15   6
  -2 -11  -2   51.42    3.39   6
   2 -11   2   49.46    4.40   1
  -2  11   2   47.67    4.02   1
   2  11  -2   53.95    2.02   4
  -2  11   2   52.93    2.50   5
  -2  11   2   49.70    3.72   3
   2 -11   2   53.67    3.82   3
  -2 -11  -2   51.64    2.86   7
   2  11  -2   43.81    3.57   3
  -2 -11  -2   56.43    4.07   1
  -2 -11   2   57.33    2.81   7
   2 -11  -2   52.02    4.08   1
  -2  11  -2   41.67    4.19   1
   2  11   2   56.07    4.25   3
  -2 -11   2   50.35    2.29   6
  -2  11  -2   51.36    2.11   6
  -2  11  -2   49.95    2.26   5
   2 -11  -2   52.37    2.55   7
  -2  11  -2   50.66    3.30   3
  -2 -11   2   54.08    4.41   1
   3 -11   2   72.13    3.02   7
   3 -11   2   77.82    4.97   1
  -3 -11  -2   74.56    5.61   1
  -3 -11  -2   74.41    3.42   7
  -3  11   2   68.54    4.88   3
  -3 -11  -2   73.30    3.20   6
  -3  11   2   75.70    3.06   5
  -3  11   2   73.69    2.91   6
  -3  11   2   68.16    4.60   1
   3  11  -2   74.11    5.22   3
   3 -11  -2   78.08    4.39   1
   3 -11  -2   72.97    2.88   7
  -3  11  -2   65.86    5.07   1
   3  11   2   77.44    5.18   3
  -3 -11   2   74.90    3.00   6
  -3 -11   2   77.99    3.22   7
  -3 -11   2   77.01    4.94   1
  -3  11  -2   70.24    3.10   5
  -3  11  -2   71.15    4.45   3
  -4 -11  -2    0.49    1.49   7
  -4  11   2   -0.05    0.70   5
  -4 -11  -2    1.17    0.68   6
  -4 -11  -2    0.81    3.11   1
   4 -11   2    1.09    2.27   1
  -4  11   2   -2.95    2.25   3
  -4  11   2   -0.42    0.60   6
   4  11  -2   -1.87    2.79   3
  -4 -11   2   -0.66    0.93   7
  -4 -11   2    0.15    0.86   6
   4  11   2   -1.65    2.85   3
  -4 -11   2    1.41    1.72   1
  -4  11  -2   -0.44    0.63   5
  -4  11  -2   -0.41    0.76   6
   4 -11  -2    2.32    2.24   1
  -4  11  -2    2.26    2.60   3
  -5 -11  -2    2.89    0.87   6
  -5  11   2    0.38    3.73   3
   5  11  -2    3.59    1.71   2
   5  11  -2    7.89    4.39   3
  -5  11   2    1.93    0.98   5
  -5 -11  -2    6.39    3.75   1
  -5  11   2    5.25    1.07   6
  -5  11  -2    4.60    1.38   6
  -5 -11   2    3.03    1.55   7
  -5 -11   2    5.22    3.52   1
  -5 -11   2    2.44    1.18   6
  -5  11  -2    6.20    4.54   3
   5  11   2   -3.81    4.15   3
   6  11  -2    0.84    2.24   2
  -6  11   2    0.75    1.94   6
  -6 -11  -2    2.74    2.28   7
  -6 -11  -2    3.05    1.14   6
  -6  11   2    2.67    3.69   3
   6  11  -2    1.48    6.36   3
  -6  11  -2   -1.41    5.91   3
  -6  11  -2   -1.60    1.02   6
  -6 -11   2    2.13    1.44   6
   6  11   2    1.40    6.81   3
  -6  11  -2    0.58    1.36   5
  -6 -11   2   -0.48    1.54   7
   0  12   2   53.49    3.40   3
   0  12   2   54.37    2.12   5
   0  12  -2   55.17    3.16   3
   0  12  -2   57.43    2.24   5
   0  12   2   54.04    2.26   6
   0 -12  -2   52.46    3.62   1
   0 -12   2   60.07    3.83   3
   0 -12  -2   52.92    2.80   7
   0 -12   2   55.15    2.92   7
   0  12  -2   54.10    2.03   6
   0 -12   2   50.80    3.85   1
  -1  12   2    1.60    0.50   5
   1  12  -2    3.96    1.20   3
  -1 -12  -2    2.40    0.89   7
  -1 -12  -2    4.21    2.02   1
   1 -12   2    2.83    1.49   1
   1  12  -2    2.80    0.65   4
   1  12  -2    1.00    1.68   3
   1 -12   2    2.24    1.84   3
   1  12  -2    2.55    0.54   6
  -1  12   2    3.90    0.69   6
  -1  12   2    2.65    1.50   3
   1 -12   2    2.14    0.91   7
   1 -12  -2    1.71    2.04   1
   1 -12  -2    2.22    0.90   7
  -1  12  -2    2.68    0.69   6
   1  12   2    2.46    0.62   6
  -1  12  -2    2.62    0.87   5
   1  12   2    4.49    1.51   3
  -1 -12   2    1.56    1.51   1
  -1  12  -2    2.40    1.35   3
  -1 -12   2    3.00    1.12   7
   2  12  -2   42.63    3.69   3
   2 -12   2   41.28    2.61   7
  -2  12   2   39.48    3.45   3
   2  12  -2   38.43    1.75   4
  -2 -12  -2   46.02    4.19   1
  -2 -12  -2   38.85    2.57   7
  -2  12   2   38.25    2.32   5
   2 -12   2   34.53    4.49   3
   2 -12   2   42.80    4.12   1
  -2 -12  -2   41.49    2.20   6
  -2 -12   2   46.31    2.85   7
  -2 -12   2   35.97    4.16   1
   2  12   2   40.53    4.11   3
   2 -12  -2   42.49    2.20   7
  -2 -12   2   39.77    1.88   6
   2 -12  -2   46.00    4.22   1
  -2  12  -2   38.08    2.07   5
  -2  12  -2   39.70    1.81   6
  -2  12  -2   40.85    3.15   3
  -3  12   2    3.68    0.82   5
  -3  12   2   -0.55    1.65   3
  -3 -12  -2    3.08    3.03   1
   3  12  -2    5.12    2.01   3
  -3 -12  -2    1.06    0.97   6
  -3  12   2    3.14    2.54   1
   3 -12   2    3.13    2.61   1
  -3 -12  -2    1.38    1.21   7
   3 -12   2    1.43    0.93   7
  -3  12   2    2.66    0.91   6
   3 -12  -2    2.31    1.80   1
   3  12   2    2.73    2.03   3
   3 -12  -2    2.06    1.24   7
  -3 -12   2    0.96    1.83   1
  -3 -12   2    2.58    0.63   6
  -3  12  -2    4.54    1.44   3
  -3  12  -2    2.48    0.87   5
  -3  12  -2    3.24    0.86   6
  -4  12   2   14.41    1.89   6
  -4  12   2   14.61    1.76   5
  -4 -12  -2   16.17    2.80   1
  -4 -12  -2   18.76    2.14   7
   4 -12   2   14.83    3.06   1
   4  12  -2   12.48    4.63   3
  -4 -12  -2   18.28    1.63   6
  -4  12   2   16.31    2.99   3
  -4  12  -2   20.56    1.94   5
   4  12   2   16.31    4.23   3
   4 -12  -2   13.06    2.63   1
  -4 -12   2   19.19    2.04   7
  -4  12  -2   18.04    1.72   6
  -4 -12   2   15.79    2.27   6
  -4  12  -2   16.87    2.38   3
  -4 -12   2   13.47    2.48   1
  -5  12   2    6.21    1.17   6
  -5 -12  -2    2.96    1.35   7
  -5  12   2    6.59    3.19   3
  -5 -12  -2    5.00    1.01   6
  -5  12   2    6.27    1.27   5
  -5 -12  -2    4.18    4.90   1
   5  12  -2    3.50    5.03   3
  -5  12  -2    2.22    2.82   3
  -5  12  -2    3.90    0.85   6
  -5 -12   2    2.61    1.16   7
  -5 -12   2    4.24    1.29   6
  -5  12  -2    2.07    1.39   5
   5  12   2    0.25    4.42   3
  -5 -12   2    6.52    4.09   1
  -6 -12  -2    0.09    1.15   6
  -6  12   2   -0.40    0.98   6
   6  12  -2   -5.41    7.07   3
  -6 -12  -2   -0.39    1.88   7
  -6  12   2    4.16    6.14   3
  -6 -12   2    4.13    1.80   6
  -6 -12   2   -0.38    2.42   7
  -6  12  -2   -0.43    1.07   6
  -6  12  -2   -0.18    4.28   3
  -6  12  -2    3.86    1.76   5
   6  12   2    6.88    5.38   3
   0 -13   2    0.34    0.76   7
   0 -13  -2    1.74    2.49   1
   0  13   2   -0.20    0.40   6
   0  13  -2    2.35    1.30   3
   0  13   2   -1.09    1.12   3
   0 -13  -2    0.26    0.83   7
   0 -13   2    2.61    1.69   1
   0 -13   2   -0.26    1.70   3
   0  13  -2   -0.70    0.69   5
   0  13   2    0.66    0.55   5
   0  13  -2    1.22    0.68   6
   1  13  -2    3.06    1.61   3
   1 -13   2    3.33    2.39   1
   1 -13   2    0.65    0.80   7
  -1  13   2    1.85    1.45   3
  -1  13   2    2.03    0.71   5
   1  13  -2    1.31    0.45   6
  -1 -13  -2   -0.04    2.00   1
  -1  13   2    1.87    0.51   6
   1 -13   2    0.78    1.99   3
  -1 -13  -2    2.93    0.82   7
   1  13   2    1.23    1.74   3
  -1 -13   2   -0.03    0.88   7
  -1  13  -2    1.17    0.64   5
   1  13   2    1.11    0.76   6
  -1 -13   2    1.04    2.02   1
   1 -13  -2    1.89    2.03   1
  -1  13  -2    0.90    0.74   6
   1  13   2    1.04    0.68   5
  -1  13  -2   -0.96    1.43   3
   1 -13  -2    2.10    1.05   7
  -2  13   2   90.27    3.37   6
  -2  13   2   90.06    4.70   3
  -2  13   2   86.93    3.87   5
   2  13  -2   97.10    5.23   3
  -2 -13  -2   87.76    3.47   6
   2 -13   2  100.35    5.79   1
   2 -13   2   89.07    3.81   7
  -2 -13  -2   88.32    3.98   7
   2  13  -2   90.42    2.94   4
  -2 -13  -2   92.36    5.47   1
   2 -13  -2   86.03    5.11   1
  -2  13  -2   91.51    3.58   5
   2  13   2   91.08    3.48   6
  -2 -13   2   89.48    3.30   6
  -2  13  -2   87.30    3.19   6
   2  13   2   90.00    5.51   3
   2 -13  -2   86.82    3.70   7
  -2 -13   2   86.35    3.71   7
  -2 -13   2   98.02    6.32   1
  -2  13  -2   89.17    4.33   3
  -3  13   2  286.90    8.31   6
  -3  13   2  286.75    8.56   5
   3 -13   2  300.60    8.34   7
  -3  13   2  296.72   10.02   3
  -3 -13  -2  295.98   11.15   1
  -3 -13  -2  294.32    9.13   7
  -3 -13  -2  292.28    8.58   6
   3 -13   2  298.89    9.87   1
   3  13  -2  303.94   10.43   3
   3  13  -2  303.10    8.02   4
  -3  13  -2  289.89    9.65   3
  -3  13  -2  300.07    8.26   6
   3 -13  -2  306.78    9.74   1
  -3 -13   2  295.73    8.49   6
   3  13   2  306.45   10.50   3
  -3  13  -2  289.34    8.74   5
  -3 -13   2  290.35    8.94   7
   3 -13  -2  287.72    8.10   7
  -3 -13   2  286.69   10.36   1
   4 -13   2   13.55    2.96   1
  -4  13   2   10.43    1.31   6
  -4  13   2   11.97    1.79   5
  -4 -13  -2    8.34    1.39   7
   4  13  -2    8.86    4.42   3
  -4  13   2    7.11    2.89   3
  -4 -13  -2   10.26    1.49   6
  -4 -13  -2    5.36    4.16   1
  -4 -13   2    7.23    2.79   1
  -4  13  -2   11.02    1.91   6
  -4 -13   2   13.07    1.98   7
  -4  13  -2    7.24    3.38   3
  -4 -13   2    9.94    1.68   6
   4  13   2   12.66    3.17   3
  -4  13  -2   10.61    1.73   5
  -5  13   2    1.39    1.28   6
  -5  13   2    1.73    0.93   5
  -5  13   2    0.32    4.63   3
   5  13  -2    3.45    5.63   3
  -5 -13  -2    0.80    0.81   6
  -5 -13  -2    1.28    1.92   7
  -5 -13  -2   -6.88    3.57   1
  -5  13  -2    0.74    1.27   5
   5  13   2    1.19    5.34   3
  -5  13  -2    1.96    1.07   6
  -5 -13   2    1.67    3.63   1
  -5 -13   2    1.51    1.31   7
  -5 -13   2   -0.88    0.82   6
  -5  13  -2    3.09    4.43   3
  -6  13   2   -0.21    6.38   3
  -6  13   2    0.93    1.75   6
  -6 -13  -2    1.58    3.02   7
   6  13  -2   -5.47    8.82   3
  -6 -13  -2    2.56    1.50   6
  -6  13  -2    8.20    6.45   3
  -6 -13   2    3.54    2.07   6
  -6  13  -2    3.38    2.49   6
  -6 -13   2   -0.18    1.70   7
  -6  13  -2    7.32    2.00   5
   0 -14  -2    1.20    1.71   1
   0  14  -2    0.26    0.43   6
   0  14  -2   -0.24    0.89   5
   0  14  -2    0.76    1.55   3
   0  14   2   -0.51    1.84   3
   0  14   2   -0.22    0.54   6
   0 -14   2    0.44    1.06   7
   0 -14   2    1.24    1.76   1
   0 -14  -2    1.16    0.89   7
   0  14   2   -1.04    0.70   5
   1  14  -2   -0.03    0.48   6
  -1  14   2    0.70    1.36   3
  -1 -14  -2   -0.75    1.01   7
  -1  14   2   -0.77    0.89   5
  -1  14   2    0.40    0.47   6
  -1 -14  -2    2.04    2.32   1
   1 -14   2    0.99    0.98   7
   1 -14   2   -1.42    2.78   1
   1  14  -2    0.18    1.37   3
   1  14  -2    0.63    0.65   5
  -1 -14   2    0.15    1.11   7
  -1  14  -2    0.29    0.81   6
   1 -14  -2   -0.04    1.31   7
  -1  14  -2    0.14    1.38   3
  -1 -14   2   -2.70    1.85   1
   1  14   2    0.47    1.93   3
   1 -14  -2    0.12    1.97   1
   1  14   2    1.43    0.91   6
  -1  14  -2    0.19    0.95   5
  -2  14   2   38.14    2.24   5
  -2 -14  -2   26.72    3.23   1
   2  14  -2   36.44    2.14   6
  -2  14   2   32.81    4.03   3
  -2 -14  -2   38.76    2.48   7
   2 -14   2   34.97    2.97   7
   2 -14   2   28.50    3.15   1
  -2  14   2   36.46    2.15   6
   2  14  -2   27.51    2.64   3
   2  14  -2   38.34    1.89   4
  -2 -14   2   41.77    4.94   1
   2 -14  -2   40.99    4.82   1
  -2  14  -2   37.55    3.64   3
  -2 -14   2   33.39    2.35   7
   2  14   2   35.64    2.23   6
  -2  14  -2   38.43    2.51   5
   2 -14  -2   37.57    2.37   7
  -2 -14   2   37.86    2.28   6
   2  14   2   36.33    4.55   3
  -3 -14  -2   -0.25    0.83   6
  -3  14   2    2.04    2.62   3
  -3 -14  -2   -0.42    1.22   7
   3  14  -2    0.66    2.28   3
  -3 -14  -2   -2.41    4.56   1
   3 -14   2   -1.17    1.08   7
  -3  14   2    1.30    0.79   5
   3  14  -2    1.68    1.10   4
   3 -14   2   -2.16    3.29   1
  -3 -14   2   -0.48    1.02   6
   3 -14  -2    0.61    2.94   1
  -3 -14   2    1.04    1.57   7
  -3  14  -2    1.76    1.30   5
  -3  14  -2    2.02    1.93   3
   3 -14  -2    2.10    1.56   7
  -3 -14   2   -0.02    4.45   1
   3  14   2    1.59    2.95   3
  -3  14  -2    0.93    0.69   6
  -4 -14  -2    1.87    0.81   6
   4  14  -2   -6.07    3.68   3
   4 -14   2   -0.28    3.71   1
  -4  14   2   -0.61    0.65   6
  -4  14   2   -1.07    0.83   5
  -4 -14  -2    0.95    1.16   7
  -4 -14  -2   -0.27    4.67   1
   4  14   2   -2.13    4.29   3
  -4 -14   2    0.14    0.93   6
  -4  14  -2    0.04    2.28   3
  -4  14  -2    1.87    0.87   5
  -4 -14   2   -0.25    2.82   1
  -4 -14   2    1.53    1.13   7
  -4  14  -2    1.49    0.71   6
  -5 -14  -2    0.81    2.08   7
  -5  14   2    3.98    3.92   3
  -5 -14  -2    0.29    5.83   1
  -5 -14  -2    1.20    0.92   6
   5  14  -2   -0.74    4.26   3
  -5  14   2    1.23    1.02   5
  -5  14   2    1.03    1.27   6
  -5  14  -2   -1.68    4.37   3
  -5  14  -2    2.81    1.53   6
  -5  14  -2    1.55    1.56   5
  -5 -14   2    0.97    5.61   1
  -5 -14   2    0.09    0.83   6
   5  14   2    3.43    5.08   3
  -5 -14   2   -1.20    1.52   7
   0  15  -2   -1.02    0.49   6
   0  15  -2    0.14    1.01   5
   0  15   2    0.71    0.66   6
   0  15   2    0.17    2.02   3
   0 -15   2    1.35    2.13   1
   0 -15  -2    0.46    1.47   7
   0  15  -2   -0.66    1.67   3
   0  15   2   -0.76    0.89   5
   0 -15  -2   -1.26    3.15   1
   0 -15   2   -0.60    1.39   7
  -1  15   2   26.42    2.94   3
  -1 -15  -2   27.36    3.21   1
   1  15  -2   26.68    2.76   3
  -1  15   2   31.08    1.95   5
  -1  15   2   29.57    1.96   6
   1  15  -2   31.30    1.82   6
  -1 -15  -2   26.22    2.87   7
   1 -15   2   22.13    3.59   1
   1 -15   2   33.36    2.94   7
   1  15  -2   33.17    2.09   5
   1  15   2   29.71    2.07   6
   1 -15  -2   35.82    2.24   7
  -1  15  -2   35.68    1.94   5
   1  15   2   27.75    3.25   3
  -1 -15   2   29.63    2.54   7
  -1  15  -2   33.08    3.50   3
  -1  15  -2   30.89    1.88   6
   1 -15  -2   21.87    3.71   1
  -1 -15   2   26.08    3.89   1
   2  15  -2   -1.99    2.28   3
   2  15  -2    1.43    0.67   6
   2 -15   2    2.77    1.59   7
  -2  15   2    2.93    1.01   6
   2 -15   2    2.67    2.38   1
  -2  15   2    0.15    1.86   3
   2  15  -2    1.66    1.02   4
  -2 -15  -2   -0.05    0.81   7
  -2 -15  -2    1.39    3.88   1
  -2  15   2    1.22    0.69   5
  -2  15  -2    2.17    1.96   3
  -2  15  -2    2.07    0.72   5
   2 -15  -2    3.55    3.38   1
   2  15   2    2.42    1.00   6
   2  15   2    1.94    1.93   3
  -2 -15   2    3.07    3.81   1
  -2 -15   2    2.16    1.62   7
  -2  15  -2    0.61    0.79   6
   2 -15  -2    1.59    1.54   7
  -3  15   2   46.17    5.82   3
   3  15  -2   41.46    4.37   3
  -3 -15  -2   46.22    3.31   7
  -3 -15  -2   46.51    2.73   6
   3 -15   2   43.50    4.55   1
  -3  15   2   50.43    2.50   6
  -3 -15  -2   44.78    5.76   1
  -3  15   2   44.12    2.73   5
   3 -15   2   41.45    2.99   7
  -3 -15   2   44.23    2.62   6
  -3 -15   2   49.74    3.45   7
  -3  15  -2   43.89    5.31   3
  -3 -15   2   48.59    5.21   1
  -3  15  -2   48.34    2.31   6
   3 -15  -2   42.83    2.90   7
   3 -15  -2   42.43    3.67   1
  -3  15  -2   46.34    3.18   5
  -4  15   2   -1.44    3.11   3
  -4 -15  -2    0.76    4.38   1
  -4  15   2    0.08    0.87   5
   4  15  -2   -2.23    3.40   3
  -4  15   2    0.70    1.06   6
  -4 -15  -2    2.47    0.89   6
  -4 -15  -2    0.16    1.19   7
  -4  15  -2    1.89    0.89   5
  -4 -15   2   -3.18    2.77   1
  -4 -15   2    1.89    0.86   6
   4  15   2   -0.97    4.75   3
  -4 -15   2    2.63    1.26   7
  -4  15  -2    1.39    0.83   6
  -4  15  -2    3.50    2.69   3
   5  15  -2    7.58    6.73   3
  -5  15   2    1.59    0.77   6
  -5 -15  -2   -3.64    6.80   1
  -5 -15  -2   -2.20    2.01   7
  -5  15   2    2.09    3.19   3
   5  15   2   -0.36    6.40   3
  -5 -15   2   -2.33    1.65   7
  -5  15  -2   -1.98    3.78   3
  -5  15  -2    1.88    2.11   5
  -5 -15   2   -1.16    6.64   1
  -5 -15   2   -0.21    1.00   6
  -5  15  -2    2.24    1.12   6
   0  16  -2    0.27    0.91   6
   0 -16   2    3.23    1.16   7
   0  16  -2    0.58    1.06   5
   0  16   2    0.24    2.34   3
   0  16  -2    0.40    2.05   3
   0 -16  -2    2.63    1.08   7
   0 -16   2    2.60    3.67   1
   0  16   2    1.53    0.78   5
   0  16   2    1.18    0.69   6
   0 -16  -2    3.66    2.42   1
  -1  16   2   -2.03    1.47   3
   1 -16   2    2.15    1.59   7
  -1  16   2    3.18    0.99   6
   1  16  -2    4.03    0.80   6
  -1 -16  -2    2.60    1.16   7
   1  16  -2    2.81    1.91   3
  -1  16   2    2.78    1.17   5
   1  16  -2    3.93    1.14   5
  -1 -16  -2    1.98    4.10   1
   1 -16   2    1.28    3.29   1
  -1  16  -2    4.04    2.09   3
  -1 -16   2    5.66    1.61   7
  -1  16  -2    4.30    1.30   5
  -1 -16   2    1.91    4.47   1
  -1  16  -2    4.06    0.75   6
   1  16   2    4.54    1.87   3
   1  16   2    2.79    0.96   6
   1 -16  -2    1.17    2.83   1
   1 -16  -2    2.22    1.72   7
   2  16  -2    3.02    0.77   6
   2 -16   2    3.38    1.23   7
  -2  16   2    5.36    1.94   3
   2 -16   2    1.54    3.23   1
   2  16  -2    0.74    2.35   3
  -2  16   2    2.18    1.00   6
  -2 -16  -2    2.48    1.18   7
  -2  16   2    3.12    1.27   5
  -2 -16  -2    0.91    3.49   1
  -2 -16   2    3.60    3.36   1
   2 -16  -2    1.47    3.35   1
   2 -16  -2    3.24    1.24   7
   2  16   2    2.14    1.06   6
   2  16   2    1.44    3.18   3
  -2  16  -2    4.27    0.99   6
  -2  16  -2    3.53    1.34   5
  -2  16  -2    3.69    2.20   3
  -3  16   2   84.57    4.06   5
  -3 -16  -2   84.05    9.72   1
   3 -16   2   80.16    7.80   1
  -3  16   2   75.99    6.84   3
  -3  16   2   87.71    3.60   6
  -3 -16  -2   84.31    4.12   7
   3 -16   2   86.30    4.09   7
   3  16  -2   84.80    6.80   3
  -3 -16  -2   86.81    3.84   6
   3 -16  -2   90.19    7.87   1
   3 -16  -2   72.56    3.99   7
  -3 -16   2   87.73    4.15   7
   3  16   2   93.85    7.36   3
   3  16   2   89.52    3.71   6
  -3 -16   2   83.06    3.56   6
  -3  16  -2   89.26    6.51   3
  -3  16  -2   86.74    3.43   6
  -3  16  -2   87.35    3.76   5
  -3 -16   2   92.31    8.26   1
  -4 -16  -2   39.02    2.41   6
  -4  16   2   30.73    4.86   3
  -4 -16  -2   32.77    5.54   1
  -4 -16  -2   40.00    3.06   7
  -4  16   2   35.68    3.04   5
  -4  16   2   29.36    2.78   6
   4  16  -2   23.71    4.22   3
  -4  16  -2   27.42    4.40   3
   4  16   2   29.34    5.24   3
  -4 -16   2   34.89    3.68   1
  -4 -16   2   36.29    3.36   7
  -4 -16   2   32.56    2.31   6
  -4  16  -2   41.64    3.21   5
  -4  16  -2   40.27    2.77   6
  -5 -16  -2    2.40    2.35   7
  -5  16   2    3.25    1.32   5
   5  16  -2   13.95    6.76   3
  -5 -16  -2    1.43    1.04   6
  -5 -16  -2    1.20    5.84   1
  -5  16   2    7.41    4.10   3
  -5  16  -2    5.14    1.06   6
  -5  16  -2    8.96    2.34   5
  -5 -16   2    4.34    1.27   6
   5  16   2   -1.12    6.97   3
  -5 -16   2    1.53    7.71   1
   0 -17  -2   -0.72    4.41   1
   0 -17  -2    1.05    1.50   7
   0  17  -2   -1.09    0.93   5
   0  17  -2    0.93    2.34   3
   0  17  -2   -0.85    0.51   6
   0 -17   2    2.15    3.60   1
   0  17   2    0.24    0.84   5
   0 -17   2    0.20    1.43   7
   0  17   2   -0.02    0.88   6
   0  17   2   -1.44    2.49   3
   1  17  -2   -0.94    0.71   6
  -1  17   2    1.86    2.46   3
   1 -17   2    0.52    1.06   7
   1 -17   2    1.25    4.09   1
   1  17  -2   -2.75    2.69   3
  -1 -17  -2   -2.24    3.04   1
  -1  17   2    0.39    0.99   5
   1  17  -2    1.04    0.87   5
  -1 -17  -2    0.50    1.09   7
  -1  17   2   -0.59    0.52   6
  -1 -17   2    0.39    1.18   7
   1  17   2    1.14    3.00   3
  -1  17  -2    0.54    1.91   3
  -1  17  -2    0.38    0.80   5
   1  17   2    0.05    0.65   6
   1 -17  -2    1.13    1.01   7
  -1 -17   2    1.28    3.45   1
   1 -17  -2   -1.81    2.96   1
  -1  17  -2    0.84    0.85   6
  -2 -17  -2    5.82    3.15   1
  -2  17   2    3.62    2.14   3
  -2  17   2    3.59    1.22   6
  -2  17   2    3.00    1.31   5
   2  17  -2    2.17    0.72   6
   2 -17   2    0.81    1.21   7
   2 -17   2    6.00    4.30   1
   2  17  -2    4.61    3.09   3
  -2 -17  -2    3.49    1.89   7
  -2 -17   2    2.00    4.04   1
  -2  17  -2    1.98    1.02   5
  -2  17  -2    3.76    1.11   6
  -2  17  -2    0.41    2.04   3
   2  17   2    2.54    1.15   6
   2  17   2    4.60    2.71   3
   2 -17  -2    3.28    3.01   1
   2 -17  -2    2.48    1.82   7
  -2 -17   2    1.84    1.73   7
   3 -17   2   -1.53    1.92   7
  -3  17   2   -1.38    0.77   6
  -3 -17  -2    1.29    1.18   7
  -3  17   2   -0.08    1.57   5
   3 -17   2    3.25    5.16   1
   3  17  -2   -0.98    2.92   3
  -3 -17  -2   -5.41    4.62   1
  -3  17  -2   -0.03    1.17   5
   3  17   2    0.91    0.84   6
   3  17   2    3.14    3.14   3
  -3  17  -2    1.13    0.99   6
  -3 -17   2    0.25    1.48   7
   3 -17  -2   -4.09    3.46   1
   3 -17  -2    1.77    1.94   7
  -3  17  -2    0.62    3.32   3
  -3 -17   2    1.32    6.11   1
  -4 -17  -2   -0.81    0.76   6
  -4 -17  -2   -0.98    6.06   1
  -4  17   2    1.42    1.64   5
  -4  17   2   -1.75    4.60   3
   4  17  -2   -3.90    4.25   3
  -4  17  -2    2.18    1.48   6
  -4 -17   2   -0.82    2.33   7
   4  17   2    0.28    5.29   3
  -4 -17   2   -5.84    4.22   1
  -4 -17   2    1.76    0.90   6
  -4  17  -2   -1.74    1.64   5
  -4  17  -2    0.42    4.77   3
  -5  17   2    1.33    1.00   6
  -5 -17  -2    4.58    1.12   6
  -5 -17  -2   -5.22    6.00   1
  -5  17   2   -0.92    1.43   5
  -5  17   2    9.68    5.01   3
  -5 -17  -2    2.66    2.34   7
   5  17  -2    0.69    6.36   3
  -5  17  -2    0.81    1.67   5
  -5 -17   2   -0.62    1.08   6
  -5  17  -2    2.05    0.99   6
   5  17   2    7.04    6.71   3
  -5 -17   2    1.87    1.70   7
  -5 -17   2   -5.22    8.19   1
   0 -18  -2    5.97    3.22   1
   0 -18  -2    4.87    1.76   7
   0 -18   2    7.48    3.84   1
   0  18  -2    8.68    1.52   6
   0  18   2    6.77    1.19   6
   0 -18   2    5.49    1.84   7
   0  18  -2    4.58    1.04   5
   0  18  -2    2.44    2.54   3
   0  18   2    5.62    3.21   3
  -1 -18  -2    9.41    2.25   7
   1  18  -2    9.57    2.51   3
   1  18  -2   12.42    1.52   6
   1  18  -2   13.95    2.25   5
  -1 -18  -2    4.38    4.40   1
  -1  18   2   13.98    1.88   6
   1 -18   2    9.31    2.00   7
  -1  18   2   10.96    1.62   5
  -1  18   2    9.92    2.86   3
   1 -18   2    8.71    3.56   1
   1  18   2    8.30    1.31   6
  -1  18  -2   13.91    2.15   5
   1 -18  -2    7.43    4.30   1
   1 -18  -2   10.18    2.29   7
   1  18   2   14.89    2.77   3
  -1 -18   2    8.58    2.04   7
  -1 -18   2    4.24    2.75   1
  -1  18  -2    5.32    2.16   3
  -1  18  -2   12.10    1.75   6
   2 -18   2   -0.61    3.82   1
  -2 -18  -2   -0.50    1.50   7
  -2  18   2   -1.47    0.70   6
   2 -18   2   -1.01    1.65   7
  -2  18   2   -2.83    3.27   3
   2  18  -2   -0.20    0.79   6
  -2  18   2    1.07    0.92   5
  -2 -18  -2   -0.92    5.53   1
   2  18  -2    2.48    2.65   3
  -2 -18   2   -0.77    5.06   1
  -2  18  -2    0.87    1.17   6
   2  18   2   -3.66    3.35   3
   2  18   2    0.76    1.15   6
   2 -18  -2    0.62    1.34   7
  -2  18  -2   -0.17    2.16   3
   2 -18  -2   -3.29    4.32   1
  -2  18  -2    1.83    1.19   5
   3  18  -2    0.21    1.33   6
  -3 -18  -2    2.38    1.83   7
  -3  18   2    0.33    0.87   6
  -3  18   2    0.02    1.11   5
   3 -18   2   -0.83    2.41   7
   3  18  -2    0.08    4.05   3
   3 -18   2   -7.31    5.35   1
  -3  18   2    1.71    3.90   3
  -3 -18  -2   -0.34    3.89   1
   3 -18  -2   -0.35    4.57   1
  -3  18  -2   -0.13    1.58   5
  -3  18  -2   -0.18    3.33   3
  -3 -18   2   -1.70    1.93   7
   3 -18  -2   -2.00    2.03   7
  -3 -18   2    0.65    4.10   1
   3  18   2   -0.90    0.83   6
   3  18   2    2.21    5.25   3
  -3  18  -2    0.17    1.00   6
   4  18  -2   -0.62    5.58   3
  -4  18   2   -0.21    1.76   5
  -4 -18  -2   -6.71    7.93   1
  -4 -18  -2    0.89    1.91   7
  -4  18   2    0.89    1.48   6
  -4  18   2    5.95    5.05   3
  -4 -18  -2    0.65    1.66   6
  -4  18  -2   -0.26    1.50   5
  -4 -18   2    7.12    7.99   1
  -4 -18   2    6.57    3.20   7
  -4  18  -2   -1.95    1.54   6
   4  18   2    3.85    5.53   3
  -4 -18   2    0.56    0.97   6
   4  18   2   -0.41    1.68   6
   0  19  -2    0.45    2.46   3
   0 -19  -2   -1.45    1.26   7
   0 -19   2    6.39    3.92   1
   0  19  -2   -0.71    0.91   5
   0  19   2   -2.25    3.42   3
   0  19   2   -0.53    0.92   6
   0 -19  -2    3.67    5.47   1
   0  19  -2   -0.14    1.07   6
   0 -19   2   -1.45    1.18   7
  -1 -19  -2    6.02    3.97   1
   1  19  -2    1.51    3.55   3
  -1  19   2    1.86    1.09   5
   1 -19   2   -0.27    2.04   7
   1  19  -2    0.07    0.65   6
  -1  19   2   -1.05    2.20   3
  -1  19   2   -0.11    0.78   6
  -1 -19  -2    4.63    1.59   7
   1 -19   2    1.13    3.98   1
   1  19   2   -0.25    0.71   6
  -1 -19   2   -0.14    1.30   7
  -1  19  -2    1.14    1.56   5
   1 -19  -2    0.05    3.51   1
   1 -19  -2    3.73    1.35   7
  -1  19  -2   -0.95    2.92   3
  -1  19  -2    2.89    0.80   6
  -1 -19   2    2.59    4.69   1
  -2  19   2   -0.61    1.68   5
  -2  19   2    1.67    0.71   6
  -2  19   2    0.01    2.70   3
  -2 -19  -2    0.20    1.11   7
   2  19  -2   -0.05    1.07   6
  -2 -19  -2    7.20    4.89   1
   2 -19   2    0.42    4.04   1
   2 -19   2   -2.21    2.15   7
  -2  19  -2    2.46    2.86   3
  -2 -19   2    2.26    5.50   1
   2  19   2    0.46    1.40   6
   2 -19  -2    2.75    2.15   7
  -2  19  -2    1.81    1.27   5
   2 -19  -2   -3.83    4.16   1
  -2  19  -2    1.20    0.96   6
   2  19   2    3.97    4.63   3
   3 -19   2   -5.36    5.16   1
   3  19  -2    2.71    3.76   3
  -3  19   2   -2.24    3.49   3
  -3  19   2   -0.03    0.77   6
   3 -19   2    2.91    2.31   7
  -3  19   2   -1.42    1.24   5
   3  19  -2   -0.15    1.73   6
  -3 -19  -2   -6.45    6.22   1
  -3 -19  -2   -2.49    2.59   7
   3  19   2   -2.30    4.98   3
  -3 -19   2   -0.05    6.77   1
   3  19   2   -1.55    0.81   6
  -3  19  -2   -0.54    1.06   5
  -3 -19   2   -2.27    1.38   7
   3 -19  -2   -7.84    6.26   1
  -4  19   2    1.25    4.31   3
  -4 -19  -2   -1.99    2.30   7
  -4  19   2    3.97    2.35   5
   4  19  -2   -3.12    6.62   3
  -4  19   2   -1.30    1.62   6
   4  19   2   -0.32    6.53   3
   4  19   2   -0.92    1.31   6
  -4  19  -2    2.34    1.24   5
  -4 -19   2   -2.55    8.67   1
  -4  19  -2   -1.50    1.57   6
   0 -20   2   -5.15    3.58   1
   0  20  -2   -1.63    3.01   3
   0  20  -2   -1.35    1.12   5
   0 -20   2   -1.09    2.10   7
   0 -20  -2    0.42    2.05   7
   0 -20  -2   -0.28    4.88   1
   0  20   2    1.81    3.90   3
   0  20   2   -0.52    0.83   6
   1 -20   2    8.86    4.73   1
  -1 -20  -2    2.21    6.50   1
  -1 -20  -2    8.79    2.11   7
   1  20  -2    7.70    4.14   3
   1  20  -2    8.42    1.26   6
  -1  20   2    9.10    3.47   3
   1 -20   2    8.45    1.61   7
  -1  20   2    6.87    1.25   6
  -1  20   2   12.36    2.22   5
  -1 -20   2    4.77    2.18   7
   1 -20  -2    7.83    2.44   7
   1  20   2    5.86    1.59   6
  -1  20  -2    8.89    1.68   6
   1  20   2   11.00    4.50   3
   1 -20  -2    6.58    6.12   1
  -1 -20   2   -0.34    6.77   1
  -1  20  -2    8.05    1.50   5
  -1  20  -2    7.43    3.63   3
  -2  20   2    1.52    1.24   5
  -2 -20  -2    4.27    2.41   7
   2  20  -2   -2.32    3.90   3
   2  20  -2    2.82    1.48   6
   2 -20   2    1.75    1.83   7
  -2 -20  -2   -0.45    7.04   1
   2 -20   2    5.99    4.78   1
  -2  20   2    0.34    4.28   3
  -2  20   2    2.77    1.11   6
  -2  20  -2    5.92    1.72   5
   2  20   2    2.98    1.60   6
  -2 -20   2    1.22    2.01   7
  -2 -20   2    5.24    5.93   1
   2 -20  -2    3.92    4.24   1
  -2  20  -2    0.58    0.86   6
   2 -20  -2    0.17    1.62   7
   2  20   2   -3.03    3.60   3
   3  20  -2   -1.25    1.92   6
   3 -20   2    3.97    1.82   7
  -3 -20  -2   -4.90    7.08   1
  -3  20   2    0.27    0.80   6
  -3  20   2   -1.46    3.74   3
  -3  20   2    2.56    2.20   5
   3 -20   2    6.53    5.30   1
  -3 -20  -2    1.53    2.38   7
   3  20  -2    5.12    5.20   3
  -3  20  -2    3.46    1.94   5
   3  20   2    6.97    4.60   3
  -3 -20   2    2.02    2.51   7
  -3 -20   2   -1.78    5.23   1
  -3  20  -2    2.31    0.97   6
   3  20   2    5.11    1.49   6
   0 -21  -2   -0.94    1.32   7
   0  21  -2    2.15    1.08   6
   0  21   2    0.46    0.78   6
   0 -21   2    0.37    4.64   1
   0 -21   2   -1.09    1.39   7
   0 -21  -2   -1.09    4.94   1
   0  21   2   -2.06    4.33   3
   1  21  -2    2.55    5.02   3
  -1 -21  -2    5.81    5.09   1
   1 -21   2    2.65    2.10   7
  -1  21   2    4.52    4.27   3
   1 -21   2   13.77    5.27   1
   1  21  -2    5.96    1.44   6
  -1 -21  -2    5.21    2.17   7
  -1  21   2    5.51    1.46   6
  -1  21  -2    6.08    1.34   5
   1 -21  -2    4.41    7.31   1
  -1 -21   2    7.21    1.79   7
  -1  21  -2    6.95    1.17   6
   1 -21  -2    4.60    1.71   7
   1  21   2    2.86    4.45   3
   1  21   2    6.62    1.58   6
  -1 -21   2    1.32    7.07   1
   2  21  -2   -1.18    5.23   3
  -2  21   2    6.36    2.30   5
  -2 -21  -2    1.50    3.55   1
  -2  21   2    0.60    3.98   3
  -2  21   2    3.39    1.60   6
   2  21  -2    3.46    1.85   6
   2 -21   2    4.84    5.54   1
  -2 -21  -2    3.51    2.58   7
  -2 -21   2    2.53    1.99   7
   2 -21  -2    4.47    6.37   1
   2  21   2    3.51    4.70   3
   2 -21  -2    7.30    2.94   7
  -2  21  -2    1.39    1.41   5
  -2  21  -2    4.91    1.63   6
  -2 -21   2    2.88    5.04   1
   2  21   2    1.27    1.59   6
   3  21  -2    2.84    2.54   6
   3 -21   2    3.40    2.43   7
  -3  21   2    1.07    1.39   6
  -3 -21  -2    4.43    2.03   7
  -3  21   2   -1.34    1.44   5
   3  21  -2    8.08    5.31   3
   3  21   2   -2.06    5.69   3
  -3 -21   2    3.09    2.83   7
  -3  21  -2    1.29    2.18   5
   3  21   2    2.03    1.48   6
  -3  21  -2   -0.00    1.32   6
   0  22   2    1.28    1.64   6
   0  22   2    4.80    4.62   3
   0 -22  -2   -4.48    2.69   7
   0 -22  -2    5.79    7.56   1
   0  22  -2   -0.17    1.67   6
   0 -22   2    5.17    6.57   1
  -1 -22  -2   26.40    7.74   1
   1 -22   2   34.23    4.61   7
   1 -22   2   22.84    6.61   1
  -1  22   2   25.18    5.71   3
   1  22  -2   27.16    3.11   6
  -1  22   2   33.55    2.66   6
  -1 -22   2   10.34    7.21   1
  -1  22  -2   31.96    3.74   5
   1  22   2   27.71    4.84   3
  -1  22  -2   31.12    3.10   6
   1  22   2   31.81    2.84   6
   1 -22  -2   26.47    7.34   1
   1 -22  -2   36.27    4.58   7
  -1 -22   2   25.69    4.91   7
   2 -22   2    3.19    6.97   1
   2 -22   2    5.42    3.07   7
   2  22  -2    3.75    2.12   6
  -2 -22  -2    2.28    2.02   7
  -2  22   2    1.15    1.84   5
  -2  22   2    4.16    1.04   6
  -2 -22   2    5.17    3.16   7
  -2  22  -2    5.71    2.36   5
   2  22   2    1.39    7.25   3
  -2  22  -2    0.47    1.49   6
   2 -22  -2    4.64    2.09   7
   2 -22  -2    6.89    7.86   1
   0  23   2   -2.23    1.16   6
   0 -23   2    0.53    2.98   7
   0 -23  -2    5.32    2.05   7
   0  23  -2   -2.44    1.31   6
   1 -23   2    4.53    2.00   7
  -1 -23  -2   -1.64    3.24   7
   1  23  -2    6.39    2.10   6
  -1  23   2    3.57    1.61   6
  -1 -23   2    6.16    1.96   7
   1  23   2    8.27    8.12   3
   1 -23  -2    2.00    1.91   7
   1 -23  -2   -7.93    6.41   1
   0   0  -3   -0.26    0.43   1
   0   0   3   -0.09    0.24   3
  -1   0   3    0.34    0.59   3
   1   0  -3    0.79    0.52   3
  -1   0   3   -0.17    0.28   1
   1   0   3   -0.32    0.50   1
   1   0   3    0.24    0.38   3
  -1   0  -3    0.55    0.47   3
  -1   0  -3    0.65    0.48   1
  -2   0   3   -1.42    0.60   3
   2   0  -3   -0.13    0.53   2
   2   0   3   -0.40    0.67   3
  -2   0  -3    1.00    0.59   1
  -2   0  -3    0.30    0.26   6
   2   0  -3   -0.92    0.35   1
   2   0   3    0.78    0.66   1
   2   0  -3   -0.44    1.20   3
  -2   0   3   -0.05    0.29   6
  -2   0  -3   -0.67    0.52   3
  -2   0  -3    0.36    0.37   5
  -2   0   3    0.14    0.32   1
  -3   0  -3   -0.10    0.27   6
  -3   0   3    0.85    0.63   6
  -3   0  -3   -0.19    0.60   7
   3   0  -3    0.77    0.70   2
  -3   0  -3   -0.09    0.94   1
   3   0  -3    0.51    0.56   1
  -3   0  -3   -0.45    1.11   3
  -3   0   3   -1.17    0.49   1
  -3   0   3    0.41    1.11   3
   3   0   3    0.52    0.99   1
  -3   0  -3   -0.18    0.36   5
   3   0   3   -1.46    1.95   3
  -4   0   3   -2.14    1.32   3
  -4   0  -3   -0.68    0.46   6
  -4   0  -3    0.95    0.87   5
   4   0  -3   -0.27    0.63   1
   4   0   3    1.22    1.58   1
   4   0  -3    0.13    0.63   1
  -4   0  -3   -1.58    1.76   3
   4   0  -3   -0.40    0.97   2
  -4   0   3   -0.15    0.66   6
  -4   0  -3   -1.07    1.26   1
  -5   0   3    0.00    0.91   6
   5   0  -3    0.34    1.57   2
  -5   0  -3    0.43    0.62   6
  -5   0   3   -4.41    2.55   3
   5   0   3   -0.88    1.97   1
  -5   0  -3   -1.63    2.70   3
  -6   0  -3    0.81    2.97   3
  -6   0   3    1.57    0.97   6
   6   0   3    0.26    1.87   2
  -6   0  -3    1.49    0.76   6
   6   0  -3   -0.79    1.71   2
  -6   0   3    2.72    3.44   3
  -7   0   3   -0.76    1.01   6
  -7   0   3   -5.75    4.44   3
  -7   0  -3   -4.82    6.41   3
   7   0   3    4.08    2.75   2
   7   0  -3   -1.66    2.54   2
  -7   0  -3   -3.08    1.49   6
   0  -1   3   -0.32    0.15   3
   0  -1  -3   -0.26    0.33   1
   0  -1   3    0.24    0.43   1
   0   1   3    0.01    0.30   1
   0   1  -3   -0.71    0.34   1
   0  -1  -3   -0.34    0.26   3
   0   1   3   -0.36    0.28   3
  -1   1   3  604.28   14.79   3
   1  -1   3  545.83   14.80   3
   1  -1   3  583.21   14.63   1
  -1   1   3  579.83   14.25   1
  -1  -1  -3  605.26   14.75   3
   1  -1   3  562.35   14.66   1
  -1   1   3  603.42   14.26   1
   1   1  -3  599.94   14.72   3
  -1  -1  -3  608.81   14.72   1
   1   1  -3  621.24   14.47   1
  -1   1  -3  615.93   14.61   3
   1   1   3  565.43   14.72   1
  -1  -1   3  592.88   14.71   3
   1   1   3  607.58   14.73   3
  -1  -1   3  623.24   14.48   1
   1  -1  -3  603.54   14.78   3
   1   1   3  593.36   14.73   3
   2   1  -3  681.02   16.29   2
  -2   1   3  647.60   16.35   6
  -2   1   3  649.57   17.08   3
   2  -1   3  664.29   16.47   1
  -2  -1  -3  666.80   16.87   3
   2   1  -3  667.55   16.86   3
   2   1  -3  662.76   16.16   1
   2  -1   3  681.64   16.49   1
  -2  -1  -3  659.81   16.31   6
  -2  -1  -3  674.69   16.58   1
   2  -1   3  661.94   16.77   3
  -2   1  -3  657.47   16.38   5
  -2  -1   3  678.52   16.18   1
  -2   1  -3  671.29   16.79   3
   2   1   3  665.13   16.84   3
  -2  -1   3  670.71   16.95   3
  -2  -1   3  667.02   16.34   6
  -2   1  -3  652.44   16.26   6
   2  -1  -3  676.15   16.32   2
  -2   1  -3  665.39   16.47   1
   2   1   3  685.29   16.58   1
   2  -1  -3  654.06   16.89   3
  -3  -1  -3   77.25    2.68   7
   3   1  -3   79.60    2.81   1
   3  -1   3   84.34    3.37   1
  -3  -1  -3   80.37    2.86   5
   3   1  -3   80.23    2.87   2
  -3  -1  -3   81.57    2.82   6
  -3   1   3   83.45    2.73   6
   3  -1   3   77.88    3.16   1
  -3  -1  -3   83.60    3.73   3
  -3  -1  -3   85.00    3.35   1
   3  -1   3   76.50    3.88   3
  -3   1   3   89.31    3.95   3
  -3   1  -3   81.32    4.02   3
   3   1   3   71.31    3.95   3
   3   1   3   83.00    3.27   1
  -3   1  -3   82.04    2.80   6
  -3  -1   3   82.95    2.71   6
  -3  -1   3   81.60    4.08   3
  -3  -1   3   83.38    2.70   1
  -3   1  -3   82.38    2.88   5
  -4   1   3    0.42    1.68   3
  -4  -1  -3    1.00    1.40   1
  -4  -1  -3   -0.07    1.78   3
  -4  -1  -3   -0.00    0.75   7
   4  -1   3    1.22    1.21   1
   4   1  -3    0.36    1.07   2
  -4   1   3   -0.38    0.68   6
   4  -1   3    3.74    1.72   1
  -4  -1  -3    1.47    0.50   6
  -4   1  -3    0.81    1.44   3
   4  -1  -3    0.18    0.97   2
   4   1   3   -2.26    1.61   1
  -4   1  -3   -0.14    1.13   5
  -4  -1   3    1.07    1.60   3
  -4  -1   3    1.63    0.62   6
  -4  -1   3    1.57    0.94   1
  -4   1  -3    1.24    0.81   6
   5  -1   3    2.32    2.02   1
  -5  -1  -3    4.79    0.84   6
  -5   1   3    4.72    1.34   6
   5   1  -3    5.77    1.48   2
  -5  -1  -3    4.67    3.38   3
   5   1  -3    4.29    1.12   1
  -5   1   3    5.05    3.22   3
  -5  -1   3    1.12    2.67   3
  -5  -1   3    4.09    1.05   6
   5  -1  -3    3.78    1.51   2
  -5   1  -3    3.92    1.93   3
   5   1   3    3.48    2.30   1
   5   1   3    4.67    1.50   2
  -5   1  -3    3.16    0.71   6
  -6  -1  -3   35.72    2.29   6
   6   1  -3   33.84    3.44   2
  -6  -1  -3   24.94    4.24   3
   6  -1   3   34.43    3.55   2
  -6   1   3   33.48    4.04   3
  -6   1   3   36.81    2.89   6
   6   1   3   39.53    3.38   2
  -6   1  -3   28.12    4.43   3
   6  -1  -3   34.70    3.56   2
  -6   1  -3   38.56    2.82   6
  -6  -1   3   24.68    4.78   3
  -6  -1   3   34.86    2.25   6
  -7  -1  -3   -0.28    1.30   6
   7  -1   3   -1.69    2.46   2
  -7   1   3   -5.88    4.32   3
  -7  -1  -3  -11.23    7.68   3
  -7   1   3   -1.25    1.53   6
   7   1  -3   -0.32    2.47   2
   7  -1  -3    0.98    2.64   2
  -7  -1   3   -0.58    1.26   6
  -7   1  -3   -8.03    6.59   3
  -7  -1   3   -9.46    5.47   3
   0  -2   3 2205.68   52.13   1
   0  -2  -3 2166.91   52.07   1
   0   2   3 2090.34   52.67   3
   0  -2   3 2171.07   51.79   3
   0   2  -3 2239.01   52.11   1
   0   2   3 2241.45   52.07   1
  -1  -2  -3 4981.76  119.59   1
  -1   2   3 5060.13  119.68   1
   1  -2   3 5045.96  120.11   1
   1   2  -3 5144.81  119.54   3
  -1   2   3 4971.61  120.76   3
   1   2  -3 4980.50  119.99   1
   1  -2   3 5122.72  120.11   3
  -1  -2   3 5030.09  120.51   1
   1  -2  -3 5133.84  119.67   3
   1   2   3 4958.90  119.63   3
   1   2   3 5051.53  119.58   1
   1  -2  -3 5003.22  119.59   1
   1   2   3 4868.21  119.63   3
  -1  -2   3 5114.55  119.56   3
  -1   2  -3 5068.07  119.79   3
  -2  -2  -3  521.22   14.19   3
   2   2  -3  525.46   12.93   2
   2  -2   3  543.36   13.47   3
   2   2  -3  535.14   13.02   1
  -2  -2  -3  524.62   13.01   6
   2   2  -3  510.95   13.50   3
   2  -2   3  531.54   13.12   1
   2  -2   3  526.95   13.13   1
  -2  -2  -3  538.78   13.34   1
  -2  -2  -3  498.45   13.01   7
  -2   2   3  523.50   13.03   6
  -2  -2   3  503.58   13.73   3
  -2  -2   3  519.84   12.98   6
  -2   2  -3  522.44   13.08   5
  -2  -2   3  527.59   13.00   1
   2   2   3  535.15   13.34   1
  -2   2  -3  513.83   12.92   6
  -2   2  -3  529.60   13.40   3
   2  -2  -3  537.28   13.67   3
  -3  -2  -3   50.66    2.16   7
  -3  -2  -3   51.18    2.10   5
  -3   2   3   52.97    2.19   6
   3  -2   3   53.88    2.62   1
   3   2  -3   54.45    2.14   2
  -3   2   3   58.12    3.51   3
   3  -2   3   55.80    2.86   1
   3   2  -3   56.47    2.57   1
  -3  -2  -3   54.89    3.18   3
   3  -2   3   54.78    3.54   3
  -3  -2  -3   55.05    2.06   6
   3   2   3   56.89    3.18   1
  -3  -2   3   55.90    2.37   1
  -3   2  -3   55.24    1.98   6
  -3   2  -3   58.40    2.33   5
  -3   2  -3   53.72    3.06   3
  -3  -2   3   57.79    3.68   3
  -3  -2   3   50.57    2.02   6
  -4   2   3   36.73    3.68   3
   4  -2   3   37.13    3.09   1
  -4  -2  -3   30.62    2.98   1
  -4  -2  -3   36.36    2.14   7
   4   2  -3   34.02    2.06   2
  -4  -2  -3   32.79    1.84   6
   4  -2   3   36.20    2.99   1
  -4  -2  -3   37.80    3.58   3
  -4   2   3   36.01    1.88   6
   4   2  -3   35.77    2.78   1
  -4  -2   3   29.31    3.58   3
  -4  -2   3   37.74    1.68   7
  -4   2  -3   34.50    2.07   6
  -4  -2   3   32.63    1.71   6
   4   2   3   37.97    4.14   1
  -4  -2   3   34.18    2.45   1
  -4   2  -3   33.28    2.11   5
   4  -2  -3   35.84    2.20   2
  -4   2  -3   39.64    4.26   3
  -5  -2  -3   22.63    1.85   6
  -5   2   3   22.73    2.19   6
  -5   2   3   20.04    3.50   3
  -5  -2  -3   23.57    2.39   1
  -5  -2  -3   16.39    2.94   3
  -5  -2  -3   20.73    2.26   7
   5   2  -3   22.60    2.58   2
  -5   2  -3   13.90    2.60   3
   5   2   3   23.44    2.23   2
   5  -2  -3   24.11    2.65   2
  -5   2  -3   21.68    2.20   5
  -5   2  -3   25.48    1.73   6
  -5  -2   3   21.82    2.15   6
  -5  -2   3   24.80    2.73   1
  -5  -2   3   16.77    2.94   3
   6   2  -3    4.06    1.85   2
  -6  -2  -3    5.50    1.30   6
  -6  -2  -3    4.34    4.91   3
  -6   2   3    6.30    3.11   3
  -6   2   3    7.70    1.59   6
   6  -2   3    3.66    1.86   2
  -6   2  -3    0.02    3.96   3
  -6   2  -3    4.44    1.23   6
   6  -2  -3    7.12    2.04   2
   6   2   3    2.93    2.31   2
  -6  -2   3   12.69    5.30   3
  -6  -2   3    5.40    1.09   6
  -7   2   3   -0.69    1.40   6
  -7  -2  -3   -5.32    6.50   3
   7  -2   3    1.32    2.70   2
  -7   2   3   -5.61    4.48   3
   7   2  -3   -1.30    2.43   2
  -7  -2   3   -0.04    2.01   6
   7  -2  -3    3.17    2.56   2
  -7   2  -3   -4.76    7.27   3
  -7   2  -3   -0.25    1.54   6
  -7  -2   3   -4.70    5.74   3
   7   2   3   -4.47    3.47   2
   0  -3   3    0.30    0.54   1
   0  -3  -3    0.33    0.42   3
   0   3  -3   -0.05    0.21   3
   0  -3  -3    0.13    0.48   1
   0   3   3    0.49    0.47   3
   0   3  -3    0.59    0.54   1
  -1  -3  -3   74.09    2.58   3
  -1  -3  -3   70.04    2.61   1
   1  -3   3   69.82    2.40   1
  -1   3   3   70.66    2.10   1
  -1   3   3   67.74    2.54   3
   1   3  -3   67.74    2.40   1
   1  -3   3   71.75    2.21   3
   1   3  -3   72.33    2.42   3
   1   3   3   65.69    2.56   1
   1  -3  -3   75.21    2.68   3
  -1  -3   3   70.95    2.38   1
  -1   3  -3   63.86    2.37   1
  -1   3  -3   69.39    2.21   3
   1   3   3   71.47    2.54   3
   1  -3  -3   68.36    2.11   1
   1   3   3   72.24    2.67   3
  -1  -3   3   72.51    2.44   3
   2   3  -3  313.20    8.48   3
   2   3  -3  317.77    7.85   2
  -2  -3  -3  322.54    8.38   1
  -2  -3  -3  302.16    7.96   7
  -2  -3  -3  291.92    8.69   3
   2   3  -3  315.97    8.12   1
  -2   3   3  318.30    8.05   5
  -2   3   3  312.55    7.97   6
  -2  -3  -3  313.38    7.96   6
  -2   3   3  304.48    9.20   3
   2  -3   3  301.13    8.07   1
   2  -3   3  310.66    8.40   3
   2  -3   3  312.13    8.10   1
  -2  -3   3  310.84    8.12   1
  -2  -3   3  289.33    9.89   3
  -2   3  -3  296.50    7.79   6
  -2  -3   3  305.14    7.92   6
  -2   3  -3  306.62    8.06   5
   2   3   3  307.93    8.36   1
  -2   3  -3  307.42    8.33   3
   2   3   3  305.19    8.52   3
   2  -3  -3  314.09    8.59   3
   3   3  -3    3.00    0.77   2
  -3  -3  -3    3.94    1.16   3
  -3  -3  -3    4.12    0.74   6
   3  -3   3    1.09    1.31   3
   3  -3   3    3.54    1.18   1
  -3  -3  -3    2.85    1.34   1
  -3   3   3    3.45    0.58   6
   3   3  -3    4.37    1.09   1
   3  -3   3    4.09    1.24   1
  -3  -3  -3    3.27    0.93   7
  -3   3   3    2.67    1.57   3
  -3   3  -3    3.75    0.68   5
  -3  -3   3    3.36    1.47   3
  -3  -3   3    2.79    0.70   6
  -3  -3   3    6.01    1.08   7
  -3   3  -3    1.83    0.67   6
   3   3   3    0.70    1.56   1
  -3   3  -3    3.18    1.02   3
  -3  -3   3    3.29    1.11   1
  -4   3   3    0.84    0.45   6
   4   3  -3   -0.26    0.98   2
   4   3  -3   -1.68    1.53   1
  -4   3   3    0.53    2.00   3
  -4  -3  -3   -1.04    1.01   7
  -4  -3  -3    0.63    0.68   6
   4  -3   3   -1.46    1.40   1
  -4  -3  -3    2.26    2.18   3
  -4  -3  -3   -0.41    1.40   1
   4  -3   3    1.21    1.53   1
  -4   3  -3    0.31    0.56   5
  -4  -3   3   -2.47    1.65   3
  -4  -3   3   -0.31    0.77   6
   4   3   3    0.04    1.08   2
  -4  -3   3    0.54    1.25   1
  -4  -3   3    1.42    0.90   7
  -4   3  -3    0.51    0.90   6
   4  -3  -3    0.77    1.12   2
  -4   3  -3    0.86    1.93   3
   4   3   3    1.36    2.24   1
   5   3  -3   58.55    2.99   2
  -5   3   3   48.99    2.74   6
  -5  -3  -3   58.11    4.42   1
  -5  -3  -3   54.02    2.83   7
  -5  -3  -3   50.40    2.71   6
   5  -3   3   52.83    3.64   1
   5  -3  -3   50.92    3.26   2
  -5  -3   3   53.15    3.00   6
  -5   3  -3   50.89    3.11   5
  -5   3  -3   54.06    2.68   6
  -5   3  -3   58.69    6.06   3
  -5  -3   3   53.94    3.70   1
   5   3   3   52.67    2.93   2
  -5  -3   3   57.60    6.47   3
  -6  -3  -3   25.05    2.71   6
   6   3  -3   28.07    3.23   2
  -6  -3  -3   22.37    5.08   3
  -6   3   3   21.33    5.14   3
  -6   3   3   26.85    2.05   6
  -6  -3   3   27.68    2.31   6
   6  -3  -3   29.38    3.34   2
  -6  -3   3   25.25    4.11   3
  -6   3  -3   26.71    4.45   3
  -6   3  -3   25.65    1.96   6
   6   3   3   27.36    3.14   2
  -7  -3  -3    2.38    1.75   6
  -7  -3  -3    0.38    7.14   3
   7   3  -3    3.60    2.55   2
  -7   3   3    0.81    1.15   6
   7  -3   3    2.47    2.62   2
  -7   3   3  -15.02    5.76   3
   7   3   3    2.57    2.40   2
   7  -3  -3    1.72    2.62   2
  -7   3  -3    0.64    1.37   6
  -7  -3   3   -3.71    5.96   3
  -7  -3   3    2.22    1.37   6
  -7   3  -3   -1.83    6.67   3
   0  -4  -3   61.57    2.33   1
   0  -4   3   59.56    1.77   3
   0   4  -3   61.14    2.33   1
   0   4   3   57.28    2.26   3
   0  -4   3   58.65    2.22   1
   0   4  -3   59.62    1.75   3
   0  -4  -3   60.42    2.17   3
   0   4   3   59.69    2.16   1
   1  -4   3  689.27   17.47   1
   1   4  -3  712.82   17.40   3
  -1  -4  -3  733.47   17.67   3
  -1   4   3  726.93   17.21   1
   1   4  -3  692.43   17.48   1
  -1  -4  -3  708.01   17.28   6
  -1  -4  -3  736.89   17.64   1
   1  -4   3  672.99   17.36   3
  -1   4   3  677.33   17.34   6
  -1   4   3  706.60   17.61   3
  -1  -4  -3  701.52   17.43   7
   1   4   3  722.19   17.68   3
   1  -4  -3  712.95   17.23   1
  -1  -4   3  724.38   17.55   1
  -1  -4   3  724.12   17.45   3
   1   4   3  721.38   17.62   1
  -1   4  -3  728.95   17.22   3
   1  -4  -3  691.25   17.62   3
  -1   4  -3  713.37   17.47   1
  -1   4  -3  664.26   17.29   5
   2   4  -3   39.73    2.36   1
  -2   4   3   43.00    2.43   3
  -2  -4  -3   42.20    1.63   6
  -2  -4  -3   40.69    2.97   1
  -2  -4  -3   40.85    1.69   7
  -2   4   3   38.71    1.73   5
  -2   4   3   41.01    1.55   6
   2  -4   3   39.39    2.05   1
   2   4  -3   41.83    1.75   2
   2  -4   3   41.61    2.49   3
   2   4  -3   36.98    2.90   3
  -2   4   3   40.07    1.39   1
   2  -4  -3   38.99    1.41   1
   2   4   3   38.57    2.47   1
   2  -4  -3   38.21    2.27   3
  -2  -4   3   38.46    2.18   1
  -2  -4   3   39.34    1.66   7
  -2   4  -3   39.55    2.14   3
  -2  -4   3   38.80    1.52   6
  -2   4  -3   37.12    2.15   1
  -2   4  -3   37.24    1.66   5
   2   4   3   38.11    2.37   3
  -2   4  -3   38.92    1.41   6
   2   4   3   38.60    2.68   3
   3  -4   3    2.05    1.32   3
  -3   4   3    0.51    1.46   3
  -3   4   3    0.62    0.51   5
  -3   4   3    0.54    0.46   6
   3  -4   3    1.55    0.94   1
  -3  -4  -3    1.10    0.37   6
   3   4  -3    0.28    0.73   2
  -3  -4  -3   -0.10    1.50   3
  -3  -4  -3    0.93    0.56   7
   3   4  -3   -0.29    1.18   1
  -3  -4  -3   -0.33    1.16   1
   3  -4   3   -0.16    1.21   1
   3   4   3    0.69    0.65   2
   3   4   3   -0.37    1.38   1
  -3  -4   3    1.10    0.81   7
  -3  -4   3    0.80    0.56   6
  -3   4  -3   -0.18    0.39   5
  -3  -4   3    0.68    0.89   1
  -3  -4   3    1.73    1.18   3
  -3   4  -3    1.04    1.42   3
  -3   4  -3    0.24    0.34   6
   4   4  -3    1.03    1.98   1
  -4   4   3    1.62    1.50   3
   4  -4   3    1.32    1.28   1
  -4  -4  -3    2.94    0.93   6
   4  -4   3    4.29    1.58   1
  -4  -4  -3    1.84    0.87   7
   4   4  -3    1.19    1.10   2
  -4  -4  -3   -0.04    2.13   3
  -4  -4  -3    0.85    1.80   1
  -4   4   3    2.58    0.55   6
  -4  -4   3    1.12    1.96   3
  -4  -4   3    1.07    1.40   1
  -4   4  -3    1.08    0.89   6
   4   4   3    0.22    0.94   2
  -4   4  -3   -0.68    1.93   3
   4   4   3    0.37    2.26   1
  -4   4  -3    2.10    0.79   5
  -4  -4   3    2.35    0.79   6
  -5  -4  -3   43.49    2.54   6
   5  -4   3   43.96    3.71   1
  -5   4   3   41.59    2.37   6
  -5  -4  -3   34.66    3.59   3
  -5   4   3   41.03    5.21   3
  -5  -4  -3   45.83    4.52   1
  -5  -4  -3   45.52    2.60   7
   5   4  -3   42.68    3.00   2
   5  -4  -3   47.79    2.98   2
   5   4   3   48.53    2.85   2
  -5  -4   3   42.06    4.63   3
  -5   4  -3   41.57    2.65   6
  -5  -4   3   49.37    3.79   1
  -5  -4   3   46.38    2.76   6
  -5   4  -3   49.39    6.12   3
  -5  -4   3   44.33    2.68   7
  -5   4  -3   41.94    2.47   5
  -6   4   3    6.47    4.72   3
  -6  -4  -3    7.69    4.29   3
   6   4  -3   14.41    2.29   2
   6  -4  -3   12.03    2.17   2
  -6  -4   3    9.51    1.61   6
  -6   4  -3    9.30    1.52   6
  -6   4  -3   14.21    4.66   3
  -6  -4   3   14.82    3.44   3
   6   4   3   13.36    2.01   2
   7   4  -3    3.49    2.70   2
  -7   4   3    3.26    1.93   6
   7  -4   3    1.59    2.91   2
  -7   4   3   -2.32    7.90   3
  -7  -4  -3    1.48    1.74   6
  -7  -4  -3  -14.48   11.59   3
   7   4   3    2.07    2.39   2
  -7  -4   3    4.01    1.29   6
  -7   4  -3    0.54    6.25   3
   7   4   3   14.01    5.85   3
   7  -4  -3    1.76    2.61   2
  -7   4  -3    1.53    1.34   6
   0   5  -3    1.19    0.79   1
   0  -5  -3   -0.20    0.60   1
   0  -5   3    1.83    0.85   1
   0   5   3    0.43    0.87   1
   0  -5  -3   -0.23    0.46   3
   0  -5   3    0.65    0.37   3
   1   5  -3   24.64    1.58   3
   1   5  -3   27.28    2.07   1
   1  -5   3   24.15    1.68   1
  -1   5   3   23.99    1.69   3
   1  -5   3   25.35    1.39   3
  -1  -5  -3   25.50    1.20   6
  -1  -5  -3   26.72    1.54   7
  -1   5   3   29.10    1.54   1
  -1  -5  -3   26.84    1.52   1
   1   5  -3   27.72    1.76   3
  -1   5   3   26.63    1.09   6
  -1  -5  -3   26.52    1.67   3
   1   5   3   26.59    2.20   1
   1  -5  -3   24.45    1.66   3
   1  -5  -3   26.54    1.55   1
  -1   5  -3   26.97    1.35   3
   1   5   3   25.74    1.71   3
  -1  -5   3   23.52    1.56   3
  -1   5  -3   26.09    1.15   5
  -1   5  -3   27.18    1.85   1
  -2   5   3  126.29    3.82   5
  -2  -5  -3  124.58    3.67   6
  -2   5   3  123.92    4.48   3
  -2  -5  -3  121.37    3.93   7
  -2   5   3  130.03    3.54   1
   2   5  -3  130.41    4.75   3
   2  -5   3  125.88    4.09   1
  -2   5   3  124.04    3.70   6
   2   5  -3  131.39    4.33   1
  -2  -5  -3  124.66    4.48   1
   2  -5   3  125.08    4.29   3
   2   5  -3  128.96    3.60   2
  -2  -5   3  122.00    3.59   6
   2  -5  -3  121.93    3.55   1
  -2  -5   3  127.86    3.79   7
  -2   5  -3  122.23    3.81   5
  -2   5  -3  122.16    3.47   6
  -2   5  -3  122.88    4.13   3
   2   5   3  124.44    4.78   3
  -2   5  -3  120.30    4.09   1
  -2  -5   3  124.39    4.58   3
   2   5   3  127.85    4.62   3
   2   5   3  132.93    4.76   1
   2  -5  -3  133.82    4.64   3
   3   5  -3   66.89    3.70   1
  -3  -5  -3   65.07    3.90   3
   3  -5   3   72.42    3.03   1
   3  -5   3   69.43    3.40   1
  -3   5   3   67.69    2.83   5
   3  -5   3   57.67    4.24   3
  -3   5   3   71.79    3.68   3
  -3  -5  -3   68.57    2.66   6
  -3  -5  -3   67.38    2.80   7
   3   5  -3   68.93    2.60   2
  -3   5   3   67.37    2.61   6
   3  -5   3   65.91    2.49   7
  -3  -5  -3   67.51    3.52   1
   3   5   3   68.82    2.37   2
  -3   5  -3   71.69    2.41   6
  -3  -5   3   67.75    2.60   7
   3   5   3   73.19    4.23   1
  -3  -5   3   66.65    4.03   3
  -3   5  -3   68.34    2.80   5
   3   5   3   71.19    3.85   3
  -3  -5   3   66.94    2.41   6
  -3  -5   3   67.28    3.35   1
  -3   5  -3   68.86    3.75   3
   4   5  -3    6.57    2.35   1
   4  -5   3    7.61    1.42   7
   4  -5   3   10.98    1.90   1
   4  -5   3    5.35    1.64   1
  -4  -5  -3   10.88    1.84   7
  -4   5   3    9.92    1.21   6
  -4  -5  -3    4.90    2.60   3
   4   5  -3    9.23    1.53   2
  -4   5   3   10.24    2.40   3
  -4  -5  -3   11.11    1.40   6
  -4  -5  -3    6.50    2.18   1
  -4  -5   3    8.60    1.97   3
  -4   5  -3    8.30    1.51   5
  -4   5  -3    7.80    1.74   3
   4   5   3   11.40    1.30   2
  -4  -5   3    7.86    1.02   6
  -4  -5   3   10.44    1.73   7
  -4   5  -3   10.88    1.40   6
  -4  -5   3    8.83    1.62   1
  -5   5   3   89.72    3.61   6
  -5   5   3   95.90    6.88   3
  -5  -5  -3   91.31    3.91   7
  -5  -5  -3   88.90    3.82   6
   5  -5   3   90.23    4.29   1
   5   5  -3   95.91    4.01   2
  -5  -5  -3   85.59    9.38   3
  -5  -5  -3   98.90    5.69   1
  -5  -5   3   88.37    3.65   7
  -5  -5   3   90.41    3.83   6
  -5   5  -3   92.56    6.92   3
   5  -5  -3   96.11    4.03   2
  -5   5  -3   91.88    3.74   6
  -5  -5   3   96.97    5.07   1
  -5   5  -3   88.56    4.11   5
   5   5   3   91.69    3.75   2
  -6   5   3   21.40    4.21   3
  -6  -5  -3   25.11    2.27   6
  -6   5   3   23.07    2.59   6
  -6  -5  -3   20.01    5.89   3
   6   5  -3   24.48    2.47   2
  -6   5  -3   25.07    2.52   6
  -6  -5   3   20.95    5.65   3
   6  -5  -3   21.39    2.53   2
   6   5   3   24.31    3.09   2
  -6   5  -3   19.20    5.43   3
   6   5   3   25.05    4.22   3
  -6  -5   3   19.72    2.57   6
   7   5  -3   10.97    2.86   2
  -7   5   3    4.26    1.24   6
   7  -5   3    7.29    2.91   2
  -7  -5  -3    6.46    1.58   6
  -7   5   3   -0.28   12.91   3
  -7  -5   3    8.28    1.69   6
   7   5   3    8.43    2.60   2
  -7   5  -3    0.79    7.24   3
   7  -5  -3   12.16    3.43   2
  -7   5  -3    9.87    1.94   6
   0   6  -3    0.66    0.50   4
   0  -6   3    0.73    0.56   3
   0  -6   3    0.20    0.75   1
   0   6  -3    1.14    0.44   3
   0   6  -3    1.52    0.98   1
   0  -6  -3    0.95    0.58   7
   0   6   3    1.75    0.38   6
   0   6   3    1.79    1.12   1
   0  -6   3    1.78    0.58   7
   0   6   3    0.73    0.51   3
   0  -6  -3    1.31    0.71   1
   0  -6  -3    1.31    0.51   3
  -1  -6  -3   72.19    3.09   3
   1   6  -3   74.28    2.86   3
   1  -6   3   73.05    2.98   1
  -1   6   3   69.80    2.26   6
  -1   6   3   72.09    2.96   3
  -1  -6  -3   70.05    3.15   1
   1  -6   3   68.32    2.48   3
  -1   6   3   67.03    2.36   5
  -1   6   3   78.98    2.82   1
   1   6  -3   74.49    3.22   1
   1  -6   3   71.53    2.44   7
  -1  -6  -3   72.57    2.37   6
   1   6  -3   72.57    2.74   3
   1   6   3   78.06    3.24   1
  -1   6  -3   74.82    2.47   3
   1   6   3   74.70    3.36   3
  -1  -6   3   77.02    2.67   7
  -1   6  -3   70.23    2.84   1
  -1  -6   3   80.89    3.16   1
   1  -6  -3   73.59    2.94   3
  -1   6  -3   71.00    2.36   5
   1  -6  -3   73.00    2.74   1
  -2   6   3    1.13    0.57   6
   2   6  -3    0.84    1.44   3
   2   6  -3   -0.48    0.63   2
  -2  -6  -3    1.84    1.17   1
  -2  -6  -3    0.29    0.56   6
  -2   6   3    0.19    0.38   5
   2  -6   3    0.74    1.08   1
  -2   6   3    0.71    0.75   1
  -2  -6  -3    0.45    0.59   7
  -2   6   3    0.70    1.08   3
   2  -6   3    0.18    0.98   3
   2  -6   3    0.81    0.63   7
   2   6  -3   -0.22    1.21   1
  -2   6  -3   -0.65    0.97   1
  -2  -6   3    0.54    0.58   7
   2  -6  -3    0.85    0.96   3
   2  -6  -3    0.46    0.77   1
  -2   6  -3   -0.32    0.36   6
   2   6   3    2.18    1.41   1
  -2   6  -3   -0.87    0.75   3
   2   6   3   -0.65    1.51   3
  -2  -6   3   -0.41    1.01   3
  -2  -6   3   -0.09    0.55   6
  -2  -6   3   -0.92    0.74   1
  -2   6  -3   -0.05    0.31   5
   2   6   3   -0.24    0.90   3
   3   6  -3    4.58    1.06   2
   3  -6   3    2.92    1.58   1
  -3  -6  -3    4.51    0.77   6
   3  -6   3    5.02    0.91   7
   3  -6   3    3.46    1.24   1
  -3   6   3    3.49    0.83   6
  -3   6   3    5.76    1.44   3
  -3   6   3    4.10    0.77   5
   3   6  -3    3.41    1.50   1
  -3  -6  -3    5.00    1.63   1
  -3  -6  -3    2.69    1.03   7
   3  -6   3    0.79    1.39   3
   3   6   3    4.36    0.83   2
  -3  -6   3    4.20    0.94   7
   3   6   3    3.24    2.08   1
  -3  -6   3    5.57    0.99   6
   3   6   3    4.81    1.76   3
  -3  -6   3    3.35    1.35   1
  -3   6  -3    3.88    0.78   6
  -3   6  -3    5.96    0.83   5
  -3   6  -3    2.53    1.39   3
   3  -6  -3    2.20    0.68   1
  -3  -6   3    5.00    1.75   3
  -4  -6  -3   22.81    1.61   6
   4   6  -3   17.65    2.85   1
  -4  -6  -3   23.88    2.74   1
   4   6  -3   25.04    2.30   2
  -4  -6  -3   24.14    2.05   7
  -4   6   3   18.11    2.81   3
  -4  -6  -3   22.44    3.18   3
  -4   6   3   25.61    2.16   5
   4  -6   3   24.86    2.19   1
  -4   6   3   23.95    1.87   6
   4  -6   3   21.52    1.77   7
  -4   6  -3   21.13    2.62   3
   4   6   3   26.40    1.92   2
  -4  -6   3   27.11    3.30   1
  -4   6  -3   23.56    1.90   6
  -4  -6   3   23.05    1.90   6
  -4  -6   3   18.40    2.99   3
  -4  -6   3   24.24    1.91   7
  -4   6  -3   24.24    1.93   5
   4   6   3   24.44    2.80   3
  -5   6   3   13.48    1.98   6
   5  -6   3    9.75    2.69   1
  -5  -6  -3   14.01    1.85   6
  -5  -6  -3   13.10    2.00   7
  -5  -6  -3    6.49    3.25   3
   5   6  -3   12.27    1.88   2
  -5  -6  -3   14.39    3.33   1
  -5   6   3    8.33    4.48   3
   5   6   3   11.81    3.51   3
  -5   6  -3   13.89    1.45   6
  -5  -6   3   10.50    2.18   1
  -5  -6   3   13.85    4.00   3
   5   6   3   12.44    1.71   2
  -5  -6   3   13.52    1.89   7
  -5   6  -3   15.23    1.70   5
  -5   6  -3   12.90    2.59   3
  -5  -6   3   13.08    1.64   6
  -6   6   3   74.55    3.49   6
  -6   6   3   68.18    8.57   3
   6   6  -3   77.94    4.11   2
  -6  -6  -3   73.67    3.97   7
  -6  -6  -3   77.79    3.63   6
  -6   6  -3   76.77    3.44   6
  -6   6  -3   77.65    4.31   5
   6   6   3   82.13   10.04   3
  -6   6  -3   83.97    8.95   3
   6  -6  -3   75.42    4.36   2
  -6  -6   3   81.16    4.18   6
   6   6   3   79.78    4.19   2
  -6  -6   3   76.54    8.40   3
  -7  -6  -3   24.62    2.72   6
  -7   6   3   27.10    3.58   6
   7  -6   3   17.34    3.36   2
   7   6  -3   23.40    3.09   2
  -7   6  -3   11.17    5.98   3
  -7  -6   3   22.79    3.40   6
   7   6   3   22.39    3.29   2
   7  -6  -3   12.98    3.97   2
  -7   6  -3   21.33    2.72   6
   0  -7   3    1.35    0.88   1
   0  -7   3   -0.53    0.74   7
   0  -7  -3    2.55    1.08   1
   0  -7   3   -0.83    0.65   3
   0  -7  -3   -0.75    0.40   7
   0  -7  -3   -0.47    0.47   3
   0   7  -3    0.76    0.56   3
   0   7   3    0.23    1.19   1
   0   7   3   -0.37    0.30   6
   0   7  -3    0.22    0.44   4
   0   7  -3   -0.25    1.09   1
   0   7   3   -1.20    0.46   3
   1   7  -3  482.15   12.17   3
  -1   7   3  465.63   11.73   5
  -1  -7  -3  446.60   12.42   1
   1  -7   3  481.38   11.93   7
  -1  -7  -3  459.12   11.80   6
  -1   7   3  489.97   12.14   1
   1   7  -3  483.13   12.54   1
   1  -7   3  443.04   12.36   1
  -1   7   3  463.86   12.76   3
  -1   7   3  485.23   11.83   6
   1  -7   3  482.57   11.90   3
  -1  -7  -3  477.56   12.07   7
  -1  -7  -3  489.29   12.53   3
   1   7  -3  469.99   12.11   3
  -1  -7   3  457.31   11.63   6
   1  -7  -3  459.35   12.36   3
   1  -7  -3  489.10   12.22   1
  -1   7  -3  477.91   12.38   1
  -1  -7   3  463.42   12.45   1
  -1  -7   3  465.88   12.01   7
   1  -7  -3  442.78   11.80   7
  -1   7  -3  475.69   11.87   3
   1   7   3  478.79   12.52   1
  -1   7  -3  470.66   11.90   5
   1   7   3  471.06   12.50   3
   2   7  -3  250.71    7.48   3
   2  -7   3  251.58    6.68   7
   2   7  -3  244.18    7.71   1
   2  -7   3  246.47    7.25   1
  -2   7   3  253.24    6.81   1
   2  -7   3  257.77    7.31   3
  -2  -7  -3  251.85    6.94   7
  -2  -7  -3  247.34    6.74   6
  -2   7   3  244.71    6.81   5
   2   7  -3  243.41    6.50   2
  -2  -7  -3  249.82    7.52   1
   2   7  -3  245.00    7.42   3
  -2   7   3  252.93    6.75   6
  -2   7   3  248.13    7.50   3
  -2  -7   3  248.61    6.86   7
  -2   7  -3  251.43    7.14   3
  -2  -7   3  248.69    7.53   3
  -2  -7   3  249.49    6.68   6
  -2   7  -3  251.68    6.90   5
  -2  -7   3  247.96    7.40   1
   2   7   3  246.20    8.05   3
   2  -7  -3  249.46    6.87   1
  -2   7  -3  250.87    6.52   6
   2   7   3  246.42    7.71   1
  -2   7  -3  245.31    7.16   1
   2   7   3  253.65    7.67   3
   2  -7  -3  254.46    7.83   3
   3   7  -3   49.56    2.19   2
  -3   7   3   47.02    2.30   5
   3  -7   3   35.86    4.29   3
  -3   7   3   48.08    2.16   6
  -3  -7  -3   46.76    2.52   7
   3   7  -3   50.40    4.06   1
  -3   7   3   53.70    3.84   3
  -3  -7  -3   46.42    2.52   6
  -3  -7  -3   49.64    3.58   1
   3  -7   3   49.05    3.04   1
   3  -7   3   51.07    1.98   7
   3  -7  -3   49.34    2.35   1
  -3   7  -3   46.47    3.36   1
   3   7   3   48.32    3.95   3
  -3  -7   3   45.20    4.03   3
  -3   7  -3   50.59    3.16   3
  -3  -7   3   49.22    2.24   6
  -3   7  -3   44.60    2.83   5
  -3  -7   3   47.65    3.36   1
  -3   7  -3   47.56    2.12   6
   3   7   3   49.46    2.05   2
  -3  -7   3   49.40    2.17   7
  -4   7   3    0.25    0.85   6
  -4   7   3    0.89    0.65   5
   4  -7   3    0.95    1.89   1
   4  -7   3   -1.42    1.82   1
  -4  -7  -3    0.05    1.22   7
  -4  -7  -3    2.11    1.76   1
  -4   7   3   -3.58    2.31   3
   4   7  -3   -0.75    1.14   2
  -4  -7  -3    0.98    0.52   6
  -4  -7   3    1.13    0.65   6
  -4  -7   3    0.72    1.01   7
   4   7   3    2.32    2.00   3
   4   7   3    1.39    1.18   2
  -4  -7   3    0.24    1.49   1
  -4  -7   3    1.16    2.70   3
  -4   7  -3   -0.71    0.70   6
  -4   7  -3    0.46    1.71   3
  -5   7   3   14.54    6.27   3
  -5  -7  -3   16.08    2.67   7
  -5   7   3   17.72    1.75   6
   5   7  -3   13.15    2.02   2
  -5  -7  -3   18.65    1.91   6
  -5  -7  -3   16.16    3.47   1
   5   7   3   12.89    4.12   3
  -5  -7   3   15.01    1.55   6
  -5  -7   3   20.79    2.51   7
   5   7   3   19.62    2.00   2
  -5   7  -3   17.16    2.26   5
  -5  -7   3    9.04    3.46   3
  -5   7  -3   16.64    1.84   6
  -5  -7   3   15.40    2.84   1
  -5   7  -3   12.14    3.12   3
  -6  -7  -3   11.36    1.65   6
   6   7  -3    8.41    2.11   2
  -6   7   3   11.45    4.75   3
  -6  -7  -3    9.44    1.80   7
  -6   7   3    7.47    1.78   6
  -6  -7   3   -5.84    5.62   3
   6   7   3    6.61    2.09   2
  -6   7  -3    6.71    1.59   6
   6  -7  -3    4.45    2.41   2
   6   7   3    5.55    4.06   3
  -6  -7   3    7.54    1.94   6
  -6   7  -3    6.92    1.39   5
  -6   7  -3    1.22    3.42   3
  -7   7  -3    0.26    6.45   3
   0   8  -3 1103.62   27.03   4
   0   8   3 1137.33   27.76   3
   0  -8  -3 1124.63   27.71   3
   0  -8  -3 1109.69   27.75   1
   0  -8   3 1140.75   27.40   7
   0  -8   3 1027.61   27.70   1
   0   8  -3 1146.17   27.22   3
   0   8   3 1098.98   27.12   6
   0   8   3 1138.75   27.76   1
   0   8  -3 1133.68   27.75   1
   0  -8  -3 1120.44   27.32   7
   0  -8   3 1141.99   27.22   3
   1   8  -3   14.94    1.70   1
  -1   8   3   19.74    2.33   1
  -1  -8  -3   12.45    1.64   3
  -1   8   3   18.11    2.04   3
   1  -8   3   17.13    1.33   7
   1  -8   3   18.59    1.96   3
   1   8  -3   19.80    2.38   3
  -1   8   3   18.92    1.17   5
  -1  -8  -3   17.87    1.53   7
  -1   8   3   20.25    1.00   6
   1  -8   3   22.74    2.63   1
   1   8  -3   18.08    1.05   4
  -1  -8  -3   16.11    0.94   6
  -1  -8  -3   13.30    1.86   1
  -1  -8   3   12.03    1.43   1
   1   8   3   13.13    1.86   1
  -1   8  -3   17.52    1.83   1
   1  -8  -3   18.49    1.94   3
  -1  -8   3   17.48    0.97   6
  -1   8  -3   16.98    1.61   3
  -1   8  -3   15.09    1.20   5
   1  -8  -3   15.07    1.41   1
  -1   8  -3   16.54    0.99   6
  -1  -8   3   20.47    1.40   7
   1  -8  -3   16.85    1.07   7
   2  -8   3   56.77    3.21   3
  -2  -8  -3   54.85    3.31   1
   2   8  -3   61.90    3.43   3
   2  -8   3   59.43    3.32   1
  -2  -8  -3   60.74    2.23   6
   2  -8   3   61.07    2.41   7
  -2   8   3   59.70    2.21   6
  -2   8   3   59.94    2.90   1
   2   8  -3   63.27    4.00   1
  -2  -8  -3   60.33    2.69   7
  -2   8   3   61.07    2.39   5
  -2   8   3   57.29    3.29   3
   2   8  -3   58.11    4.32   3
  -2   8  -3   60.05    2.15   6
  -2  -8   3   62.19    3.64   1
   2   8   3   49.32    3.85   1
  -2   8  -3   60.12    2.43   5
  -2  -8   3   59.53    2.30   6
   2  -8  -3   57.73    3.00   1
  -2   8  -3   61.67    3.36   1
   2   8   3   59.23    3.26   3
   2  -8  -3   53.81    3.63   3
   3  -8   3    8.16    1.41   7
  -3   8   3    9.44    1.56   3
  -3  -8  -3   10.49    1.39   7
   3   8  -3   10.89    1.14   2
  -3   8   3    9.28    1.35   1
   3  -8   3    7.18    2.87   3
  -3   8   3   10.99    2.10   5
  -3  -8  -3    9.00    1.25   6
   3  -8   3    9.16    1.74   1
   3   8  -3    7.52    2.20   3
  -3  -8  -3    6.99    2.14   1
   3   8   3   11.17    1.04   2
  -3   8  -3    9.98    1.59   5
  -3   8  -3    8.70    1.28   6
  -3  -8   3   10.41    1.00   6
  -3   8  -3    7.87    1.69   1
   3  -8  -3    7.26    1.26   1
  -3   8  -3    7.45    1.80   3
  -3  -8   3    9.51    1.67   3
   3   8   3    7.71    2.09   3
  -3  -8   3    7.59    1.51   1
  -4   8   3   20.19    2.07   5
  -4   8   3   18.08    2.43   3
   4  -8   3   20.34    2.56   1
   4  -8   3   18.81    1.98   1
   4   8  -3   20.19    2.13   2
  -4  -8  -3   23.10    2.19   7
  -4  -8  -3   21.14    1.54   6
  -4  -8  -3   19.34    2.78   1
  -4   8   3   22.73    1.57   6
  -4  -8   3   21.86    1.57   6
   4   8   3   24.35    2.18   2
  -4   8  -3   19.35    2.11   5
  -4  -8   3   17.90    2.04   1
  -4   8  -3   19.44    2.73   3
   4   8   3   15.40    3.14   3
  -4  -8   3   22.06    2.21   7
  -4  -8   3   20.64    2.63   3
  -4   8  -3   18.60    1.45   6
  -5  -8  -3    4.85    1.21   6
  -5  -8  -3    7.70    1.86   7
  -5  -8  -3    3.96    3.71   1
  -5   8   3    6.26    1.04   6
   5   8  -3    4.77    1.74   2
  -5   8   3    3.80    3.68   3
  -5   8  -3    7.37    3.37   3
  -5  -8   3    4.69    3.06   1
   5   8   3    7.70    1.84   2
  -5   8  -3    4.68    1.29   6
  -5  -8   3    6.96    1.09   6
  -5   8  -3    5.42    1.31   5
  -5  -8   3    7.41    1.42   7
  -5  -8   3    5.38    3.17   3
   5   8   3    2.52    2.90   3
  -6  -8  -3    2.47    1.46   7
   6   8  -3    1.86    2.07   2
  -6  -8  -3    5.12    1.20   6
   6   8  -3    3.52    6.06   3
  -6   8   3    5.86    4.23   3
  -6   8   3    2.38    0.93   6
   6   8   3    3.14    4.38   3
  -6  -8   3    2.30    1.52   6
  -6   8  -3    2.62    0.85   6
   6   8   3    2.22    2.45   2
  -6   8  -3    4.13    4.55   3
  -6   8  -3    1.27    1.14   5
  -6  -8   3    1.18    3.80   3
   0   9   3   -2.57    1.04   1
   0   9  -3    0.60    0.91   1
   0   9   3    0.37    0.91   3
   0  -9   3   -0.36    0.76   3
   0  -9  -3   -2.80    1.27   1
   0   9  -3   -0.15    0.30   6
   0  -9  -3   -0.03    0.75   7
   0   9  -3   -0.39    0.72   3
   0  -9  -3   -0.23    0.87   3
   0   9   3   -0.50    0.24   6
   0  -9   3   -0.50    1.22   1
   0  -9   3   -0.12    0.59   7
   1  -9   3   88.18    3.19   7
   1   9  -3   80.17    4.58   1
  -1   9   3   86.11    4.04   1
   1   9  -3   88.80    2.70   4
  -1   9   3   87.41    2.89   6
   1   9  -3   93.84    3.88   3
   1  -9   3   94.23    3.88   1
  -1  -9  -3   92.00    3.15   7
  -1  -9  -3   79.76    4.24   3
  -1   9   3   86.87    2.78   5
  -1  -9  -3   85.50    3.95   1
  -1   9   3   83.76    3.65   3
   1  -9   3   92.89    3.38   3
   1   9  -3   84.46    3.88   3
   1   9   3   90.73    2.92   6
  -1   9  -3   94.24    3.26   3
   1  -9  -3   87.74    2.88   7
  -1   9  -3   86.12    2.63   6
   1   9   3   86.76    4.56   1
  -1  -9   3   90.67    2.80   6
  -1   9  -3   87.82    2.89   5
  -1  -9   3   92.32    4.03   1
  -1   9  -3   92.14    4.29   1
   1  -9  -3   91.86    4.17   3
   1  -9  -3   83.04    3.74   1
   1   9   3   90.81    3.91   3
  -1  -9   3   87.41    3.28   7
   2  -9   3  240.36    6.64   7
  -2   9   3  235.99    7.43   3
  -2  -9  -3  247.13    6.74   6
   2  -9   3  237.14    7.50   1
  -2   9   3  246.66    7.07   1
  -2   9   3  238.79    6.72   5
  -2  -9  -3  236.97    7.93   1
   2  -9   3  236.50    7.26   3
  -2   9   3  244.20    6.61   6
   2   9  -3  214.71    7.72   3
   2   9  -3  246.09    7.54   3
  -2  -9  -3  238.51    6.93   7
  -2  -9   3  240.09    7.01   7
   2   9   3  237.68    7.65   3
  -2  -9   3  243.28    7.79   1
   2  -9  -3  226.59    6.40   7
  -2   9  -3  237.03    6.80   5
  -2   9  -3  242.70    7.07   3
   2  -9  -3  242.29    7.12   1
  -2   9  -3  242.18    6.40   6
  -2   9  -3  240.16    7.37   1
  -2  -9   3  240.10    6.48   6
   3   9  -3  101.44    5.29   3
  -3  -9  -3   94.68    3.54   6
  -3  -9  -3   92.62    3.90   7
  -3  -9  -3   95.08    5.11   1
  -3   9   3   96.30    3.41   6
  -3   9   3   98.72    4.89   3
  -3   9   3   97.81    3.76   5
   3  -9   3  102.10    4.84   1
  -3   9   3   96.08    3.85   1
   3   9  -3   91.81    3.23   2
   3  -9   3   93.05    3.18   7
   3   9   3   98.50    5.45   3
   3  -9  -3   99.72    3.92   1
  -3  -9   3   95.33    5.08   1
  -3   9  -3   96.20    3.28   6
   3   9   3   92.22    2.95   2
  -3  -9   3   87.46    3.60   7
  -3   9  -3   97.16    3.71   5
  -3   9  -3   99.16    4.75   1
  -3   9  -3   90.64    4.51   3
   4   9  -3   17.51    3.16   3
  -4  -9  -3   11.01    1.41   6
   4   9  -3   15.42    1.64   2
  -4  -9  -3   13.12    1.71   7
  -4   9   3   16.26    2.18   5
  -4  -9  -3   12.90    2.53   1
  -4   9   3   13.70    1.66   6
   4  -9   3    8.95    2.70   1
  -4   9   3   11.44    2.58   3
   4  -9   3   10.11    2.45   1
  -4   9  -3   14.73    1.41   6
  -4  -9   3   18.62    2.30   7
  -4   9  -3   14.79    2.61   3
  -4  -9   3   13.41    2.95   1
   4  -9  -3   10.64    1.44   1
   4   9   3   12.13    1.43   2
   4   9   3   13.80    3.35   3
   4  -9  -3   12.88    1.21   1
  -4  -9   3   13.42    1.88   6
  -4  -9   3   10.95    2.83   3
  -4   9  -3   14.26    2.06   5
  -5  -9  -3    5.41    3.84   1
   5   9  -3    4.18    3.74   3
  -5  -9  -3    5.74    1.46   6
   5   9  -3    2.85    1.47   2
  -5  -9  -3    3.20    1.22   7
  -5   9   3    4.14    1.05   6
  -5   9   3   11.11    3.22   3
  -5  -9   3    6.53    3.06   1
  -5   9  -3    5.81    1.03   5
   5   9   3    8.60    4.45   3
  -5  -9   3    3.52    0.87   6
  -5  -9   3    3.81    1.44   7
  -5   9  -3    5.29    3.42   3
  -5  -9   3    6.78    3.46   3
   5   9   3    4.65    1.77   2
   6   9  -3   14.44    7.02   3
  -6  -9  -3    0.52    1.49   6
   6   9  -3   -1.21    1.99   2
  -6   9   3   -5.10    5.09   3
  -6   9   3    1.21    1.45   6
  -6  -9  -3   -1.27    1.53   7
  -6  -9   3    2.21    1.64   6
   6   9   3   -0.29    5.86   3
  -6   9  -3    1.18    1.40   6
  -6   9  -3    2.03    1.71   5
   6  -9  -3    3.20    2.91   2
  -6  -9   3    1.78    2.27   7
  -6   9  -3    1.07    4.61   3
   0 -10  -3   48.36    3.54   1
   0 -10   3   47.82    3.08   1
   0 -10  -3   41.22    3.61   3
   0 -10   3   47.11    2.78   3
   0  10  -3   45.86    1.90   5
   0  10   3   43.79    3.81   1
   0  10  -3   46.24    2.36   3
   0 -10   3   43.96    2.34   7
   0  10  -3   45.69    1.67   6
   0  10   3   47.53    2.80   3
   0  10   3   47.47    1.92   6
   0 -10  -3   49.49    2.36   7
  -1  10   3    9.22    1.18   5
   1 -10   3    7.07    1.17   3
   1  10  -3    6.94    1.64   3
  -1  10   3    6.56    1.13   3
   1 -10   3    7.43    1.27   7
  -1  10   3   10.54    1.08   6
  -1 -10  -3    4.00    1.65   1
   1  10  -3    9.42    0.95   4
  -1 -10  -3    8.72    1.04   7
   1 -10   3    7.64    1.43   1
  -1  10   3    4.71    1.82   1
   1  10  -3    9.30    1.32   3
  -1  10  -3    5.36    2.13   1
   1  10   3    8.86    0.97   6
  -1 -10   3    3.39    1.50   1
   1  10   3    7.58    1.58   3
   1 -10  -3    6.24    1.45   1
  -1 -10   3    8.80    1.12   7
  -1  10  -3   10.61    0.98   6
   1 -10  -3   10.86    1.10   7
  -1  10  -3    9.71    1.25   5
  -1  10  -3    7.90    1.20   3
  -1 -10   3   10.18    0.81   6
   1 -10  -3    6.02    1.72   3
   2 -10   3  128.51    5.26   1
  -2  10   3  131.28    4.10   6
  -2 -10  -3  127.64    4.53   7
  -2  10   3  132.23    5.20   3
  -2  10   3  134.99    5.08   1
  -2  10   3  134.23    4.16   5
   2 -10   3  136.37    5.09   3
  -2 -10  -3  128.96    5.66   1
  -2 -10  -3  132.84    4.27   6
   2  10  -3  136.35    5.18   3
   2 -10   3  137.05    4.32   7
   2 -10  -3  129.87    5.01   1
  -2  10  -3  137.86    4.71   3
  -2  10  -3  135.27    4.35   5
  -2 -10   3  134.71    4.08   6
  -2  10  -3  131.40    3.89   6
  -2 -10   3  128.89    4.48   7
   2 -10  -3  131.95    4.11   7
   2  10   3  127.95    5.32   3
  -2  10  -3  120.36    5.43   1
  -2 -10   3  129.28    5.88   1
   3 -10   3   33.39    3.71   1
   3  10  -3   36.01    4.68   3
  -3 -10  -3   38.76    2.02   6
  -3  10   3   35.74    2.16   5
  -3  10   3   35.70    1.90   6
  -3  10   3   39.66    3.48   1
  -3 -10  -3   35.00    2.13   7
   3 -10   3   33.07    2.25   7
  -3 -10  -3   27.68    2.93   1
  -3 -10   3   36.19    2.09   7
  -3  10  -3   28.66    2.81   1
  -3  10  -3   33.46    1.75   6
   3  10   3   23.87    2.73   3
   3 -10  -3   29.14    2.23   7
  -3 -10   3   29.69    2.97   1
  -3 -10   3   32.23    1.70   6
  -3  10  -3   35.34    3.35   3
   3 -10  -3   27.44    2.52   1
  -3  10  -3   34.45    2.23   5
  -4 -10  -3   54.27    2.72   6
  -4  10   3   54.55    2.64   6
  -4  10   3   52.16    2.76   5
  -4 -10  -3   54.22    6.07   1
  -4 -10  -3   58.40    3.31   7
   4  10  -3   52.59    2.72   2
  -4  10   3   51.90    5.62   3
   4  10  -3   50.66    5.98   3
   4 -10   3   55.54    4.66   1
   4 -10  -3   55.33    3.26   1
  -4  10  -3   54.70    4.90   3
  -4  10  -3   52.42    2.63   6
   4  10   3   51.95    2.60   2
  -4 -10   3   51.95    2.93   7
  -4  10  -3   55.20    2.94   5
  -4 -10   3   50.30    5.89   1
  -4 -10   3   51.44    2.75   6
   4  10   3   46.05    5.21   3
  -5 -10  -3    3.71    1.50   6
  -5  10   3    3.26    0.94   6
  -5  10   3    8.85    2.69   3
  -5 -10  -3    2.93    4.24   1
   5  10  -3    2.36    1.75   2
   5  10  -3    0.21    4.78   3
  -5 -10  -3    2.25    1.65   7
  -5 -10   3    3.09    3.52   1
  -5 -10   3    3.87    1.44   7
   5  10   3    3.36    3.05   3
  -5  10  -3    3.87    1.04   5
  -5  10  -3    3.05    1.39   6
  -5  10  -3    0.95    3.63   3
  -5 -10   3    2.42    1.18   6
  -6 -10  -3    5.03    2.65   7
  -6  10   3   -1.84    4.52   3
  -6 -10  -3    2.35    1.86   6
  -6  10   3   -1.12    0.85   6
   6  10  -3    6.12    4.76   3
   6  10  -3    1.42    2.15   2
   6 -10  -3   -2.54    2.69   2
   6  10   3   -3.14    4.19   3
  -6 -10   3   -1.99    1.85   7
  -6  10  -3    0.94    1.90   5
  -6  10  -3   -1.66    4.68   3
  -6  10  -3    0.78    0.84   6
   0  11   3    0.59    0.34   6
   0 -11  -3   -0.18    1.50   1
   0 -11  -3   -0.46    0.74   7
   0  11  -3   -0.67    0.49   5
   0 -11   3    0.17    1.11   3
   0  11   3    0.68    0.59   5
   0  11   3    0.01    1.35   3
   0 -11   3   -0.85    1.30   1
   0  11  -3    0.63    0.54   6
   0 -11   3   -0.63    0.98   7
   1  11  -3    5.06    1.14   3
   1 -11   3    3.73    1.42   3
   1 -11   3    7.08    1.08   7
  -1  11   3    5.80    1.03   6
   1  11  -3    5.61    1.83   3
  -1 -11  -3    6.12    1.08   7
   1  11  -3    8.30    1.13   4
  -1  11   3    8.14    1.29   5
   1 -11   3    4.58    2.04   1
  -1 -11  -3    6.65    2.21   1
  -1  11   3    5.01    2.34   1
   1  11  -3    7.20    1.06   6
  -1  11   3    4.65    1.08   3
   1 -11  -3    6.04    2.04   1
   1 -11  -3    6.78    1.19   7
  -1 -11   3    5.50    1.12   7
   1  11   3    3.35    1.13   3
  -1  11  -3    6.19    1.00   5
  -1  11  -3    6.74    0.79   6
   1  11   3    8.41    0.93   6
  -1 -11   3    5.52    2.15   1
   2  11  -3   44.11    2.01   4
  -2  11   3   41.18    2.16   6
   2  11  -3   47.55    3.76   3
   2 -11   3   42.30    3.86   1
   2 -11   3   43.68    2.17   7
  -2  11   3   43.83    3.59   3
  -2 -11  -3   43.39    4.42   1
  -2 -11  -3   42.92    2.15   6
  -2 -11  -3   44.89    2.59   7
  -2  11   3   49.26    3.72   1
  -2  11   3   44.25    2.00   5
   2 -11   3   42.26    3.82   3
  -2  11  -3   44.38    3.15   3
   2 -11  -3   43.76    2.34   7
   2 -11  -3   38.55    3.91   1
  -2  11  -3   40.97    1.78   6
  -2  11  -3   35.34    3.02   5
   2  11   3   46.84    3.80   3
  -2 -11   3   43.46    3.83   1
  -2 -11   3   49.39    2.58   7
  -2 -11   3   43.25    2.09   6
   3 -11   3   37.57    4.23   1
   3  11  -3   27.44    2.86   3
  -3  11   3   37.53    3.96   1
  -3  11   3   36.63    2.04   6
  -3 -11  -3   35.26    1.93   6
  -3 -11  -3   36.78    2.47   7
  -3 -11  -3   27.06    3.39   1
  -3  11   3   32.93    2.00   5
  -3  11   3   33.90    3.96   3
   3 -11   3   33.82    2.16   7
   3 -11  -3   34.13    2.08   7
  -3  11  -3   35.05    1.81   6
   3 -11  -3   31.62    3.72   1
   3  11   3   37.38    4.07   3
  -3  11  -3   32.08    3.68   3
  -3 -11   3   26.52    2.75   1
  -3  11  -3   37.66    2.36   5
  -3 -11   3   34.65    2.23   6
  -3 -11   3   35.00    2.22   7
  -4 -11  -3    8.07    3.16   1
  -4 -11  -3    8.79    1.42   6
   4  11  -3    9.50    3.17   3
  -4  11   3    8.08    2.83   3
   4 -11   3    8.98    3.15   1
  -4  11   3    9.61    1.38   5
  -4 -11  -3    8.74    1.60   7
   4  11   3   14.55    6.77   3
  -4 -11   3    9.09    1.28   6
  -4 -11   3    5.51    3.19   1
  -4  11  -3    7.07    1.94   3
   4 -11  -3    6.69    2.10   1
  -4  11  -3    9.97    1.19   6
  -4 -11   3    8.29    1.38   7
  -4  11  -3    7.29    1.14   5
   5  11  -3    3.08    1.72   2
  -5  11   3    3.58    1.00   6
  -5 -11  -3    3.27    1.31   7
   5  11  -3   -2.42    4.15   3
  -5  11   3    2.29    4.08   3
  -5 -11  -3    2.02    1.38   6
  -5 -11  -3   -0.69    4.54   1
  -5 -11   3    3.54    1.93   7
  -5  11  -3    2.02    1.00   5
  -5  11  -3    3.57    0.82   6
  -5 -11   3    3.39    1.46   6
  -5 -11   3    5.08    4.07   1
   5  11   3    1.00    4.84   3
   6  11  -3   26.53    7.92   3
   6  11  -3   28.91    2.88   2
  -6  11   3   28.36    3.54   6
  -6 -11  -3   19.32    3.22   7
  -6  11   3   28.98    6.24   3
  -6 -11  -3   25.29    3.48   6
  -6  11  -3   23.58    6.60   3
  -6 -11   3   27.80    3.64   6
   6  11   3   17.54    7.16   3
  -6  11  -3   26.28    2.71   6
  -6  11  -3   25.63    3.38   5
   6 -11  -3   29.36    3.84   2
  -6 -11   3   30.89    3.53   7
   0  12   3   10.41    1.64   3
   0 -12   3   11.12    1.79   7
   0  12   3    9.33    1.08   5
   0 -12   3   10.34    1.73   3
   0 -12  -3    7.74    1.66   1
   0  12  -3   11.19    1.51   3
   0 -12  -3   11.78    1.46   7
   0 -12   3    4.53    2.14   1
   0  12  -3   10.86    0.96   6
   0  12   3   10.25    1.12   6
   0  12  -3    9.84    1.33   5
   1  12  -3   19.99    2.28   3
  -1  12   3   28.95    1.70   6
   1 -12   3   31.07    3.38   3
   1  12  -3   28.10    1.43   6
  -1 -12  -3   25.03    1.79   7
   1  12  -3   27.90    1.45   4
   1 -12   3   28.97    1.89   7
  -1  12   3   26.63    2.88   3
   1 -12   3   30.92    3.78   1
  -1  12   3   27.22    1.79   5
  -1 -12  -3   22.79    2.85   1
   1  12  -3   27.35    2.90   3
  -1 -12   3   27.80    2.08   7
   1  12   3   19.99    2.07   3
  -1  12  -3   28.90    1.36   6
  -1  12  -3   24.54    2.51   3
  -1  12  -3   27.12    1.79   5
   1  12   3   27.89    1.48   6
  -1 -12   3   21.32    2.77   1
   1 -12  -3   28.50    2.16   7
   1 -12  -3   23.15    2.27   1
   2  12  -3  186.21    5.23   4
  -2 -12  -3  178.26    5.99   7
  -2  12   3  186.71    6.81   3
  -2  12   3  182.15    5.49   5
  -2 -12  -3  176.85    5.55   6
  -2  12   3  163.39    7.07   1
  -2  12   3  185.56    5.49   6
   2 -12   3  195.16    7.57   1
   2 -12   3  179.34    5.66   7
   2 -12   3  165.24    6.95   3
  -2 -12  -3  187.44    7.80   1
   2  12  -3  183.93    6.66   3
   2 -12  -3  189.68    6.79   1
  -2 -12   3  179.34    5.38   6
  -2 -12   3  182.22    7.65   1
  -2 -12   3  187.66    6.15   7
   2  12   3  189.23    7.34   3
  -2  12  -3  182.23    5.23   6
  -2  12  -3  176.19    6.20   3
   2 -12  -3  181.65    5.48   7
  -2  12  -3  182.13    5.61   5
  -3  12   3    1.00    0.69   5
  -3  12   3    1.04    0.57   6
  -3 -12  -3    2.47    2.06   1
  -3  12   3    1.02    2.43   1
   3 -12   3    0.74    1.46   7
   3  12  -3    1.24    2.57   3
   3 -12   3    0.67    2.73   1
  -3 -12  -3    1.81    0.68   6
  -3 -12  -3    2.21    1.44   7
  -3  12   3    1.11    2.31   3
   3 -12  -3    1.10    1.99   1
  -3  12  -3    2.33    1.00   6
  -3  12  -3    3.64    1.65   3
   3  12   3    0.00    2.65   3
  -3  12  -3    0.09    1.06   5
  -3 -12   3    3.25    2.00   1
  -3 -12   3    1.83    0.80   6
   3 -12  -3    1.46    1.07   7
  -3 -12   3    1.99    0.97   7
  -4  12   3    1.89    0.84   5
  -4 -12  -3    1.75    3.42   1
  -4 -12  -3    2.02    1.02   6
  -4  12   3    2.43    2.28   3
  -4 -12  -3    1.00    0.93   7
  -4  12   3    1.09    0.58   6
   4  12  -3    4.53    2.58   3
   4 -12   3    1.24    2.63   1
  -4  12  -3   -0.19    2.77   3
  -4 -12   3    4.08    3.66   1
   4  12   3    2.44    2.85   3
  -4  12  -3    1.26    0.83   5
  -4 -12   3    1.40    1.04   7
  -5 -12  -3   33.37    3.07   6
   5  12  -3   33.30    4.97   3
  -5 -12  -3   41.84    3.60   7
  -5  12   3   36.95    2.85   6
  -5  12   3   28.24    3.67   3
  -5 -12  -3   33.74    4.44   1
  -5  12  -3   33.53    2.59   6
  -5  12  -3   39.82    2.99   5
  -5 -12   3   34.30    3.08   6
   5  12   3   32.31    4.34   3
  -5  12  -3   32.21    5.14   3
  -5 -12   3   32.01    3.22   7
  -5 -12   3   33.93    4.55   1
  -6  12   3    4.46    1.90   6
   6  12  -3    5.64    6.41   3
  -6 -12  -3    6.59    2.87   7
  -6 -12  -3    2.89    1.79   6
  -6  12   3    2.72    5.34   3
   6 -12  -3    7.66    3.09   2
  -6  12  -3    1.40    4.08   3
   6  12   3   -7.98    7.85   3
  -6  12  -3    5.19    2.05   6
  -6 -12   3    8.34    1.83   7
  -6  12  -3    4.70    1.56   5
  -6 -12   3    3.74    2.16   6
   0  13  -3    1.50    1.43   3
   0 -13  -3    1.26    2.15   1
   0  13  -3    0.52    0.87   5
   0  13   3    0.83    0.71   5
   0 -13   3    0.80    0.79   7
   0  13   3   -0.28    0.44   6
   0 -13   3    0.48    2.08   3
   0  13  -3   -0.24    0.42   6
   0 -13  -3   -0.46    0.63   7
   0 -13   3    2.36    2.44   1
   0  13   3    0.29    1.15   3
   1 -13   3   47.31    5.11   1
   1  13  -3   51.42    3.87   3
  -1  13   3   50.35    2.43   6
   1 -13   3   41.14    4.01   7
  -1  13   3   49.50    3.93   3
   1  13  -3   48.53    1.99   6
   1  13  -3   50.89    2.13   4
  -1  13   3   51.66    2.26   5
  -1 -13  -3   50.54    2.64   7
   1 -13   3   46.66    4.35   3
  -1 -13  -3   51.34    4.39   1
  -1  13  -3   47.13    3.14   3
  -1  13  -3   48.76    2.28   5
  -1 -13   3   48.41    2.73   7
   1  13   3   49.62    2.16   6
  -1 -13   3   42.64    4.49   1
   1 -13  -3   47.35    2.74   7
  -1  13  -3   51.70    1.97   6
   1  13   3   50.52    3.79   3
   1 -13  -3   46.70    4.47   1
  -2  13   3    8.54    1.78   3
  -2 -13  -3   11.10    1.97   7
  -2  13   3    7.32    1.60   5
   2  13  -3   10.56    1.32   4
   2 -13   3   11.75    2.09   7
   2 -13   3    7.30    2.86   1
  -2 -13  -3    3.49    2.96   1
  -2  13   3   11.14    1.09   6
   2  13  -3   10.90    2.51   3
  -2 -13  -3   11.77    1.49   6
   2 -13  -3    7.53    2.70   1
  -2 -13   3   12.38    2.67   1
  -2  13  -3    9.72    1.35   6
  -2 -13   3    9.15    1.61   7
  -2  13  -3    9.46    1.80   5
   2  13   3   11.81    1.23   6
   2 -13  -3    9.88    1.51   7
  -2  13  -3   11.08    1.66   3
   2  13   3   12.18    2.01   3
  -3 -13  -3   25.84    2.77   7
  -3  13   3   18.18    2.35   3
   3  13  -3   27.03    1.81   4
  -3  13   3   22.90    1.85   6
   3  13  -3   21.98    3.45   3
  -3  13   3   27.18    1.98   5
   3 -13   3   23.62    2.80   1
  -3 -13  -3   18.57    3.72   1
  -3 -13  -3   24.45    1.71   6
   3 -13   3   22.99    2.60   7
   3 -13  -3   24.97    2.23   7
  -3  13  -3   26.53    1.80   6
  -3 -13   3   26.72    2.75   7
   3  13   3   11.45    3.42   3
  -3  13  -3   25.92    2.43   5
   3 -13  -3   21.56    2.70   1
  -3 -13   3   14.79    3.43   1
  -3 -13   3   22.88    1.62   6
  -3  13  -3   18.75    2.16   3
   4  13  -3   10.97    3.80   3
  -4  13   3   10.90    1.91   5
   4 -13   3    8.98    3.06   1
  -4 -13  -3   10.06    1.74   7
  -4 -13  -3   14.55    2.15   6
  -4 -13  -3    9.47    3.61   1
  -4  13   3   13.05    1.81   6
  -4  13   3   11.13    5.57   3
  -4  13  -3   14.22    1.61   6
   4  13   3    9.18    3.90   3
  -4 -13   3   13.68    2.27   7
  -4 -13   3   13.22    2.14   6
  -4  13  -3    5.87    2.38   3
  -4 -13   3    7.19    4.46   1
  -5 -13  -3    1.85    3.81   1
  -5 -13  -3    1.34    1.58   6
   5  13  -3    3.91    4.84   3
  -5  13   3    1.15    4.37   3
  -5  13   3    2.00    0.75   6
  -5 -13  -3    2.24    1.78   7
  -5  13  -3    1.08    1.42   6
  -5  13  -3    1.10    1.29   5
  -5 -13   3    2.47    1.60   6
  -5 -13   3   -3.03    3.47   1
  -5  13  -3    2.80    3.24   3
   5  13   3   -0.35    5.27   3
  -6 -13  -3    2.58    1.97   7
   6  13  -3  -15.49   12.07   3
  -6  13   3    2.11    1.23   6
  -6  13   3  -10.50    7.14   3
  -6  13  -3   -1.55    1.09   5
  -6 -13   3    4.93    2.56   7
  -6  13  -3    3.32    6.03   3
   6 -13  -3   -1.31    3.04   2
  -6 -13   3    2.39    2.00   6
   0 -14   3   19.64    3.35   1
   0  14  -3   18.78    1.96   3
   0  14   3   18.85    1.42   5
   0 -14  -3   21.57    2.26   7
   0  14  -3   18.15    1.80   5
   0  14  -3   20.58    1.50   6
   0 -14   3   18.94    2.04   7
   0  14   3   17.73    1.47   6
   0 -14  -3   15.03    2.48   1
   0 -14   3   14.05    2.77   3
   0  14   3   15.68    2.48   3
  -1 -14  -3    5.97    1.80   1
   1 -14   3   10.28    1.58   7
   1 -14   3    8.33    2.21   1
  -1 -14  -3    8.13    1.45   7
   1  14  -3    6.36    1.01   6
  -1  14   3   10.00    1.05   6
  -1  14   3    9.01    2.00   3
   1 -14   3    8.35    1.96   3
  -1 -14   3    8.77    1.74   7
   1  14   3    9.55    1.27   6
  -1  14  -3    7.28    1.42   3
  -1 -14   3    7.48    2.51   1
  -1  14  -3    7.79    1.48   5
   1 -14  -3   10.06    2.80   1
   1  14   3    9.23    1.88   3
   1 -14  -3    6.67    1.12   7
  -1  14  -3    6.76    1.02   6
   2  14  -3   63.56    2.90   6
  -2 -14  -3   67.84    6.64   1
  -2  14   3   67.25    2.72   6
   2  14  -3   66.11    2.54   4
   2 -14   3   59.11    5.57   1
   2  14  -3   67.46    5.06   3
  -2 -14  -3   72.94    3.62   7
   2 -14   3   65.47    3.41   7
  -2  14   3   66.49    4.59   3
  -2  14   3   68.94    2.85   5
   2 -14  -3   65.63    3.31   7
   2  14   3   65.80    2.79   6
  -2  14  -3   66.56    4.17   3
   2 -14  -3   76.56    5.50   1
   2  14   3   71.22    5.03   3
  -2 -14   3   64.60    2.82   6
  -2 -14   3   69.68    6.02   1
  -2  14  -3   58.89    2.50   6
  -2 -14   3   63.95    3.65   7
  -2  14  -3   68.59    3.17   5
  -3  14   3   40.94    2.48   6
  -3 -14  -3   41.30    2.21   6
  -3  14   3   29.40    3.23   3
   3 -14   3   42.27    3.63   7
  -3 -14  -3   38.63    3.37   7
   3  14  -3   46.14    5.86   3
   3 -14   3   37.86    4.15   1
  -3 -14  -3   25.13    4.31   1
   3  14  -3   40.63    2.12   4
  -3  14   3   42.96    2.47   5
  -3 -14   3   47.80    3.29   7
  -3  14  -3   46.15    4.92   3
  -3 -14   3   40.53    2.51   6
   3 -14  -3   37.70    2.68   7
  -3 -14   3   35.22    4.76   1
  -3  14  -3   43.59    2.84   5
   3 -14  -3   36.45    3.61   1
   3  14   3   32.51    4.25   3
  -3  14  -3   41.48    2.08   6
  -4  14   3   17.61    2.13   6
  -4  14   3    9.59    3.11   3
   4 -14   3   14.28    4.38   1
  -4 -14  -3   15.64    2.83   7
  -4  14   3   15.07    2.18   5
  -4 -14  -3   15.80    2.25   6
   4  14  -3   14.30    4.31   3
  -4 -14  -3   19.06    5.17   1
  -4 -14   3   15.02    2.40   6
  -4  14  -3   12.70    3.66   3
  -4  14  -3   16.45    2.38   5
  -4  14  -3   16.25    1.83   6
  -4 -14   3   20.89    2.58   7
  -4 -14   3    8.83    4.79   1
   4  14   3   14.79    3.75   3
  -5 -14  -3    3.20    1.36   7
  -5  14   3    2.22    5.31   3
   5  14  -3   10.55    6.59   3
  -5  14   3    2.98    1.02   6
  -5 -14  -3    2.38    1.67   6
  -5 -14  -3    1.73    5.83   1
   5  14   3    2.86    4.91   3
  -5  14  -3    7.35    4.80   3
  -5 -14   3    4.67    1.73   6
  -5  14  -3    4.97    1.57   5
  -5  14  -3    3.78    0.98   6
  -5 -14   3    2.38    5.29   1
  -5 -14   3    2.28    1.38   7
   0  15   3   -1.01    0.53   6
   0  15   3    1.35    0.94   5
   0 -15  -3   -0.17    1.27   7
   0  15  -3    0.77    1.42   3
   0  15  -3   -0.77    0.46   6
   0  15  -3   -1.27    0.88   5
   0 -15   3   -4.24    2.82   1
   0 -15   3   -1.35    1.49   7
   0 -15  -3    0.81    2.64   1
   0  15   3    0.20    2.07   3
   1 -15   3   21.79    2.91   1
  -1 -15  -3   18.68    3.55   1
  -1 -15  -3   27.70    2.81   7
   1  15  -3   19.20    2.50   3
   1 -15   3   28.83    2.79   7
  -1  15   3   24.37    2.05   5
  -1  15   3   24.64    2.62   3
   1  15  -3   25.50    2.00   5
  -1  15   3   24.50    1.66   6
  -1 -15   3   24.51    2.12   7
  -1  15  -3   26.02    3.27   3
   1 -15  -3   26.10    2.42   7
  -1 -15   3   24.33    4.09   1
   1  15   3   19.30    2.96   3
   1  15   3   26.60    2.00   6
  -1  15  -3   25.33    1.72   6
  -1  15  -3   24.20    1.76   5
   1 -15  -3   22.30    3.40   1
   2  15  -3   24.35    1.77   4
  -2  15   3   23.47    2.07   5
  -2  15   3   21.31    1.54   6
   2 -15   3   17.45    3.78   1
  -2  15   3   18.17    2.49   3
  -2 -15  -3   19.75    2.04   7
   2  15  -3   21.17    3.03   3
   2  15  -3   22.96    1.83   6
   2 -15   3   19.65    2.43   7
   2 -15  -3   22.41    2.41   7
   2 -15  -3   19.57    3.60   1
  -2  15  -3   23.98    1.54   6
  -2 -15   3   21.08    2.46   7
  -2  15  -3   18.66    2.36   3
  -2  15  -3   22.53    1.87   5
   2  15   3   15.56    3.33   3
  -2 -15   3   22.56    4.40   1
   2  15   3   21.51    1.62   6
   3  15  -3   22.75    1.80   4
  -3 -15  -3   26.65    3.08   7
   3 -15   3   26.90    3.47   1
  -3 -15  -3   20.88    1.76   6
  -3  15   3   24.92    2.13   6
  -3  15   3   21.62    3.42   3
   3 -15   3   23.68    2.99   7
  -3 -15  -3   15.19    4.34   1
   3  15  -3   18.88    4.04   3
  -3  15   3   23.53    2.12   5
   3 -15  -3   14.01    3.45   1
  -3  15  -3   23.06    2.02   5
  -3 -15   3   23.57    2.35   6
  -3  15  -3   29.09    2.03   6
  -3 -15   3   23.09    2.09   7
  -3 -15   3   19.70    4.13   1
   3  15   3   21.09    3.43   3
  -3  15  -3   20.24    2.98   3
   3 -15  -3   19.74    2.82   7
  -4  15   3   -0.94    0.75   6
  -4 -15  -3    2.73    4.92   1
  -4 -15  -3    1.64    1.79   7
  -4 -15  -3    2.76    1.30   6
  -4  15   3   -0.59    2.61   3
   4  15  -3   -0.93    4.60   3
  -4  15   3   -0.90    0.89   5
   4 -15   3    3.06    4.14   1
  -4 -15   3   -2.80    4.52   1
  -4  15  -3    1.08    1.38   6
  -4 -15   3    0.63    1.12   6
  -4  15  -3   -0.44    1.44   5
  -4  15  -3    0.93    3.12   3
   4  15   3    1.94    4.57   3
  -4 -15   3   -0.53    1.77   7
  -5  15   3    3.86    3.89   3
   5  15  -3   -8.54    5.63   3
  -5 -15  -3    0.52    1.96   6
  -5 -15  -3   -0.10    1.47   7
  -5  15   3   -0.57    1.36   6
  -5 -15  -3    2.54    6.29   1
  -5 -15   3    2.48    6.53   1
  -5 -15   3   -0.13    1.40   7
  -5  15  -3   -0.82    7.45   3
  -5  15  -3   -0.16    0.92   6
  -5 -15   3   -1.10    1.23   6
   5  15   3   -3.02    5.03   3
  -5  15  -3   -1.89    1.05   5
   0  16   3   35.34    3.59   3
   0 -16   3   35.48    2.71   7
   0  16   3   33.66    2.03   5
   0 -16  -3   36.03    3.54   1
   0  16   3   32.13    2.01   6
   0  16  -3   36.68    2.71   5
   0 -16   3   33.84    4.09   1
   0 -16  -3   36.66    2.54   7
   0  16  -3   37.74    4.01   3
  -1  16   3    5.59    1.22   6
   1  16  -3    6.45    1.04   6
   1 -16   3    6.72    1.78   7
   1  16  -3    3.69    1.93   3
   1  16  -3    7.04    1.30   5
   1 -16   3    7.48    3.24   1
  -1  16   3    4.08    2.19   3
  -1 -16  -3    7.72    1.72   7
  -1  16   3    7.95    1.19   5
  -1 -16  -3    6.59    5.02   1
  -1  16  -3    7.53    1.45   5
   1  16   3    4.84    1.15   6
   1 -16  -3    7.77    2.90   1
  -1  16  -3    2.32    1.84   3
   1 -16  -3    6.65    1.73   7
  -1 -16   3    6.62    1.88   7
   1  16   3    3.17    2.19   3
   2  16  -3    2.74    2.20   3
   2  16  -3    0.22    0.60   6
   2 -16   3    2.10    1.12   7
   2 -16   3   -0.22    3.52   1
  -2 -16  -3    3.67    3.63   1
  -2 -16  -3    2.95    1.09   7
  -2  16   3    2.19    1.38   5
  -2  16   3    1.65    0.62   6
  -2  16   3   -0.12    2.50   3
  -2 -16   3    0.96    1.16   7
  -2  16  -3    0.67    1.28   5
  -2 -16   3    1.86    2.45   1
  -2  16  -3    2.68    0.66   6
   2 -16  -3    4.70    3.31   1
   2 -16  -3   -0.50    1.09   7
  -2  16  -3    2.70    2.08   3
   2  16   3    0.83    0.71   6
   2  16   3   -2.23    2.80   3
   3  16  -3   27.40    3.87   3
  -3 -16  -3   15.76    4.87   1
   3 -16   3   27.11    4.55   1
  -3  16   3   34.28    2.45   6
   3 -16   3   33.04    3.50   7
  -3  16   3   28.23    4.04   3
  -3 -16  -3   31.71    3.37   7
  -3 -16  -3   33.58    2.23   6
  -3  16   3   29.52    2.72   5
  -3  16  -3   27.60    3.01   3
  -3  16  -3   36.20    2.66   5
  -3 -16   3   34.86    2.89   7
   3  16   3   24.19    4.49   3
   3 -16  -3   26.35    4.44   1
  -3 -16   3   31.39    2.44   6
   3 -16  -3   24.34    4.34   7
   3  16   3   28.90    2.39   6
  -3  16  -3   29.32    2.38   6
  -3 -16   3   26.75    3.48   1
   4  16  -3   13.90    5.24   3
  -4  16   3   21.63    2.37   5
  -4  16   3   21.85    1.90   6
  -4 -16  -3   23.50    2.36   6
  -4 -16  -3   24.04    3.45   7
  -4 -16  -3   16.25    5.66   1
  -4  16   3   24.85    3.88   3
  -4 -16   3   26.27    3.55   7
   4  16   3   22.19    5.07   3
  -4  16  -3   24.06    2.66   6
  -4  16  -3   20.71    2.95   5
  -4 -16   3   20.46    2.13   6
  -4  16  -3   22.40    3.44   3
  -4 -16   3   14.06    5.22   1
  -5 -16  -3    0.95    1.27   6
  -5  16   3   -3.51    3.78   3
  -5 -16  -3    1.49    5.80   1
  -5  16   3    1.82    2.91   6
   5  16  -3   -8.08    5.26   3
  -5 -16   3    4.67    7.36   1
  -5 -16   3    4.45    1.42   6
  -5  16  -3   -0.33    1.21   6
   5  16   3    1.13    7.02   3
   0 -17  -3    2.25    4.60   1
   0 -17  -3   -0.45    1.24   7
   0  17  -3   -3.26    1.71   3
   0  17  -3   -0.57    0.86   5
   0 -17   3    2.69    3.43   1
   0  17   3    1.67    0.91   6
   0  17   3    0.00    2.65   3
   0  17  -3   -0.89    0.85   6
   0 -17   3   -0.73    1.15   7
  -1 -17  -3    2.40    2.98   1
   1  17  -3    3.83    2.81   3
   1  17  -3    3.95    1.22   5
  -1 -17  -3    6.04    1.24   7
   1 -17   3    2.13    1.20   7
  -1  17   3    2.51    0.79   6
   1  17  -3    4.63    1.16   6
  -1  17   3    1.43    2.50   3
   1 -17  -3    2.99    2.78   1
   1  17   3    4.20    1.13   6
   1  17   3    4.42    2.67   3
  -1 -17   3    3.34    2.90   1
  -1  17  -3    3.36    1.92   3
  -1  17  -3    3.57    0.80   6
  -1  17  -3    4.96    1.01   5
  -1 -17   3    2.33    1.09   7
   1 -17  -3    4.30    1.16   7
   2  17  -3   13.01    1.57   6
   2 -17   3    9.05    3.67   1
   2 -17   3   15.70    2.31   7
   2  17  -3   13.23    3.52   3
   2  17  -3   12.69    2.25   5
  -2 -17  -3    7.13    5.03   1
  -2  17   3   16.49    2.22   5
  -2  17   3    6.69    3.11   3
  -2 -17  -3    8.10    1.97   7
  -2 -17   3   16.39    5.08   1
  -2  17  -3   17.06    1.47   6
  -2  17  -3   13.95    1.78   5
   2  17   3   11.97    1.71   6
  -2  17  -3   13.78    2.85   3
  -2 -17   3   12.62    2.32   7
   2 -17  -3   12.75    4.38   1
   2 -17  -3   11.06    2.26   7
   3  17  -3   24.24    2.46   6
   3 -17   3   13.55    5.26   1
  -3 -17  -3   18.13    2.71   7
   3  17  -3   17.62    4.87   3
   3 -17   3   19.01    3.50   7
  -3 -17  -3    9.96    4.14   1
  -3  17   3   13.20    3.70   3
  -3  17   3   18.55    2.17   6
   3  17   3   16.52    2.06   6
  -3  17  -3   16.88    2.96   3
  -3 -17   3   11.73    2.58   7
   3  17   3   12.53    4.83   3
  -3  17  -3   17.88    2.26   6
  -3 -17   3   16.03    6.43   1
  -3 -17   3   21.00    2.00   6
  -3  17  -3   16.22    2.94   5
   3 -17  -3   14.23    3.79   1
   4  17  -3    3.62    5.51   3
  -4  17   3    0.05    3.55   3
  -4 -17  -3    1.38    1.03   6
  -4 -17  -3   -0.26    1.86   7
  -4 -17  -3    2.74    6.00   1
  -4  17  -3    0.63    1.11   5
   4  17   3    0.42    1.61   6
  -4 -17   3   -1.36    7.10   1
   4  17   3   -1.44    4.44   3
  -4 -17   3   -2.45    1.59   7
  -4 -17   3   -0.40    0.84   6
  -4  17  -3    1.33    1.39   6
   5  17  -3  -10.67    6.76   3
  -5 -17  -3   -0.46    1.09   6
  -5 -17  -3   -0.89    1.79   7
  -5  17   3    2.07    1.83   6
  -5  17   3    3.16    4.31   3
  -5 -17  -3   -3.66    8.87   1
  -5  17  -3    0.81    1.39   5
  -5  17  -3    2.22    1.57   6
  -5 -17   3   -1.02    2.42   7
  -5 -17   3   -2.65    7.37   1
   0  18  -3   11.17    1.30   6
   0 -18  -3    9.99    4.02   1
   0  18   3   10.80    3.38   3
   0  18   3    8.25    1.31   6
   0 -18   3    7.09    3.11   1
   0 -18  -3    9.56    2.04   7
   0  18  -3    9.71    2.59   3
   0  18  -3   10.82    1.88   5
   0 -18   3    7.50    2.15   7
   1  18  -3   -1.54    2.86   3
  -1 -18  -3    0.03    4.83   1
  -1 -18  -3    0.20    1.56   7
  -1  18   3   -0.72    1.14   5
   1 -18   3    0.04    1.38   7
  -1  18   3   -1.52    1.86   3
  -1  18   3    1.28    0.73   6
   1  18  -3    0.46    0.90   6
   1 -18   3   -4.71    4.57   1
   1 -18  -3    3.48    4.81   1
   1  18   3   -0.07    0.58   6
   1 -18  -3    2.63    1.90   7
  -1  18  -3   -0.00    1.96   3
   1  18   3   -3.33    2.88   3
  -1  18  -3    1.28    0.82   6
  -1 -18   3   -0.16    1.84   7
  -1  18  -3    1.72    1.07   5
  -1 -18   3   -3.66    3.45   1
   2  18  -3    0.57    2.66   3
   2  18  -3    0.01    0.76   6
   2 -18   3   -3.39    4.41   1
  -2  18   3   -0.70    0.98   6
  -2  18   3    0.99    1.23   5
  -2 -18  -3   -0.01    2.14   7
  -2 -18  -3    3.83    3.63   1
  -2  18   3   -3.95    2.41   3
   2 -18   3   -1.69    1.53   7
   2 -18  -3    2.28    1.33   7
   2 -18  -3   10.67    6.19   1
  -2  18  -3   -0.58    2.58   3
   2  18   3   -3.72    2.99   3
  -2 -18   3   -1.45    1.06   7
   2  18   3    1.87    1.13   6
  -2 -18   3    4.42    5.32   1
  -2  18  -3   -1.56    1.39   5
  -2  18  -3   -1.02    0.80   6
  -3  18   3    1.01    1.23   6
   3  18  -3    6.28    3.69   3
  -3 -18  -3    5.20    4.29   1
  -3  18   3    3.66    1.46   5
   3 -18   3    0.20    5.14   1
  -3 -18  -3    2.63    1.24   7
  -3  18   3    7.20    3.20   3
   3 -18   3    5.42    2.55   7
   3  18  -3    2.79    1.37   6
  -3  18  -3    0.86    1.20   5
   3 -18  -3   -1.24    5.02   1
   3  18   3    2.87    0.98   6
  -3  18  -3    5.56    1.56   6
  -3 -18   3    1.31    1.35   7
  -3 -18   3    4.28    3.80   1
   3  18   3   10.02    3.53   3
  -4  18   3    1.32    1.88   5
  -4  18   3    4.54    0.90   6
  -4  18   3   -1.22    3.76   3
   4  18  -3    5.33    6.52   3
  -4 -18  -3    6.71    2.43   7
  -4 -18  -3    5.50    7.63   1
  -4 -18   3    6.66    2.22   7
   4  18   3    4.89    5.22   3
  -4 -18   3    0.57    5.79   1
  -4 -18   3    4.08    1.01   6
  -4  18  -3    0.87    1.42   6
   0  19  -3    0.19    2.98   3
   0  19  -3   -0.77    0.82   6
   0 -19   3    1.59    3.69   1
   0  19   3    2.40    3.87   3
   0  19   3   -0.42    1.08   6
   0 -19   3    1.41    1.26   7
   0  19  -3    3.66    1.04   5
   0 -19  -3    3.12    4.36   1
   1  19  -3    1.44    2.98   3
  -1 -19  -3    1.68    1.72   7
  -1 -19  -3    6.51    3.91   1
   1 -19   3    1.12    2.16   7
   1 -19   3    3.76    3.71   1
   1  19  -3   -1.20    1.44   5
  -1  19   3   -0.73    1.46   5
  -1  19   3    1.03    1.17   6
  -1  19  -3    1.16    1.18   6
   1 -19  -3   -2.83    4.57   1
  -1 -19   3   -0.60    4.72   1
   1  19   3   -0.20    0.68   6
  -1  19  -3   -1.12    1.46   5
  -1  19  -3    2.75    2.97   3
   1  19   3   -2.74    4.05   3
   1 -19  -3    1.12    1.39   7
  -1 -19   3    2.19    1.34   7
  -2  19   3   -1.75    3.78   3
   2  19  -3   -3.36    4.01   3
  -2 -19  -3    1.46    1.76   7
   2 -19   3    1.85    5.55   1
  -2 -19  -3   -2.24    2.87   1
   2  19  -3   -2.00    1.07   6
   2 -19   3    0.06    2.26   7
  -2  19   3   -0.62    0.87   6
  -2  19   3   -0.45    1.66   5
   2 -19  -3   -2.55    5.20   1
   2  19   3    3.43    4.61   3
  -2 -19   3   -4.13    4.08   1
  -2 -19   3   -0.22    2.00   7
   2 -19  -3    2.74    2.27   7
   2  19   3   -0.85    1.26   6
  -2  19  -3   -0.16    1.24   6
  -2  19  -3   -0.58    0.96   5
  -3  19   3    0.70    1.21   5
  -3 -19  -3   -7.95    6.72   1
  -3 -19  -3    3.94    1.85   7
   3 -19   3    0.53    2.23   7
   3  19  -3    2.25    4.85   3
  -3  19   3   -2.15    1.13   6
  -3  19   3   -0.93    2.95   3
   3  19  -3   -1.24    1.69   6
   3 -19   3   -1.01    6.67   1
  -3  19  -3    0.22    1.40   6
  -3 -19   3   -1.54    7.88   1
   3  19   3   -0.12    0.83   6
  -3  19  -3    1.70    1.39   5
   3  19   3   -0.27    5.12   3
  -4 -19  -3    2.20    1.90   7
  -4  19   3   -0.85    3.98   3
   4  19  -3    1.94    5.75   3
   4  19  -3    1.03    2.60   6
   4  19   3   -6.62    6.59   3
  -4  19  -3   -2.95    1.95   5
  -4  19  -3    0.56    1.61   6
  -4 -19   3    5.37    2.69   7
  -4 -19   3   -7.47    4.09   1
   4  19   3   -1.00    1.83   6
   0 -20  -3    9.79    2.54   7
   0  20  -3   11.03    1.79   6
   0  20   3    7.12    4.02   3
   0 -20  -3    2.42    5.87   1
   0 -20   3    8.47    2.08   7
   0  20  -3   10.56    1.40   5
   0  20   3   10.45    1.55   6
   0  20  -3    8.67    3.21   3
   0 -20   3    8.61    4.23   1
  -1 -20  -3    3.35    1.42   7
   1 -20   3    3.52    2.09   7
  -1  20   3    3.75    3.66   3
   1  20  -3    3.82    0.93   6
   1  20  -3    1.51    3.82   3
  -1  20   3    2.90    0.82   6
   1 -20   3    7.00    4.36   1
  -1 -20  -3    7.02    6.64   1
   1 -20  -3   -1.87    4.04   1
  -1 -20   3    3.96    1.86   7
   1  20   3    5.19    1.52   6
   1 -20  -3    3.12    2.22   7
  -1  20  -3    3.35    1.57   5
  -1  20  -3    3.65    0.87   6
  -1 -20   3   -1.64    6.58   1
   1  20   3    4.52    4.46   3
   2 -20   3    0.31    2.30   7
  -2  20   3    3.80    1.43   5
  -2  20   3    7.93    3.16   3
   2  20  -3    0.77    3.84   3
  -2 -20  -3   -3.53    7.18   1
   2 -20   3    4.08    5.68   1
   2  20  -3    1.95    1.73   6
  -2  20   3    1.10    0.73   6
  -2 -20  -3    4.68    1.48   7
  -2  20  -3    0.73    1.78   5
   2 -20  -3    7.38    6.25   1
   2  20   3    3.76    1.59   6
  -2  20  -3    2.12    1.43   6
   2 -20  -3    1.77    1.77   7
  -2 -20   3    4.75    5.48   1
  -2 -20   3    1.80    1.45   7
   2  20   3    4.89    4.42   3
  -3  20   3    2.12    1.29   6
   3  20  -3   -2.29    4.81   3
  -3  20   3    5.00    5.35   3
   3  20  -3   -3.20    1.87   6
  -3 -20  -3    1.80    2.93   7
  -3 -20  -3   -7.07    6.64   1
   3 -20   3   -4.52    7.04   1
   3 -20   3   -1.87    1.94   7
  -3  20   3   -1.87    2.01   5
  -3 -20   3    0.68    5.53   1
   3  20   3   -0.68    1.20   6
  -3 -20   3    2.75    2.50   7
  -3  20  -3   -1.16    1.31   6
   3  20   3   -1.91    3.97   3
  -3  20  -3    1.55    1.77   5
   0 -21   3    0.42    2.43   7
   0 -21  -3   -0.64    1.48   7
   0 -21  -3    6.83    4.91   1
   0  21   3   -0.51    4.64   3
   0  21  -3   -0.98    0.95   6
   0 -21   3    3.45    4.53   1
   0  21  -3    0.90    1.38   5
   0  21   3   -0.67    0.86   6
   1  21  -3   26.06    2.58   6
  -1  21   3   24.67    4.06   3
  -1  21  -3   29.50    2.84   6
  -1 -21   3   21.19    3.67   7
  -1 -21   3   19.45    8.09   1
   1 -21  -3   21.30    6.42   1
   2  21  -3   -0.92    1.92   6
  -2  21   3    1.99    5.06   3
  -2  21   3    2.03    2.11   5
   2 -21   3   -0.41    1.62   7
  -2  21   3    1.34    1.23   6
  -2 -21  -3   -0.33    2.87   7
   2 -21   3   12.60    5.91   1
  -2 -21  -3    2.45    6.18   1
   2  21   3    1.04    1.73   6
  -2 -21   3   -0.11    4.82   1
  -2  21  -3    1.00    1.29   5
  -2 -21   3    0.87    3.01   7
   2 -21  -3    0.02    3.06   7
   2 -21  -3   -7.65    5.98   1
   2  21   3    7.16    4.44   3
  -3 -21  -3    5.29    2.85   7
   3 -21   3    3.08    2.12   7
  -3 -21   3    5.21    1.97   7
   3  21   3    3.16    6.86   3
  -3  21  -3    4.83    1.75   6
   0 -22   3   14.15    3.79   7
   0  22   3   23.49    2.95   6
   0 -22  -3    7.84    6.86   1
   0 -22  -3   17.09    3.70   7
   0  22  -3   24.46    2.62   6
   0  22   3   21.94    4.29   3
   0 -22   3   10.81    6.08   1
   1  22  -3   14.18    2.47   6
  -1  22   3    6.96    3.64   3
  -1 -22  -3   16.39    2.87   7
   1 -22   3    9.06    2.94   7
  -1 -22  -3   14.57    4.41   1
   1 -22   3    7.77    5.78   1
   1  22   3   13.29    1.71   6
  -1 -22   3  -14.40    8.38   1
  -1  22  -3   10.63    1.54   6
   1  22   3    9.16    4.19   3
   1 -22  -3   13.26    3.16   7
  -1  22  -3   15.52    2.02   5
   1 -22  -3   12.03    8.28   1
  -1 -22   3   14.03    2.72   7
  -2 -22  -3    2.43    2.73   7
   2  22  -3   -0.19    2.06   6
   2 -22   3   -5.59    6.20   1
  -2  22   3    2.12    1.50   6
   2 -22   3    0.17    2.08   7
   2  22   3    3.32    6.96   3
   2  22   3   -0.48    1.85   6
  -2 -22   3    2.30    1.83   7
   2 -22  -3   -3.53    7.41   1
  -2  22  -3    0.13    1.76   5
   2 -22  -3    1.47    2.14   7
   0 -23   3    0.22    2.87   7
   0 -23  -3    0.64    2.42   7
   0  23   3   -6.06    4.67   3
   0  23   3   -0.38    1.06   6
   0  23  -3    3.28    1.94   6
  -1 -23  -3   11.49    3.23   7
   1  23  -3   11.27    1.71   6
   1 -23   3    5.76    3.22   7
  -1 -23   3    9.53    3.45   7
  -1  23  -3   11.68    2.52   5
   1  23   3   10.23    6.67   3
   1  23   3    9.03    1.53   6
   1 -23  -3  -12.04   10.52   1
   1 -23  -3    6.64    2.43   7
   0   0  -4 5779.96  137.63   3
   0   0   4 5894.38  137.61   1
   0   0  -4 5651.52  136.34   1
   0   0   4 5715.48  136.79   1
   0   0   4 5696.76  137.66   3
   1   0   4 9999.99  234.21   3
  -1   0   4 9872.72  234.90   3
  -1   0  -4 9699.03  233.72   1
   1   0  -4 9819.33  232.68   1
  -1   0  -4 9790.34  234.44   3
   1   0   4 9952.88  233.88   1
   1   0  -4 9410.10  232.58   3
   1   0   4 9720.37  234.00   3
  -1   0   4 9893.82  232.90   1
   2   0   4    0.03    1.08   3
  -2   0  -4   -0.14    0.47   5
  -2   0   4    0.70    0.41   1
  -2   0   4   -1.11    0.82   3
   2   0  -4    0.04    0.42   1
   2   0   4    1.54    0.85   1
  -2   0  -4    0.99    0.63   3
  -2   0   4    0.18    0.30   6
  -2   0  -4    1.12    0.75   1
  -2   0  -4    0.65    0.36   6
   2   0  -4   -0.43    0.66   3
   2   0  -4    0.18    0.61   2
   3   0   4  280.41    7.93   1
  -3   0   4  279.77    7.53   6
   3   0  -4  286.69    6.90   1
  -3   0  -4  283.60    7.45   6
  -3   0  -4  273.84    7.34   7
  -3   0  -4  274.98    7.54   5
  -3   0  -4  281.42    7.88   1
   3   0  -4  284.91    7.56   2
  -3   0  -4  277.53    8.40   3
   3   0   4  266.50    8.51   3
  -3   0   4  294.22    8.53   3
  -3   0   4  279.39    6.89   1
  -4   0   4  484.45   12.68   6
  -4   0  -4  493.35   12.68   6
  -4   0  -4  486.22   12.88   1
  -4   0   4  473.61   14.07   3
  -4   0  -4  481.58   12.71   5
   4   0   4  466.44   12.94   1
  -4   0  -4  500.99   13.98   3
   4   0  -4  484.14   12.65   2
  -5   0   4    0.36    0.56   6
   5   0  -4    0.58    1.40   2
   5   0   4    0.49    2.20   1
  -5   0  -4    1.10    3.03   3
  -5   0   4   -0.27    2.16   3
  -5   0  -4   -0.42    1.01   6
  -6   0  -4    8.78    3.15   3
   6   0   4    9.29    1.91   2
  -6   0   4    6.69    4.88   3
  -6   0   4    5.51    1.11   6
   6   0  -4    9.49    1.96   2
   7   0  -4   25.48    3.20   2
  -7   0  -4   17.14    8.20   3
  -7   0  -4   22.63    2.45   6
  -7   0   4    9.69    7.06   3
   7   0   4   23.25    4.16   2
  -7   0   4   21.36    3.09   6
   0  -1  -4    0.20    0.41   1
   0  -1   4   -0.35    0.52   1
   0  -1  -4    0.04    0.34   3
   0   1  -4    0.56    0.44   1
   0   1   4    0.40    0.33   3
   0   1  -4    0.31    0.23   3
   0   1   4   -0.18    0.36   1
   0  -1   4   -0.57    0.23   3
   1  -1   4 4512.60  105.56   1
  -1   1   4 4414.72  105.52   1
  -1   1   4 4335.66  105.53   1
   1   1  -4 4506.70  105.56   3
  -1   1   4 4424.25  105.65   3
   1  -1   4 4448.63  105.55   1
   1   1  -4 4461.37  105.33   1
  -1  -1  -4 4456.02  105.60   1
   1  -1  -4 4574.37  105.65   3
  -1  -1   4 4452.46  105.56   3
  -1   1  -4 4458.01  105.40   3
   1   1   4 4291.28  105.82   3
  -1  -1   4 4451.06  106.15   1
   1   1   4 4359.27  105.56   3
   1   1   4 4493.89  105.58   1
   2  -1   4  236.71    6.65   3
   2  -1   4  243.95    6.44   1
  -2  -1  -4  224.14    6.03   6
  -2  -1  -4  225.30    6.70   3
  -2  -1  -4  239.87    6.49   1
   2  -1   4  237.32    6.42   1
   2   1  -4  238.22    6.80   3
  -2   1   4  234.11    6.13   6
   2   1  -4  234.37    6.07   2
   2   1  -4  226.18    5.96   1
  -2  -1  -4  222.56    6.10   7
   2  -1  -4  232.75    6.09   2
   2   1   4  231.77    6.60   3
  -2   1  -4  244.53    6.46   1
   2   1   4  234.02    6.44   1
   2  -1  -4  230.52    6.71   3
  -2   1  -4  227.59    6.03   6
  -2   1  -4  235.82    6.56   3
  -2  -1   4  219.88    7.40   3
  -2   1  -4  231.94    6.12   5
  -2  -1   4  228.47    5.96   1
  -3  -1  -4   54.42    3.53   3
  -3  -1  -4   53.63    2.14   6
  -3  -1  -4   58.52    2.18   5
   3  -1   4   62.87    2.94   1
   3   1  -4   54.34    2.14   1
  -3  -1  -4   44.14    2.81   1
  -3   1   4   59.00    3.61   3
  -3   1   4   55.90    2.12   6
  -3  -1  -4   54.66    2.15   7
   3  -1   4   61.20    2.96   1
   3   1  -4   55.87    2.32   2
   3  -1   4   47.97    3.87   3
   3   1   4   57.19    3.21   1
  -3  -1   4   57.86    2.12   1
  -3   1  -4   57.34    3.47   3
  -3   1  -4   57.82    2.17   6
   3  -1  -4   56.22    2.31   2
  -3  -1   4   54.11    2.25   6
  -3  -1   4   53.50    3.47   3
  -3   1  -4   56.43    2.36   5
   3   1   4   50.51    4.61   3
   4   1  -4   21.84    1.90   1
   4  -1   4   20.56    2.08   1
   4  -1   4   17.95    2.18   1
  -4  -1  -4   23.05    1.88   7
  -4  -1  -4   20.21    2.74   3
   4   1  -4   18.23    1.85   2
  -4  -1  -4   18.77    1.81   1
  -4   1   4   16.21    2.32   3
  -4  -1  -4   19.88    1.52   5
  -4   1   4   21.26    1.49   6
  -4  -1  -4   21.39    1.49   6
   4   1   4   19.10    2.23   1
   4  -1  -4   22.63    1.91   2
  -4  -1   4   19.34    2.46   3
  -4   1  -4   16.44    2.52   3
  -4   1  -4   22.23    2.43   5
  -4  -1   4   22.86    1.69   1
  -4   1  -4   19.23    1.71   6
  -4  -1   4   21.55    1.55   6
  -5   1   4    6.90    1.17   6
  -5  -1  -4    8.01    1.40   6
   5  -1   4    6.66    2.15   1
   5   1  -4    5.86    1.56   2
  -5   1   4    2.95    2.52   3
  -5  -1  -4    7.61    2.95   3
  -5   1  -4   11.32    1.66   6
  -5  -1   4    7.50    1.13   6
  -5  -1   4    5.38    2.21   3
  -5   1  -4    7.91    3.15   3
   5  -1  -4    6.38    1.65   2
  -5   1  -4    7.99    1.47   5
   5   1   4    5.51    2.47   1
   6   1  -4   -1.64    1.82   2
  -6   1   4    2.35    0.80   6
   6  -1   4    1.04    1.88   2
  -6  -1  -4    1.84    1.41   6
  -6   1   4    2.45    4.60   3
  -6  -1  -4   -1.19    3.36   3
   6  -1  -4    0.69    1.71   2
  -6  -1   4    3.17    4.76   3
  -6   1  -4    0.87    0.71   6
   6   1   4    0.12    1.80   2
  -6   1  -4   -2.98    2.89   3
  -7  -1  -4    0.55    7.29   3
   7   1  -4    5.31    2.60   2
  -7   1   4    2.79    1.20   6
  -7   1   4  -12.35    7.64   3
   7  -1   4    7.29    2.62   2
  -7  -1  -4    2.18    1.50   6
  -7   1  -4    0.71    6.68   3
  -7  -1   4   -4.45    7.71   3
   7  -1  -4    6.68    2.75   2
  -7  -1   4    4.03    1.82   6
  -7   1  -4    4.88    2.05   6
   0  -2   4 2365.06   55.03   1
   0   2   4 2213.54   55.94   3
   0  -2   4 2333.41   54.59   3
   0   2  -4 2377.56   55.05   1
   0   2   4 2240.67   55.01   1
   0  -2  -4 2310.80   54.97   1
   0  -2  -4 2288.39   55.01   3
  -1   2   4    1.74    0.71   3
   1  -2   4   -0.12    0.67   1
  -1   2   4    2.24    0.42   1
  -1  -2  -4    1.54    0.55   3
  -1  -2  -4    1.76    0.73   1
   1   2  -4    2.13    0.50   3
   1  -2   4    2.02    0.49   3
  -1   2  -4    2.10    0.48   3
  -1   2  -4    2.39    0.68   1
   1  -2  -4    1.99    0.71   3
  -1  -2   4    2.27    0.67   3
  -1  -2   4    1.73    0.60   1
   1   2   4    3.23    0.76   3
   1  -2  -4    1.57    0.41   1
   1   2   4    1.73    0.65   1
   1   2   4    1.84    0.56   3
  -2  -2  -4   62.29    2.05   6
   2  -2   4   63.17    2.61   1
  -2   2   4   62.01    2.16   6
   2   2  -4   62.17    2.16   2
   2  -2   4   63.10    2.67   3
   2   2  -4   60.97    2.32   1
   2  -2   4   58.99    2.47   1
   2   2  -4   62.61    3.07   3
  -2  -2  -4   62.29    2.11   7
  -2  -2  -4   69.68    2.79   1
  -2   2  -4   61.42    2.68   3
   2  -2  -4   62.94    2.17   2
  -2   2  -4   58.69    2.12   5
  -2   2  -4   61.36    1.98   6
  -2  -2   4   51.14    3.38   3
   2  -2  -4   54.89    3.00   3
   2   2   4   64.33    2.74   1
   2   2   4   71.20    2.83   3
  -2  -2   4   59.75    2.04   6
  -2  -2   4   64.53    2.27   1
  -3   2   4    3.23    1.63   3
   3   2  -4    2.61    0.89   1
  -3  -2  -4    1.54    1.09   1
  -3  -2  -4    0.29    1.29   3
   3  -2   4    1.80    1.45   1
   3   2  -4    2.86    0.91   2
  -3   2   4    1.42    0.47   6
   3  -2   4    3.69    1.24   1
  -3  -2  -4    2.94    0.62   7
  -3  -2  -4    1.22    0.49   5
   3  -2   4    0.93    1.27   3
  -3   2  -4    1.80    0.72   5
  -3   2  -4    1.99    0.37   6
  -3  -2   4    2.74    1.49   3
  -3   2  -4    2.78    1.46   3
  -3  -2   4    2.09    0.88   1
  -3  -2   4    2.14    0.43   6
   3   2   4    0.39    1.68   1
   3  -2  -4    1.99    1.03   2
   4  -2   4   14.70    2.03   1
  -4  -2  -4   17.07    2.55   3
   4   2  -4   17.95    1.95   2
  -4  -2  -4   15.07    1.73   1
   4   2  -4   17.52    1.62   1
  -4  -2  -4   20.40    1.69   7
  -4  -2  -4   18.40    1.32   6
  -4   2   4   13.60    2.04   3
  -4   2   4   18.62    1.55   6
   4  -2   4   16.22    1.73   1
   4   2   4   18.98    2.33   1
  -4   2  -4   18.81    1.79   6
  -4  -2   4   16.12    2.70   3
  -4   2  -4   15.83    2.02   3
  -4  -2   4   21.94    2.25   1
  -4   2  -4   15.14    1.46   5
   4  -2  -4   19.09    2.06   2
  -4  -2   4   17.54    1.71   6
  -4  -2   4   15.91    1.36   7
  -5  -2  -4   53.91    2.74   7
   5   2  -4   52.19    3.20   2
  -5   2   4   49.05    2.42   6
  -5  -2  -4   57.85    4.42   1
  -5  -2  -4   48.76    2.82   6
   5  -2   4   52.41    4.27   1
  -5   2   4   46.63    4.72   3
  -5  -2  -4   52.77    5.85   3
  -5  -2   4   49.30    6.22   3
  -5   2  -4   50.01    3.04   5
  -5  -2   4   44.51    2.86   1
  -5   2  -4   47.81    5.49   3
  -5   2  -4   51.49    2.57   6
   5  -2  -4   55.13    2.98   2
   5   2   4   48.32    2.76   2
  -5  -2   4   51.68    2.48   6
  -6  -2  -4   -0.95    1.08   6
  -6  -2  -4    0.14    4.81   3
  -6   2   4   -0.68    0.98   6
   6   2  -4    0.86    1.74   2
  -6   2   4   -3.89    4.16   3
  -6   2  -4   -0.97    0.94   6
  -6  -2   4    0.85    1.29   6
  -6   2  -4    0.74    3.50   3
   6  -2  -4   -0.66    1.75   2
   6   2   4    1.86    1.67   2
  -6  -2   4   -0.31    3.38   3
  -7  -2  -4   -1.42    1.60   6
   7   2  -4   -3.18    2.43   2
  -7   2   4    0.38    1.65   6
  -7   2   4  -15.35    8.05   3
   7  -2   4   -2.88    2.58   2
  -7  -2  -4   -9.82    7.68   3
   7   2   4   -1.90    3.07   2
   7  -2  -4    0.85    2.77   2
  -7   2  -4   -1.12    0.94   6
  -7  -2   4  -10.93    6.58   3
  -7  -2   4   -1.30    1.06   6
  -7   2  -4   -4.81    6.90   3
   0   3  -4   -0.34    0.18   3
   0   3  -4   -0.16    0.18   3
   0  -3  -4    0.01    0.49   3
   0  -3  -4    0.03    0.61   1
   0  -3   4   -0.38    0.58   1
   0   3  -4    0.65    0.58   1
   0   3   4    0.51    0.41   3
   1   3  -4  770.35   18.74   3
   1  -3   4  792.27   18.52   3
  -1   3   4  782.89   18.50   1
   1   3  -4  762.44   18.77   1
   1   3  -4  773.93   18.67   2
  -1  -3  -4  726.31   18.88   1
  -1  -3  -4  775.34   18.96   3
   1  -3   4  771.08   18.84   1
  -1   3   4  783.98   19.01   3
   1  -3  -4  749.96   18.49   1
  -1  -3   4  751.11   18.78   1
   1   3   4  771.32   18.98   3
   1  -3  -4  747.29   18.97   3
   1   3   4  762.29   18.93   1
  -1  -3   4  768.20   18.75   3
  -1   3  -4  771.76   18.50   3
  -1   3  -4  754.61   18.82   1
  -2   3   4  572.39   14.50   3
   2  -3   4  566.67   14.08   1
  -2  -3  -4  558.61   13.81   6
  -2  -3  -4  556.61   14.51   3
   2  -3   4  570.82   14.18   3
   2   3  -4  543.02   13.69   2
   2   3  -4  573.85   14.45   3
  -2  -3  -4  517.73   14.72   1
   2  -3   4  559.30   14.04   1
  -2  -3  -4  547.38   13.89   7
  -2   3   4  561.86   13.83   6
   2   3  -4  564.22   13.93   1
  -2  -3   4  547.73   13.75   6
  -2   3  -4  565.11   14.11   3
   2  -3  -4  560.59   14.52   3
   2   3   4  547.52   14.46   3
  -2   3  -4  552.96   13.89   5
  -2  -3   4  517.12   15.67   3
   2   3   4  560.21   14.27   1
   2   3   4  572.21   14.53   3
  -2   3  -4  539.16   13.62   6
  -2  -3   4  566.24   13.92   1
   3   3  -4  134.94    4.08   2
  -3  -3  -4  130.39    4.11   7
  -3  -3  -4  138.72    5.26   3
  -3  -3  -4  132.39    4.11   6
  -3   3   4  141.16    5.15   3
  -3  -3  -4  133.45    4.78   1
   3  -3   4  138.05    4.71   1
   3  -3   4  135.22    4.53   1
   3   3  -4  137.05    4.36   1
   3  -3   4  134.71    5.63   3
  -3  -3   4  133.09    5.32   3
  -3   3  -4  142.62    4.90   3
  -3  -3   4  137.85    4.34   1
  -3  -3   4  130.72    4.02   6
  -3  -3   4  129.26    3.90   7
   3   3   4  135.01    5.20   1
  -3   3  -4  136.93    4.00   6
  -3   3  -4  134.18    4.23   5
  -4  -3  -4   96.60    5.56   3
  -4   3   4  102.33    5.66   3
  -4  -3  -4   98.49    4.52   1
  -4  -3  -4  102.99    3.68   7
   4  -3   4  101.67    4.68   1
   4  -3   4   99.96    4.34   1
  -4  -3  -4  102.13    3.50   6
  -4   3   4   97.90    3.60   6
   4   3  -4  101.32    3.63   2
   4   3  -4  101.26    4.18   1
   4   3   4  101.51    3.52   2
   4  -3  -4  103.34    3.74   2
  -4  -3   4  101.46    3.24   7
  -4   3  -4  100.50    5.42   3
  -4  -3   4  102.50    3.99   1
  -4  -3   4  100.51    5.54   3
  -4   3  -4  100.43    3.66   5
  -4   3  -4   95.79    3.67   6
   4   3   4   78.56    5.22   1
  -4  -3   4  101.49    3.55   6
  -5  -3  -4   60.65    3.10   6
  -5  -3  -4   59.35    3.07   7
  -5   3   4   59.69    2.88   6
  -5   3   4   54.33    6.10   3
  -5  -3  -4   62.26    4.79   1
   5   3  -4   58.40    3.16   2
   5  -3   4   54.35    4.20   1
  -5  -3  -4   53.90    6.71   3
  -5   3  -4   65.41    5.10   3
  -5  -3   4   55.25    3.63   1
   5  -3  -4   65.52    3.33   2
  -5  -3   4   59.33    2.71   6
  -5   3  -4   57.75    2.96   5
  -5  -3   4   55.70    5.29   3
   5   3   4   61.50    3.12   2
  -5   3  -4   58.40    2.67   6
   6   3  -4    8.47    2.11   2
  -6   3   4   10.01    1.73   6
  -6  -3  -4    9.59    3.39   3
  -6  -3  -4   12.22    1.63   6
  -6   3   4    1.37    2.99   3
  -6  -3   4   10.06    1.88   6
   6   3   4   11.31    1.93   2
   6  -3  -4   11.58    2.22   2
  -6  -3   4   12.00    3.86   3
  -6   3  -4   10.94    1.82   6
  -6   3  -4   11.82    4.70   3
  -7   3   4   -2.92    7.84   3
  -7  -3  -4    4.12    1.21   6
  -7  -3  -4   -7.31    8.00   3
   7   3  -4    3.47    2.70   2
   7  -3   4    3.63    2.98   2
  -7   3   4    5.39    1.82   6
   7  -3  -4    5.09    2.76   2
   7   3   4    2.64    4.72   3
  -7  -3   4    4.20    1.26   6
  -7   3  -4   -2.08    6.23   3
   7   3   4    1.41    2.63   2
  -7   3  -4    3.33    1.87   6
  -7  -3   4  -11.53   10.78   3
   0   4   4  108.12    3.40   1
   0   4  -4  102.88    2.73   3
   0  -4  -4  107.65    3.43   3
   0   4  -4  105.43    3.34   1
   0  -4  -4  106.85    3.29   1
   0  -4   4  103.72    3.44   1
   0   4  -4  106.44    2.73   3
  -1  -4  -4  597.77   14.71   3
  -1   4   4  582.06   14.67   3
  -1  -4  -4  584.37   14.66   1
  -1  -4  -4  572.84   14.32   7
   1   4  -4  569.45   14.09   2
  -1  -4  -4  576.75   14.19   6
   1   4  -4  592.16   14.37   3
  -1   4   4  567.07   14.24   1
   1  -4   4  584.09   14.10   3
   1   4  -4  600.77   14.55   1
   1  -4   4  557.38   14.51   1
   1  -4  -4  580.08   14.21   1
   1   4   4  572.47   14.65   3
  -1   4  -4  591.26   14.10   3
  -1  -4   4  555.96   14.51   1
  -1  -4   4  584.47   14.38   3
  -1   4  -4  523.78   14.22   5
  -1   4  -4  590.63   14.52   1
   1  -4  -4  605.10   14.70   3
   1   4   4  590.02   14.64   1
  -2  -4  -4  211.93    6.36   1
   2  -4   4  213.74    6.12   3
  -2   4   4  215.98    5.82   6
  -2  -4  -4  217.02    5.82   6
   2   4  -4  219.21    6.86   3
  -2   4   4  214.79    5.94   5
   2   4  -4  210.37    6.14   1
   2  -4   4  206.62    6.08   1
   2   4  -4  213.76    5.73   2
  -2  -4  -4  213.34    5.91   7
  -2   4   4  219.19    5.39   1
  -2   4  -4  216.02    6.15   3
  -2  -4   4  217.05    5.70   6
  -2   4  -4  211.60    5.92   5
  -2   4  -4  215.92    6.16   1
   2   4   4  210.12    6.52   3
  -2   4  -4  204.05    5.57   6
  -2  -4   4  230.68    8.17   3
   2   4   4  228.53    6.74   3
   2   4   4  222.24    6.48   1
  -2  -4   4  214.42    5.79   7
  -2  -4   4  216.97    6.10   1
   2  -4  -4  222.26    6.69   3
   2  -4  -4  209.19    5.39   1
  -3  -4  -4    2.93    0.47   6
   3   4  -4    3.32    0.87   2
   3  -4   4    2.16    1.88   3
  -3   4   4    2.41    0.37   6
  -3   4   4    0.86    1.51   3
   3  -4   4    1.98    1.19   1
  -3  -4  -4    0.84    1.30   3
   3  -4   4    2.82    1.23   1
  -3  -4  -4    2.69    1.48   1
   3   4  -4    2.22    1.11   1
  -3  -4  -4    1.75    0.57   7
  -3   4  -4    1.81    1.07   3
  -3   4  -4    3.17    0.70   6
  -3  -4   4    3.11    0.73   7
  -3  -4   4    0.90    1.55   3
  -3  -4   4    1.21    0.58   6
   3   4   4    1.79    1.32   3
  -3  -4   4    1.10    1.13   1
   3   4   4    2.86    0.79   2
  -3   4  -4    2.64    0.47   5
   3   4   4    3.66    1.87   1
  -4  -4  -4    0.20    1.84   1
   4  -4   4   -0.97    1.82   1
  -4  -4  -4    0.19    0.60   6
  -4   4   4    0.08    0.61   6
  -4  -4  -4   -0.33    1.47   3
  -4   4   4   -0.59    1.42   3
  -4  -4  -4    2.19    0.90   7
   4  -4   4   -0.46    1.40   1
   4   4  -4   -0.70    1.04   2
   4   4  -4    0.28    1.77   1
  -4   4  -4    0.88    0.96   5
  -4   4  -4    0.91    0.83   6
   4   4   4    3.45    2.51   1
  -4   4  -4    1.04    1.79   3
   4   4   4    0.91    0.94   2
  -4  -4   4   -1.11    1.02   7
   4  -4  -4   -0.51    1.30   2
  -4  -4   4    0.11    0.61   6
  -4  -4   4    0.82    1.62   3
  -4  -4   4    1.45    1.47   1
  -5  -4  -4   19.29    3.98   3
   5  -4   4   15.26    2.19   1
  -5  -4  -4   22.86    2.12   6
  -5   4   4   24.39    2.22   6
  -5  -4  -4   18.02    3.36   7
  -5  -4  -4   21.66    2.62   1
  -5   4   4   21.52    4.08   3
   5   4  -4   26.76    2.67   2
  -5   4  -4   24.07    3.09   3
  -5  -4   4   19.03    1.78   6
  -5   4  -4   23.94    2.26   5
  -5   4  -4   27.12    1.81   6
  -5  -4   4   18.84    1.99   1
  -5  -4   4   20.07    5.03   3
   5   4   4   23.16    2.89   2
   5  -4  -4   20.04    2.55   2
   6   4  -4   29.31    3.42   2
  -6  -4  -4   25.80    4.02   3
  -6  -4  -4   27.18    2.18   6
  -6   4   4   18.56    3.47   3
  -6   4   4   28.56    2.24   6
   6   4   4   27.23    5.86   3
  -6  -4   4   26.92    2.73   6
  -6   4  -4   22.36    5.13   3
   6   4   4   28.18    3.40   2
  -6  -4   4   15.47    4.88   3
   6  -4  -4   27.16    2.61   2
  -6   4  -4   32.99    2.11   6
  -7   4   4   -3.86    7.90   3
   7   4  -4   -0.04    2.95   2
  -7  -4  -4    0.27    1.28   6
   7  -4   4    2.95    2.76   2
  -7   4   4    2.35    1.21   6
  -7   4  -4    0.54    1.43   6
   7  -4  -4    1.36    2.75   2
   7   4   4   -1.87    2.39   2
  -7  -4   4    2.58    1.82   6
   7   4   4   -5.39   11.80   3
  -7   4  -4    1.43    4.74   3
   0   5   4   -0.07    0.28   6
   0  -5  -4   -0.84    0.65   1
   0   5  -4   -1.75    0.61   1
   0   5   4   -0.84    0.41   3
   0  -5   4    0.12    0.52   7
   0   5  -4    0.02    0.35   3
   0   5   4   -0.80    0.49   1
   0   5  -4   -0.37    0.38   3
   0  -5   4   -0.47    0.74   1
   0  -5  -4   -0.18    0.56   3
  -1  -5  -4   95.98    3.07   7
  -1   5   4   95.12    3.29   3
   1  -5   4   94.89    3.24   1
  -1   5   4   93.75    3.06   1
   1   5  -4   93.31    3.13   3
  -1   5   4   91.58    2.82   6
  -1  -5  -4   93.56    4.64   1
   1  -5   4   88.67    2.88   7
  -1  -5  -4   96.76    2.83   6
   1  -5   4   90.73    2.92   3
   1   5  -4   93.13    3.23   1
  -1  -5  -4   94.49    3.51   3
  -1   5  -4   91.01    3.37   1
   1   5   4   94.23    3.35   3
  -1   5  -4   90.95    2.88   5
  -1   5  -4   97.04    2.79   3
   1   5   4  101.67    3.49   1
  -1  -5   4   95.80    3.14   3
   1  -5  -4   96.55    3.09   1
   1  -5  -4   91.55    3.23   3
  -1  -5   4   91.10    2.98   7
  -2   5   4    6.28    1.12   3
  -2   5   4   10.72    1.13   1
  -2  -5  -4    5.05    1.17   1
   2  -5   4    6.38    0.95   1
   2   5  -4    4.60    1.04   1
   2  -5   4    5.18    0.95   3
  -2  -5  -4    6.98    0.73   6
   2   5  -4    8.62    1.12   2
  -2  -5  -4    7.00    1.29   7
  -2   5   4    7.55    1.16   5
   2  -5   4    7.37    0.79   7
   2   5  -4    9.26    1.79   3
   2  -5  -4    6.55    1.41   3
  -2  -5   4    5.61    0.97   3
  -2   5  -4    7.92    0.75   5
  -2  -5   4    8.51    0.98   6
  -2  -5   4    5.49    0.92   7
  -2   5  -4    8.27    0.78   6
   2  -5  -4    6.16    0.70   1
  -2   5  -4    7.22    1.25   1
   2   5   4    6.90    1.22   1
  -2   5  -4    8.39    1.08   3
   2   5   4    6.70    1.26   3
   2   5   4    4.91    1.36   3
  -3   5   4    3.44    1.55   3
   3   5  -4    6.51    0.99   2
   3  -5   4    6.43    2.06   3
  -3  -5  -4    7.78    1.15   7
   3  -5   4    7.04    1.00   7
  -3  -5  -4    6.30    1.11   6
  -3   5   4    8.20    0.77   6
   3   5  -4    6.91    1.81   1
   3  -5   4    7.06    1.49   1
  -3  -5  -4    5.85    1.56   1
  -3  -5   4    5.20    1.43   1
   3   5   4    6.38    1.51   3
  -3  -5   4    7.35    1.03   7
  -3  -5   4    5.06    1.49   3
  -3   5  -4    7.48    0.80   6
   3   5   4    6.62    1.01   2
   3   5   4    3.82    1.70   1
  -3  -5   4    7.72    1.06   6
  -3   5  -4    6.37    1.58   3
  -3   5  -4    6.48    1.25   5
  -4  -5  -4    1.01    0.87   6
   4   5  -4    0.10    1.24   2
   4  -5   4    0.93    1.05   7
   4  -5   4    0.87    1.93   1
  -4   5   4   -1.10    0.58   6
   4  -5   4   -0.20    1.65   1
   4   5  -4    1.00    1.96   1
  -4  -5  -4   -0.13    1.11   7
  -4  -5  -4    0.72    1.87   1
  -4  -5  -4    2.48    2.08   3
  -4   5   4   -0.58    1.64   3
  -4   5  -4   -0.02    0.73   6
  -4  -5   4    0.46    0.93   6
  -4  -5   4    0.39    1.15   7
   4   5   4   -3.27    1.67   3
  -4  -5   4    2.82    1.39   1
   4   5   4   -0.97    0.99   2
  -4   5  -4   -0.12    0.51   5
  -4   5  -4    0.69    2.03   3
  -4  -5   4    1.13    1.90   3
   5  -5   4   -0.56    2.19   1
   5   5  -4   -1.90    1.48   2
  -5  -5  -4   -1.19    4.49   3
  -5  -5  -4    0.28    2.41   1
  -5   5   4    0.25    0.82   6
  -5  -5  -4   -0.96    0.80   6
  -5   5   4    2.62    6.47   3
  -5  -5  -4   -2.32    1.46   7
  -5  -5   4   -2.26    1.76   1
   5   5   4   -0.45    1.29   2
  -5   5  -4   -0.44    2.59   3
  -5  -5   4   -0.04    0.95   6
  -5   5  -4    0.27    0.90   5
   5   5   4    2.57    4.56   3
   5  -5  -4    2.46    1.56   2
  -5  -5   4    1.42    1.22   7
  -5   5  -4   -0.07    0.96   6
  -6   5   4   31.90    4.09   3
  -6  -5  -4   38.47    3.41   7
   6   5  -4   38.20    3.60   2
  -6  -5  -4   26.96    5.91   3
  -6  -5  -4   35.25    2.75   6
  -6   5   4   35.64    2.59   6
  -6   5  -4   25.88    5.34   3
  -6   5  -4   35.98    3.16   5
  -6  -5   4   36.55    2.78   6
   6  -5  -4   44.30    3.48   2
   6   5   4   32.14    5.53   3
  -6  -5   4   26.06    5.48   3
   6   5   4   39.85    3.38   2
  -6   5  -4   40.12    2.82   6
  -7  -5  -4    3.99    1.96   6
   7   5  -4   10.03    3.12   2
  -7   5   4    8.60    1.98   6
   7  -5   4    3.21    3.08   2
   7   5   4    9.78    2.73   2
  -7   5  -4    0.17    6.29   3
  -7  -5   4    4.66    2.28   6
  -7   5  -4    7.16    1.79   6
   7  -5  -4   10.89    2.75   2
   0   6  -4   14.87    1.77   1
   0   6  -4   16.03    0.97   3
   0   6  -4   14.18    0.78   4
   0  -6  -4   13.03    0.92   7
   0   6   4   12.77    1.57   1
   0  -6  -4   16.53    1.65   3
   0   6   4   15.22    0.89   6
   0  -6   4   15.42    1.31   7
   0  -6  -4   15.28    1.83   1
   0  -6   4   14.57    1.10   3
   0   6   4   13.61    1.48   3
  -1   6   4  478.83   11.79   1
  -1   6   4  477.40   11.59   6
   1  -6   4  419.66   13.38   1
   1  -6   4  471.88   11.51   3
   1   6  -4  469.13   11.79   3
  -1  -6  -4  453.84   12.13   1
  -1  -6  -4  466.47   11.60   6
  -1  -6  -4  460.59   11.80   7
   1   6  -4  454.38   11.75   3
  -1  -6  -4  465.21   12.15   3
   1   6  -4  465.97   12.12   1
  -1   6   4  458.38   11.59   5
   1  -6   4  455.21   11.63   7
   1  -6  -4  462.38   11.80   1
  -1   6  -4  470.97   11.48   3
   1   6   4  424.08   12.54   3
  -1  -6   4  454.64   12.10   1
  -1   6  -4  474.89   12.03   1
   1  -6  -4  461.11   12.15   3
  -1  -6   4  472.22   11.79   7
  -1   6  -4  467.87   11.66   5
   1   6   4  471.06   12.25   1
   2  -6   4   41.61    3.06   1
   2  -6   4   40.44    1.75   7
   2   6  -4   37.06    1.66   2
   2  -6   4   40.85    2.53   3
  -2   6   4   40.70    1.89   5
  -2   6   4   41.13    1.60   6
  -2  -6  -4   37.89    1.73   6
  -2  -6  -4   37.35    2.66   1
   2   6  -4   37.27    3.20   1
   2   6  -4   37.29    3.18   3
  -2  -6  -4   39.91    1.97   7
  -2   6   4   41.26    1.96   1
  -2   6   4   42.31    2.64   3
   2  -6  -4   37.52    2.09   1
  -2  -6   4   39.36    1.67   6
  -2   6  -4   43.21    2.38   3
  -2  -6   4   41.60    1.91   7
  -2   6  -4   36.45    1.73   5
   2   6   4   32.82    3.44   1
   2  -6  -4   39.47    2.60   3
   2   6   4   40.20    2.89   3
  -2  -6   4   39.18    2.77   1
  -2  -6   4   42.82    2.86   3
   2   6   4   34.64    2.84   3
  -2   6  -4   37.56    1.44   6
  -2   6  -4   41.25    2.83   1
   3   6  -4    9.38    2.00   1
   3  -6   4   11.06    1.86   3
   3  -6   4   11.31    1.70   1
  -3  -6  -4   10.43    1.22   6
  -3  -6  -4    7.63    1.40   1
   3  -6   4    8.44    1.68   1
   3   6  -4   12.22    1.40   2
  -3   6   4    6.97    1.44   3
  -3   6   4   11.81    0.95   6
   3  -6   4   10.82    1.27   7
  -3  -6  -4   14.65    1.59   7
  -3   6   4    9.80    1.06   5
   3   6   4   10.13    1.27   2
   3   6   4   11.40    2.14   1
  -3  -6   4    9.31    1.99   3
   3  -6  -4   11.36    1.00   1
  -3  -6   4   10.99    1.66   1
  -3   6  -4   10.70    1.13   5
   3   6   4    6.13    1.45   3
  -3  -6   4   11.95    0.98   6
  -3  -6   4    9.60    1.17   7
  -3   6  -4   12.90    1.10   6
  -3   6  -4    9.50    1.55   3
  -4  -6  -4   26.71    2.92   1
   4  -6   4   33.65    2.00   7
   4   6  -4   24.46    2.83   1
  -4  -6  -4   31.65    2.31   7
  -4  -6  -4   29.27    2.14   6
   4  -6   4   31.04    2.52   1
   4  -6   4   32.30    3.65   1
  -4   6   4   39.73    4.75   3
  -4   6   4   33.93    1.85   6
   4   6  -4   32.28    2.40   2
   4   6   4   35.28    2.05   2
   4   6   4   24.39    2.91   3
  -4  -6   4   29.01    1.70   6
  -4   6  -4   29.58    2.10   6
  -4   6  -4   33.05    4.04   3
  -4   6  -4   33.67    2.41   5
  -4  -6   4   38.69    4.95   3
  -4  -6   4   28.69    3.53   1
  -4  -6   4   31.11    2.28   7
  -5   6   4   20.18    5.67   3
  -5  -6  -4   24.58    2.07   6
  -5  -6  -4   28.09    2.43   7
   5  -6   4   18.61    2.48   1
  -5  -6  -4   28.07    3.61   1
  -5   6   4   26.38    1.79   6
   5   6  -4   24.37    2.87   2
  -5   6  -4   23.59    2.10   6
   5   6   4   25.50    2.53   2
  -5  -6   4   23.17    2.30   6
  -5  -6   4   23.82    2.46   7
  -5   6  -4   22.24    3.47   3
  -5  -6   4   14.79    4.07   3
  -5   6  -4   24.40    2.49   5
   5   6   4   24.82    3.12   3
  -5  -6   4   26.58    2.73   1
   5  -6  -4   24.35    2.88   2
   6   6  -4   11.48    2.21   2
  -6  -6  -4   13.54    2.45   7
  -6   6   4   13.04    4.77   3
  -6  -6  -4    8.34    1.90   6
  -6   6   4    8.40    1.82   6
   6   6   4    6.62    2.13   2
  -6   6  -4   10.38    1.93   5
  -6   6  -4    7.38    1.44   6
  -6  -6   4    1.52    3.62   3
   6  -6  -4    7.96    2.36   2
  -6   6  -4    7.94    3.80   3
  -6  -6   4    7.19    1.22   6
   6   6   4    5.60    5.77   3
  -7   6   4    0.06    1.14   6
   7   6  -4    0.42    2.91   2
  -7  -6  -4    6.73    2.10   6
  -7   6  -4    0.97    1.41   6
   7   6   4    2.19    3.00   2
   7  -6  -4    2.42    2.73   2
  -7   6  -4   -2.63    5.44   3
  -7  -6   4   -1.81    1.66   6
   0  -7  -4    0.05    0.98   3
   0  -7   4   -0.64    1.17   1
   0   7   4    0.96    0.84   3
   0   7  -4    0.42    0.51   3
   0  -7   4    0.49    0.58   3
   0  -7   4    1.90    0.56   7
   0   7   4    2.70    0.87   1
   0  -7  -4   -0.25    0.86   1
   0   7   4    0.04    0.44   6
   0  -7  -4    0.04    0.53   7
   0   7  -4    1.46    0.46   4
   0   7  -4    0.68    0.94   1
  -1  -7  -4  305.26    8.68   3
   1   7  -4  299.18    8.51   1
   1  -7   4  297.16    8.53   1
   1  -7   4  311.67    8.02   7
  -1   7   4  303.89    8.26   1
  -1   7   4  298.29    7.82   5
  -1  -7  -4  300.64    7.95   6
  -1   7   4  304.85    7.91   6
   1   7  -4  298.60    8.14   3
   1   7  -4  316.55    8.20   3
  -1  -7  -4  310.23    8.23   7
   1  -7   4  311.92    7.92   3
  -1   7   4  308.40    8.56   3
  -1  -7  -4  292.64    8.52   1
   1   7   4  299.40    8.67   3
   1   7   4  299.38    8.56   1
  -1   7  -4  299.97    7.98   5
  -1  -7   4  301.53    8.65   1
  -1   7  -4  317.83    7.89   3
   1  -7  -4  305.08    8.54   3
  -1  -7   4  310.34    7.76   6
  -1  -7   4  305.41    8.18   7
   1  -7  -4  310.01    8.34   1
   1  -7  -4  297.12    7.83   7
  -1   7  -4  314.86    8.65   1
   2  -7   4   87.31    3.58   3
   2   7  -4   77.00    4.30   3
  -2  -7  -4   85.90    2.92   6
  -2   7   4   87.86    3.84   3
  -2   7   4   83.78    2.87   5
  -2   7   4   82.67    3.11   1
  -2  -7  -4   89.54    3.83   1
   2  -7   4   80.53    3.63   1
   2   7  -4   85.27    4.46   1
  -2  -7  -4   82.37    3.19   7
   2  -7   4   80.79    2.74   7
   2   7  -4   87.35    2.76   2
  -2   7   4   87.21    2.77   6
  -2  -7   4   87.93    3.16   7
  -2  -7   4   85.92    2.70   6
   2  -7  -4   75.97    4.07   3
  -2   7  -4   84.28    3.34   3
   2  -7  -4   82.57    3.17   1
  -2   7  -4   82.34    2.56   6
  -2  -7   4   80.82    3.56   1
  -2   7  -4   83.61    3.75   1
   2   7   4   84.55    3.92   3
  -2  -7   4   81.41    3.75   3
   2   7   4   80.08    4.21   1
  -3   7   4    2.71    0.96   5
  -3  -7  -4   -0.72    1.84   1
  -3   7   4    0.98    1.57   3
   3   7  -4    0.62    0.81   2
   3   7  -4   -1.88    2.06   1
   3  -7   4   -0.96    2.06   3
   3  -7   4    0.80    1.53   1
  -3  -7  -4    0.22    0.77   7
  -3   7   4    0.78    0.84   1
  -3  -7  -4    1.11    0.62   6
  -3   7   4    0.63    0.48   6
   3  -7   4    1.31    0.91   7
  -3  -7   4    2.03    1.44   3
   3   7   4    0.56    0.85   2
  -3   7  -4    0.80    0.67   6
  -3  -7   4   -0.23    0.74   7
   3  -7  -4   -2.23    0.84   1
  -3  -7   4    0.31    0.51   6
  -3   7  -4    0.10    1.39   1
  -3   7  -4    1.47    0.87   5
  -3  -7   4    0.01    1.61   1
   3   7   4   -0.78    1.31   3
  -3   7  -4    1.97    1.08   3
   4   7  -4  193.66    5.74   2
  -4   7   4  197.58    7.53   3
  -4  -7  -4  187.85    6.10   7
  -4  -7  -4  188.63    7.46   1
   4  -7   4  189.29    6.48   1
  -4  -7  -4  186.60    6.00   6
  -4   7   4  188.29    5.82   6
   4  -7   4  191.95    5.44   7
   4  -7   4  187.84    6.80   1
   4   7   4  195.63    5.45   2
  -4  -7   4  189.75    8.15   3
  -4   7  -4  188.96    6.07   5
  -4   7  -4  192.91    7.49   3
   4   7   4  194.91    7.91   3
  -4  -7   4  191.41    5.92   6
  -4  -7   4  174.22    6.94   1
  -4  -7   4  193.38    5.86   7
  -4   7  -4  192.50    5.79   6
  -5  -7  -4    3.27    1.03   6
  -5  -7  -4    6.24    1.50   7
  -5   7   4    4.61    3.62   3
  -5   7   4    3.18    1.09   6
  -5  -7  -4    4.33    3.25   1
   5  -7   4   -0.43    2.86   1
   5   7  -4    6.45    1.65   2
  -5  -7   4    2.94    1.35   6
  -5   7  -4    5.37    3.35   3
  -5  -7   4    0.25    3.67   3
  -5  -7   4    2.92    1.55   7
   5   7   4    0.20    3.62   3
  -5  -7   4    3.76    2.88   1
  -5   7  -4    2.02    0.79   5
   5   7   4    7.16    1.57   2
  -5   7  -4    1.69    0.73   6
   5  -7  -4    4.90    1.83   2
  -6  -7  -4    1.47    2.35   7
   6   7  -4    2.72    2.20   2
  -6   7   4    0.63    0.76   6
  -6   7   4    0.08    4.08   3
  -6  -7  -4    0.27    1.34   6
  -6   7  -4    0.99    3.22   3
   6  -7  -4   -3.40    2.12   2
   6   7   4   -0.02    2.19   2
  -6   7  -4    2.48    0.96   6
  -6   7  -4    1.93    1.49   5
  -6  -7   4    1.32    1.03   6
   6   7   4    2.88    4.70   3
  -6  -7   4   -0.65    5.32   3
   0  -8  -4   -0.91    1.14   3
   0  -8   4    0.13    0.59   7
   0  -8   4    0.82    0.74   3
   0   8  -4    1.21    0.55   4
   0   8  -4    1.99    1.24   1
   0  -8  -4   -0.14    1.16   1
   0   8   4    0.91    0.36   6
   0   8   4    0.46    0.93   3
   0   8   4    0.17    0.97   1
   0  -8  -4    0.67    0.70   7
   0   8  -4    0.02    0.52   3
   0  -8   4    1.55    1.39   1
   1  -8   4  440.81   11.34   7
   1   8  -4  453.08   11.49   3
   1  -8   4  451.87   11.21   3
   1   8  -4  453.00   11.55   3
  -1   8   4  451.18   11.69   1
  -1  -8  -4  441.70   12.12   1
  -1   8   4  445.57   11.10   5
  -1   8   4  432.22   11.90   3
  -1   8   4  437.39   11.21   6
   1   8  -4  443.32   11.07   4
   1   8  -4  433.97   11.99   1
  -1  -8  -4  440.62   11.24   6
   1  -8   4  437.08   11.93   1
  -1  -8  -4  435.87   12.00   3
  -1  -8  -4  438.59   11.46   7
  -1   8  -4  434.01   11.29   5
   1  -8  -4  445.89   11.71   1
   1   8   4  431.16   11.20   6
  -1  -8   4  434.30   11.47   7
  -1   8  -4  453.27   11.19   3
  -1  -8   4  448.46   10.98   6
   1   8   4  450.90   12.14   1
   1  -8  -4  435.14   11.17   7
   1  -8  -4  424.89   11.84   3
  -1  -8   4  417.46   11.92   1
  -1   8  -4  446.15   11.97   1
   1   8   4  440.53   11.94   3
   2  -8   4   -1.95    1.12   3
   2   8  -4    1.00    2.33   1
  -2  -8  -4    0.23    0.38   6
  -2   8   4    0.07    0.61   6
  -2  -8  -4    0.47    0.60   7
  -2  -8  -4   -0.68    1.05   1
  -2   8   4    0.18    1.13   1
  -2   8   4    0.16    0.58   5
   2   8  -4    0.79    1.20   3
   2  -8   4    0.04    1.23   1
   2  -8   4    0.90    0.52   7
   2   8  -4    0.65    1.82   3
  -2   8   4    0.05    0.85   3
   2  -8  -4    0.91    1.05   1
  -2  -8   4   -0.06    0.40   6
  -2   8  -4   -0.60    0.39   6
   2   8   4    0.72    1.08   3
  -2  -8   4    0.94    0.54   7
  -2   8  -4    0.92    1.37   1
  -2   8  -4    1.79    0.84   3
  -2  -8   4    0.83    1.49   1
  -2   8  -4    0.29    0.55   5
   3  -8   4    6.03    1.22   7
   3  -8   4    4.25    1.76   3
   3  -8   4    2.98    1.66   1
  -3  -8  -4    6.16    2.21   1
  -3   8   4    3.29    1.28   3
  -3  -8  -4    6.01    0.95   7
  -3   8   4    4.34    1.00   5
  -3   8   4    3.70    0.95   6
  -3  -8  -4    5.79    0.86   6
   3   8  -4    6.80    1.08   2
  -3   8   4    6.63    1.15   1
  -3  -8   4    4.93    1.10   7
  -3  -8   4    3.39    1.65   3
  -3   8  -4    5.39    1.71   1
  -3   8  -4    5.69    0.93   6
  -3   8  -4    4.16    1.61   3
   3   8   4    7.29    0.95   2
   3  -8  -4    5.71    1.24   1
  -3   8  -4    3.54    0.86   5
  -3  -8   4    4.39    1.01   6
  -3  -8   4    5.29    1.53   1
   3   8   4    5.77    1.72   3
   4  -8   4   -3.11    2.51   1
  -4  -8  -4   -0.07    1.92   1
  -4   8   4    0.56    2.14   3
   4   8  -4    0.49    1.14   2
  -4  -8  -4    0.66    0.84   6
   4  -8   4    0.41    2.09   1
  -4   8   4    0.81    1.04   6
   4  -8   4    0.93    1.28   7
  -4  -8  -4   -1.64    1.15   7
  -4  -8   4    2.66    1.21   7
  -4   8  -4    0.10    0.64   6
   4   8   4    0.37    1.31   2
   4   8   4    1.46    2.40   3
  -4  -8   4    0.39    0.88   6
  -4  -8   4    0.05    2.32   1
  -4  -8   4    0.25    2.11   3
  -4   8  -4    0.04    2.28   3
  -5   8   4   23.59    3.75   3
  -5  -8  -4   23.70    3.64   1
  -5   8   4   29.58    2.15   6
   5   8  -4   26.54    2.87   2
  -5  -8  -4   25.27    2.96   7
  -5  -8  -4   27.21    1.96   6
   5   8   4   23.09    4.02   3
  -5   8  -4   27.73    2.52   5
  -5   8  -4   23.93    3.49   3
  -5  -8   4   30.25    2.41   6
   5   8   4   22.08    2.88   2
  -5  -8   4   25.77    4.99   3
  -5  -8   4   23.52    2.15   7
  -5  -8   4   28.86    3.00   1
  -5   8  -4   31.19    2.40   6
  -6   8   4    0.70    1.47   6
  -6  -8  -4   -1.01    2.38   7
  -6  -8  -4    0.10    1.13   6
   6   8  -4    2.92    2.03   2
  -6   8   4    1.56    4.02   3
  -6   8  -4    0.12    5.21   3
  -6  -8   4   -0.01    5.98   3
  -6  -8   4    2.23    1.13   6
  -6   8  -4    0.57    1.19   6
  -6   8  -4    2.75    1.56   5
   6   8   4    2.21    2.54   2
   6   8   4    2.44    4.99   3
   0   9   4   -0.10    0.41   6
   0  -9  -4   -0.91    1.03   1
   0   9   4    0.74    1.08   1
   0   9  -4    1.07    1.58   1
   0  -9   4    1.24    0.99   1
   0   9  -4   -1.05    0.70   3
   0   9  -4   -0.31    0.43   6
   0  -9  -4   -0.29    0.74   7
   0  -9   4   -0.95    0.77   7
   0  -9  -4   -0.62    1.26   3
   0   9  -4    0.84    0.58   4
   0  -9   4    0.34    0.92   3
   0   9   4    0.72    0.77   3
   1  -9   4    1.43    0.94   3
   1  -9   4   -0.39    1.26   1
   1   9  -4    0.40    0.80   3
   1   9  -4    0.21    0.96   3
  -1  -9  -4   -0.35    1.70   3
  -1   9   4   -1.34    1.10   1
   1   9  -4    0.44    0.59   4
  -1   9   4   -1.02    0.64   3
   1  -9   4    1.41    0.61   7
  -1   9   4    0.91    0.49   6
   1   9  -4   -1.13    1.68   1
  -1   9   4    0.57    0.37   5
  -1  -9  -4    0.35    0.78   7
  -1  -9  -4    1.67    1.34   1
   1   9   4   -1.95    0.79   3
   1  -9  -4   -0.01    1.62   3
   1   9   4   -0.55    2.17   1
  -1   9  -4    1.35    0.79   3
   1  -9  -4    0.52    0.51   7
  -1  -9   4    0.33    0.34   6
  -1   9  -4    2.41    1.87   1
   1  -9  -4   -1.74    1.21   1
  -1   9  -4    0.65    0.40   5
   1   9   4    0.59    0.35   6
  -1  -9   4    1.64    0.62   7
  -1  -9   4    0.31    1.07   1
  -1   9  -4    1.24    0.29   6
  -2  -9  -4    3.02    1.61   1
  -2   9   4    1.89    0.46   6
   2  -9   4    2.95    0.77   7
  -2   9   4    1.37    1.14   1
   2   9  -4   -0.13    2.21   3
  -2  -9  -4    1.76    0.46   6
   2   9  -4    1.78    1.57   3
  -2   9   4    1.89    0.58   5
   2  -9   4    1.30    1.32   3
  -2   9   4    2.45    1.03   3
   2  -9   4    1.33    1.23   1
  -2  -9  -4    2.32    1.01   7
  -2   9  -4    0.45    0.54   6
   2  -9  -4    1.82    1.35   1
   2   9   4    3.69    1.35   3
  -2  -9   4    2.23    0.70   6
  -2  -9   4    2.05    0.95   7
  -2   9  -4    1.77    0.65   5
  -2   9  -4    3.16    1.16   3
  -2  -9   4    0.80    1.11   1
  -2   9  -4    2.13    1.75   1
  -3   9   4    9.69    1.64   5
   3  -9   4    9.40    1.40   7
  -3  -9  -4    7.75    1.56   7
   3   9  -4    8.58    1.19   2
  -3  -9  -4   10.58    1.23   6
  -3   9   4    3.79    1.51   3
  -3  -9  -4    7.68    2.24   1
   3   9  -4    8.29    2.30   3
  -3   9   4    7.54    1.02   6
  -3   9   4    7.33    1.47   1
   3  -9   4    7.29    2.07   1
   3  -9   4    4.39    2.44   3
  -3   9  -4    8.03    1.31   6
  -3   9  -4    9.39    1.62   5
   3  -9  -4    7.21    1.60   1
   3   9   4    9.06    0.97   2
   3   9   4    8.50    2.36   3
  -3  -9   4    8.50    1.40   6
  -3  -9   4   12.11    1.86   1
  -3   9  -4    6.89    1.61   3
  -3   9  -4    7.98    2.13   1
  -3  -9   4    7.04    1.20   7
  -4   9   4   82.89    3.33   6
   4   9  -4   83.30    6.36   3
  -4   9   4   83.21    6.02   3
   4  -9   4   81.11    4.99   1
  -4  -9  -4   83.35    3.49   6
   4  -9   4   68.48    6.09   1
  -4  -9  -4   82.50    3.52   7
   4   9  -4   82.62    3.45   2
  -4  -9  -4   95.95    6.37   1
  -4   9   4   84.56    3.74   5
   4  -9   4   82.10    3.37   7
  -4   9  -4   81.08    3.75   5
  -4  -9   4   87.76    5.49   1
  -4   9  -4   79.38    5.35   3
   4   9   4   83.50    3.17   2
  -4  -9   4   71.49    6.17   3
  -4   9  -4   85.82    3.09   6
   4   9   4   83.77    6.09   3
  -4  -9   4   87.33    3.83   7
  -4  -9   4   84.15    3.26   6
  -5  -9  -4    6.49    4.10   1
   5   9  -4    2.34    1.51   2
  -5  -9  -4    4.83    0.89   6
   5   9  -4   -3.46    4.02   3
  -5   9   4    4.08    1.00   6
  -5   9   4    2.79    2.31   3
  -5  -9  -4    2.52    1.63   7
  -5  -9   4    1.87    0.85   6
   5   9   4    6.78    4.70   3
  -5   9  -4    1.95    1.36   5
  -5  -9   4    3.74    1.80   7
  -5  -9   4    3.33    2.55   1
  -5  -9   4    3.35    3.43   3
  -5   9  -4    0.56    2.37   3
  -5   9  -4    3.58    0.92   6
   6   9  -4   -3.09    5.67   3
  -6   9   4    3.45    0.92   6
  -6  -9  -4    8.95    6.07   1
  -6   9   4    3.71    5.90   3
   6   9  -4    1.99    2.06   2
  -6  -9  -4    7.48    2.04   7
  -6  -9  -4    5.00    1.76   6
  -6  -9   4    3.09    1.20   6
  -6   9  -4    3.27    1.30   5
   6   9   4    4.51    6.81   3
  -6   9  -4    2.26    1.13   6
  -6  -9   4   -2.95    5.23   3
  -6   9  -4    6.47    4.33   3
   6  -9  -4    9.29    3.06   2
   0  10   4   53.04    4.31   1
   0 -10   4   55.57    2.62   7
   0 -10  -4   56.09    2.35   7
   0 -10  -4   56.55    3.86   1
   0 -10   4   58.81    2.98   3
   0  10  -4   54.17    1.87   6
   0 -10   4   59.58    3.44   1
   0 -10  -4   46.18    3.90   3
   0  10  -4   57.25    2.54   3
   0  10   4   54.18    2.09   6
   0  10   4   57.77    3.09   3
  -1 -10  -4   10.41    1.57   7
   1 -10   4    6.89    1.69   1
  -1  10   4   11.78    1.17   5
   1  10  -4    6.56    1.40   3
  -1  10   4   13.06    1.13   6
  -1  10   4    9.40    1.29   3
   1 -10   4    8.63    1.31   3
   1  10  -4   10.32    0.90   4
   1 -10   4   12.43    1.71   7
   1  10  -4    6.19    1.36   3
  -1 -10  -4    9.29    1.78   1
  -1  10   4   10.27    1.95   1
   1 -10  -4    9.40    1.18   7
   1 -10  -4    7.10    1.61   1
  -1  10  -4   12.03    1.23   5
  -1 -10   4    8.75    0.90   6
   1  10   4    9.84    1.04   6
  -1  10  -4    8.70    1.20   3
  -1 -10   4   11.50    1.31   7
   1  10   4    9.38    1.76   3
  -1 -10   4    6.67    1.46   1
  -1  10  -4    9.11    1.60   1
  -1  10  -4   11.20    0.96   6
   2 -10   4  234.09    7.54   1
   2  10  -4  228.36    7.24   3
   2 -10   4  226.77    6.99   3
  -2 -10  -4  204.80    6.57   6
  -2 -10  -4  216.94    7.85   1
  -2  10   4  229.64    6.45   5
  -2  10   4  221.07    6.36   6
  -2  10   4  224.14    6.98   1
   2 -10   4  221.77    6.44   7
  -2  10   4  230.05    7.50   3
   2 -10  -4  221.61    6.16   7
  -2 -10   4  222.02    6.70   7
  -2 -10   4  230.57    6.25   6
  -2  10  -4  215.94    6.47   5
   2  10   4  222.81    7.79   3
  -2 -10   4  218.69    7.70   1
  -2  10  -4  220.43    6.76   3
  -2  10  -4  198.85    7.38   1
   2 -10  -4  231.01    6.98   1
  -2  10  -4  227.68    6.01   6
   3  10  -4   23.59    2.60   3
  -3  10   4   33.66    4.19   3
   3 -10   4   26.25    2.57   1
   3 -10   4   31.51    2.04   7
  -3  10   4   30.62    3.20   1
  -3 -10  -4   30.32    2.01   6
  -3 -10  -4   31.28    2.00   7
  -3  10   4   33.63    2.26   5
  -3 -10  -4   29.06    3.24   1
  -3  10   4   31.59    1.93   6
  -3 -10   4   33.02    2.06   7
  -3 -10   4   24.90    2.66   1
   3  10   4   31.86    4.01   3
  -3  10  -4   29.25    2.19   5
  -3  10  -4   33.47    3.36   3
  -3  10  -4   31.12    1.65   6
  -3 -10   4   33.48    2.11   6
  -4  10   4    1.79    1.96   3
  -4 -10  -4    1.19    0.85   6
  -4 -10  -4    1.57    1.56   7
  -4  10   4    1.25    0.87   6
  -4 -10  -4    1.03    3.14   1
   4 -10   4    2.83    2.82   1
   4 -10   4    6.48    2.10   7
   4  10  -4    1.13    2.78   3
   4  10  -4    1.59    1.25   2
  -4  10   4    2.42    0.78   5
  -4  10  -4    1.82    1.00   6
  -4 -10   4    1.49    1.00   6
  -4 -10   4    2.47    1.48   7
   4 -10  -4    3.08    1.72   1
   4  10   4    0.17    2.50   3
  -4 -10   4   -0.87    2.77   1
  -4  10  -4    4.58    2.68   3
  -4  10  -4    1.74    1.24   5
  -5 -10  -4    6.23    0.96   6
   5  10  -4    5.67    3.35   3
   5  10  -4    5.34    1.83   2
  -5  10   4    2.60    3.54   3
  -5 -10  -4    2.84    1.21   7
  -5 -10   4    5.80    3.03   1
  -5  10  -4    6.46    1.38   6
  -5  10  -4    4.78    3.48   3
  -5 -10   4    5.07    0.98   6
   5  10   4    2.64    3.94   3
  -5  10  -4    5.17    1.39   5
  -6 -10  -4   13.35    5.62   1
  -6 -10  -4   12.10    2.07   6
   6  10  -4   10.58    2.49   2
  -6 -10  -4   14.16    2.72   7
  -6  10   4   10.82    3.95   3
  -6  10   4   10.01    3.08   6
   6  10  -4   13.75    7.08   3
  -6 -10   4    8.33    2.32   6
  -6  10  -4   16.07    2.48   5
  -6 -10   4    9.48    1.86   7
  -6  10  -4    7.46    5.35   3
  -6  10  -4   11.70    1.52   6
   6  10   4    8.92    5.97   3
   6 -10  -4    9.91    2.98   2
   0 -11  -4   -0.59    1.78   1
   0  11  -4    0.61    0.88   3
   0 -11   4    0.42    0.87   7
   0  11  -4    0.32    0.35   6
   0  11  -4    0.05    0.51   5
   0  11   4    0.00    0.42   6
   0 -11   4    0.97    1.36   3
   0  11   4    0.78    1.41   3
   0 -11  -4    1.36    0.71   7
   0 -11   4    2.34    1.82   1
   1 -11   4    0.48    0.93   7
   1  11  -4    0.66    0.67   4
  -1  11   4    1.26    0.57   6
  -1  11   4   -3.60    1.92   1
  -1 -11  -4    0.14    1.92   1
   1  11  -4    1.59    1.31   3
  -1 -11  -4    1.89    0.87   7
  -1  11   4    0.08    0.99   3
   1  11  -4   -0.22    1.73   3
   1  11  -4   -0.01    0.66   6
   1 -11   4    0.67    1.14   3
   1 -11   4    0.21    1.50   1
  -1  11   4    1.12    0.80   5
  -1  11  -4    0.61    0.98   3
  -1 -11   4    3.42    1.38   1
   1 -11  -4   -0.21    0.66   7
  -1 -11   4    0.79    1.12   7
  -1  11  -4    0.00    0.35   6
   1  11   4    1.68    1.55   3
   1 -11  -4    4.28    1.71   1
   1  11   4    0.36    0.59   6
  -1  11  -4    0.68    0.54   5
  -2 -11  -4    3.04    1.00   7
   2 -11   4    2.17    1.86   3
  -2  11   4    3.50    1.25   3
  -2  11   4    1.66    0.97   5
   2 -11   4    1.25    1.69   1
   2 -11   4    1.20    1.08   7
   2  11  -4    0.70    0.82   4
  -2 -11  -4    1.12    0.54   6
   2  11  -4    2.39    1.63   3
  -2 -11  -4    2.40    2.37   1
  -2  11   4    1.67    1.65   1
  -2  11  -4    3.97    1.20   3
   2 -11  -4    2.09    1.49   1
  -2 -11   4    1.44    1.90   1
   2 -11  -4    2.22    1.12   7
  -2  11  -4    2.70    0.57   5
   2  11   4    1.36    1.88   3
  -2  11  -4    2.21    0.49   6
  -2 -11   4    2.55    0.98   7
  -2 -11   4    0.90    0.56   6
  -3 -11  -4   29.36    2.16   6
  -3  11   4   24.91    2.50   3
   3 -11   4   26.41    2.53   1
   3 -11   4   32.93    2.45   7
  -3 -11  -4   20.94    2.44   1
  -3  11   4   31.05    1.73   6
  -3  11   4   27.89    1.98   5
   3  11  -4   30.94    3.36   3
  -3  11   4   32.42    3.79   1
  -3 -11  -4   29.66    2.23   7
  -3 -11   4   29.60    1.67   6
  -3  11  -4   29.99    1.62   6
   3  11   4   34.95    4.09   3
   3 -11  -4   26.37    2.44   1
  -3  11  -4   29.30    3.60   3
  -3 -11   4   28.79    2.13   7
  -3  11  -4   29.86    2.30   5
  -3 -11   4   32.35    3.67   1
  -4  11   4    0.28    0.56   6
   4  11  -4   -0.23    3.04   3
  -4 -11  -4    0.06    0.78   6
   4 -11   4   -1.68    2.27   1
  -4 -11  -4    1.23    2.17   1
  -4  11   4    0.19    0.75   5
  -4  11   4    0.10    2.94   3
  -4 -11  -4   -1.47    0.94   7
  -4 -11   4   -0.89    1.08   6
  -4 -11   4   -0.89    1.35   7
  -4  11  -4    0.86    1.21   5
  -4 -11   4   -2.27    2.99   1
  -4  11  -4   -1.10    2.53   3
  -4  11  -4    0.45    0.67   6
   4  11   4    3.35    6.21   3
  -5 -11  -4    3.99    1.03   6
  -5  11   4    1.65    3.42   3
  -5 -11  -4   -0.83    4.50   1
   5  11  -4    2.60    1.75   2
  -5  11   4    3.08    1.35   6
  -5 -11  -4    3.99    1.89   7
   5  11  -4    2.25    4.83   3
  -5 -11   4    1.80    3.97   1
  -5 -11   4    2.49    0.87   6
  -5  11  -4    4.59    1.20   5
  -5 -11   4    2.50    1.53   7
  -5  11  -4    4.60    1.03   6
  -5  11  -4    5.79    3.55   3
   5  11   4    1.94    4.12   3
  -6 -11  -4    3.84    1.59   6
   6  11  -4    1.32    2.15   2
  -6 -11  -4    4.68    2.71   7
  -6  11   4    3.25    6.61   3
   6  11  -4   -2.30    5.27   3
  -6 -11  -4   -4.22    5.88   1
  -6  11   4    1.38    1.61   6
  -6 -11   4    3.31    2.24   7
  -6  11  -4    1.72    1.35   5
   6  11   4    3.25    4.87   3
  -6  11  -4   -3.43    4.20   3
   6 -11  -4    3.43    2.98   2
  -6 -11   4    4.27    1.31   6
  -6  11  -4    5.14    1.94   6
   0  12   4    8.61    0.99   6
   0  12  -4    5.42    1.81   3
   0 -12  -4    5.14    2.22   1
   0  12  -4    9.32    1.32   5
   0 -12   4    7.00    1.53   3
   0  12  -4    9.39    1.09   6
   0 -12   4    4.81    1.75   1
   0  12   4    8.45    1.86   3
   0  12   4   10.68    1.20   5
   0 -12  -4   10.92    1.46   7
   1 -12   4    0.00    0.85   7
  -1  12   4   -0.60    0.67   6
   1  12  -4    0.71    0.53   4
  -1  12   4   -0.32    0.81   5
   1  12  -4    0.01    1.92   3
   1 -12   4   -2.18    1.94   1
  -1 -12  -4    0.34    0.86   7
   1  12  -4   -0.61    1.43   3
   1 -12   4   -0.73    1.45   3
  -1  12   4   -1.75    0.98   3
  -1 -12  -4    3.38    2.38   1
   1  12   4   -0.02    1.26   3
  -1  12  -4    0.58    0.74   5
  -1  12  -4   -0.49    0.45   6
  -1 -12   4   -0.99    0.95   7
  -1 -12   4    0.62    1.30   1
   1 -12  -4   -0.05    1.89   1
   1 -12  -4    1.46    0.75   7
   2 -12   4    5.22    0.99   7
  -2  12   4    4.24    1.82   3
   2  12  -4    5.85    1.85   3
  -2  12   4    3.18    1.00   5
  -2  12   4    3.50    0.66   6
  -2 -12  -4    3.17    0.71   6
  -2  12   4   -1.30    2.49   1
   2  12  -4    4.47    0.72   4
   2 -12   4    0.58    1.99   1
   2 -12   4    4.91    2.16   3
  -2 -12  -4    2.46    1.78   1
  -2 -12  -4    2.74    1.19   7
  -2 -12   4    3.36    1.39   7
   2 -12  -4    3.86    1.31   7
  -2  12  -4    4.42    0.96   5
  -2  12  -4    3.57    0.83   6
   2 -12  -4    7.27    1.79   1
  -2  12  -4    3.88    1.23   3
   2  12   4    3.69    1.74   3
  -2 -12   4    5.91    1.14   6
  -2 -12   4    5.39    2.27   1
   3 -12   4    5.19    2.61   1
  -3  12   4    2.59    2.25   3
  -3  12   4    3.01    0.79   5
  -3 -12  -4    3.05    1.44   7
   3 -12   4    2.95    0.97   7
  -3 -12  -4    7.69    3.24   1
  -3  12   4    3.14    0.89   6
  -3 -12  -4    3.55    1.11   6
  -3  12   4    4.41    2.14   1
   3  12  -4    3.27    2.63   3
  -3 -12   4    4.99    2.93   1
  -3 -12   4    1.99    1.35   7
  -3 -12   4    2.79    1.20   6
   3 -12  -4    1.37    2.30   1
   3  12   4    2.05    2.73   3
  -3  12  -4    2.56    1.03   6
  -3  12  -4    1.57    1.48   3
  -3  12  -4    2.70    1.09   5
   4  12  -4    2.95    3.90   3
  -4 -12  -4    6.05    1.42   7
  -4 -12  -4    6.51    5.08   1
  -4  12   4    7.26    2.23   3
  -4 -12  -4    4.18    1.00   6
  -4  12   4    4.33    1.22   5
  -4  12   4    3.32    1.30   6
   4 -12   4    0.74    3.41   1
  -4 -12   4    4.93    1.71   7
  -4  12  -4    5.61    1.29   6
  -4  12  -4    2.45    2.01   3
   4  12   4    0.32    2.85   3
  -4 -12   4    6.93    3.48   1
  -4  12  -4    3.83    1.41   5
  -4 -12   4    5.61    0.97   6
  -5 -12  -4    3.44    3.39   1
  -5 -12  -4    6.39    1.72   7
  -5  12   4    5.02    0.96   6
   5  12  -4    7.50    5.54   3
  -5 -12  -4    3.46    0.97   6
  -5  12   4    3.26    4.33   3
  -5 -12   4   -3.34    3.45   1
  -5  12  -4    5.07    1.56   6
  -5 -12   4    0.70    1.96   7
   5  12   4    5.22    5.24   3
  -5  12  -4    4.85    1.26   5
  -5 -12   4    6.40    1.26   6
   6  12  -4   -0.26    7.19   3
  -6 -12  -4    1.03    7.55   1
  -6 -12  -4    1.59    2.01   6
  -6  12   4    0.72    1.02   6
  -6 -12  -4    3.52    1.65   7
  -6  12   4   -6.15    4.44   3
  -6 -12   4    2.77    2.27   7
   6  12   4   -1.76    6.67   3
   6 -12  -4   -0.95    2.91   2
  -6  12  -4   -3.00    6.54   3
  -6 -12   4    0.41    1.17   6
  -6  12  -4    1.13    1.72   5
   0 -13   4   -1.50    1.67   3
   0 -13   4    0.03    1.62   1
   0 -13   4   -1.28    0.68   7
   0  13   4   -1.41    1.33   3
   0  13  -4    0.39    0.43   6
   0  13   4    0.17    0.63   5
   0  13  -4   -0.08    0.77   5
   0 -13  -4    0.05    2.13   1
   0  13  -4   -1.28    1.21   3
   0 -13  -4    1.02    1.08   7
   0  13   4    0.58    0.62   6
   1  13  -4  104.62    5.80   3
   1 -13   4  117.15    4.39   7
   1 -13   4  117.31    5.06   3
   1  13  -4  122.57    5.06   3
  -1  13   4  127.69    5.30   3
   1  13  -4  121.78    3.72   6
   1 -13   4  111.51    5.87   1
  -1  13   4  122.10    3.95   5
  -1 -13  -4  123.43    4.53   7
  -1  13   4  120.72    4.06   6
   1  13  -4  118.68    3.83   4
  -1 -13  -4  118.41    6.50   1
  -1  13  -4  122.10    4.12   5
  -1  13  -4  118.99    4.47   3
   1 -13  -4  125.72    5.60   1
  -1  13  -4  121.12    3.68   6
  -1 -13   4  113.89    5.76   1
   1  13   4  119.28    3.99   6
  -1 -13   4  124.86    4.45   7
   1 -13  -4  117.45    4.14   7
   1  13   4  121.22    5.59   3
  -2 -13  -4    6.25    1.71   1
   2  13  -4    9.16    1.35   4
   2 -13   4    4.51    2.00   7
  -2  13   4    6.53    1.67   5
   2  13  -4    6.12    2.31   3
  -2 -13  -4    7.27    1.50   7
   2 -13   4    2.58    2.03   3
   2 -13   4    8.77    2.96   1
  -2  13   4    4.18    2.06   3
   2  13   4    8.32    2.06   3
  -2  13  -4    5.26    1.69   3
  -2 -13   4   10.41    1.61   7
  -2 -13   4    6.60    1.07   6
  -2  13  -4    8.10    1.37   5
  -2 -13   4    7.60    2.26   1
   2 -13  -4    7.40    2.56   1
   2 -13  -4    8.62    1.44   7
   2  13   4   10.62    1.49   6
  -2  13  -4    7.46    0.90   6
  -3  13   4    1.12    0.85   6
  -3  13   4    0.28    0.75   5
  -3 -13  -4   -0.38    1.46   7
   3 -13   4   -1.02    1.41   7
  -3 -13  -4   -0.44    2.29   1
  -3  13   4    2.19    2.31   3
  -3 -13  -4    0.00    0.89   6
   3 -13   4    0.31    3.07   1
   3  13  -4    0.60    2.54   3
  -3 -13   4   -0.38    1.37   7
  -3  13  -4    1.47    0.66   6
   3 -13  -4   -0.01    2.64   1
  -3  13  -4    0.97    0.81   5
  -3 -13   4    0.27    2.10   1
   3  13   4    0.39    3.14   3
  -3  13  -4    2.93    2.08   3
  -3 -13   4    1.04    0.75   6
  -4  13   4   -0.04    1.24   5
  -4  13   4    1.73    0.80   6
  -4 -13  -4    1.58    0.98   6
  -4 -13  -4    3.91    2.83   1
   4  13  -4    8.95    6.97   3
  -4 -13  -4    1.00    1.69   7
   4 -13   4   -2.34    3.19   1
  -4  13   4    1.15    3.03   3
  -4 -13   4    0.67    1.63   7
  -4  13  -4    1.80    0.73   6
  -4  13  -4    2.23    3.24   3
   4  13   4    4.44    4.39   3
  -4 -13   4    1.13    3.81   1
  -4  13  -4    2.53    1.43   5
  -4 -13   4    2.99    0.82   6
   5  13  -4    7.11    5.40   3
  -5  13   4    7.93    1.47   6
  -5  13   4    6.96    2.95   3
  -5 -13  -4   12.08    2.31   7
  -5 -13  -4    2.24    5.98   1
  -5 -13   4    8.31    1.64   6
  -5 -13   4    9.00    2.41   7
  -5  13  -4    8.26    4.84   3
  -5 -13   4    5.23    5.01   1
  -5  13  -4   12.40    2.09   5
  -5  13  -4    7.48    1.18   6
   5  13   4    7.06    3.98   3
  -6 -13  -4    0.56    2.07   6
  -6 -13  -4   -0.70   12.45   1
   6  13  -4   -4.30    8.83   3
  -6  13   4    1.65    1.13   6
  -6  13   4   -8.06    5.82   3
   6 -13  -4    1.52    3.23   2
  -6 -13   4   -0.94    1.17   6
  -6 -13   4    4.35    1.59   7
  -6  13  -4   -2.52    1.69   5
  -6  13  -4    1.35    1.42   6
   0  14   4    4.43    0.75   5
   0 -14  -4    3.27    1.73   1
   0  14  -4    3.06    1.49   3
   0  14   4    5.06    0.90   6
   0 -14   4    4.27    1.08   7
   0 -14   4    2.40    2.43   1
  -1  14   4   36.38    4.23   3
   1 -14   4   39.71    4.14   3
   1  14  -4   40.15    1.87   6
  -1  14   4   39.11    2.03   6
  -1 -14  -4   41.24    2.83   7
   1 -14   4   41.34    2.81   7
  -1  14   4   40.52    2.22   5
   1 -14   4   34.71    3.78   1
   1  14  -4   43.81    3.51   3
   1 -14  -4   31.44    3.10   1
  -1  14  -4   43.17    2.49   5
   1 -14  -4   36.74    2.56   7
   1  14   4   41.14    4.47   3
  -1 -14   4   42.62    3.04   7
   1  14   4   42.46    2.03   6
  -1  14  -4   41.60    1.87   6
  -1 -14   4   40.77    4.48   1
  -1  14  -4   46.44    3.18   3
  -2 -14  -4  110.40    5.56   1
  -2  14   4  108.95    5.87   3
   2 -14   4  114.65    6.98   1
   2  14  -4  103.95    3.59   4
   2 -14   4  105.51    4.09   7
  -2  14   4  105.97    3.82   6
  -2  14   4  106.56    4.02   5
   2  14  -4  108.88    5.66   3
  -2 -14  -4  106.27    4.60   7
  -2  14  -4   99.72    4.92   3
  -2 -14   4  110.20    7.64   1
   2 -14  -4  110.74    6.45   1
  -2 -14   4  103.23    3.66   6
   2 -14  -4  101.79    3.88   7
  -2  14  -4  101.64    3.41   6
   2  14   4  102.56    3.91   6
   2  14   4  110.69    6.40   3
  -2 -14   4  105.61    4.73   7
  -2  14  -4  108.15    4.02   5
  -3  14   4   12.96    1.49   6
   3  14  -4   13.69    1.95   4
  -3  14   4   14.26    2.22   3
  -3 -14  -4   13.90    2.63   7
  -3 -14  -4   11.60    2.00   6
   3  14  -4   14.29    2.79   3
   3 -14   4   14.29    3.43   1
  -3 -14  -4   11.83    2.80   1
   3 -14   4   15.52    2.79   7
  -3  14   4   14.23    1.77   5
  -3  14  -4   15.82    2.43   3
  -3  14  -4   15.31    1.62   5
   3  14   4    9.91    2.88   3
  -3 -14   4   16.32    1.51   6
  -3  14  -4   12.41    1.53   6
   3 -14  -4   13.79    3.05   1
  -4  14   4   11.12    1.38   6
  -4 -14  -4    9.56    2.31   7
  -4 -14  -4    7.61    1.53   6
  -4  14   4    8.28    1.74   5
  -4 -14  -4    5.94    4.38   1
   4 -14   4   10.19    4.15   1
   4  14  -4    9.51    3.98   3
  -4  14   4    3.41    3.63   3
  -4  14  -4   12.88    2.09   6
  -4 -14   4   14.27    2.40   7
   4  14   4    9.08    3.45   3
  -4  14  -4    9.18    1.79   5
  -4 -14   4    9.40    1.58   6
  -4  14  -4    9.68    2.59   3
  -4 -14   4    7.42    4.81   1
  -5 -14  -4    9.57    2.08   7
  -5  14   4    9.03    1.95   6
  -5  14   4   11.11    5.13   3
  -5 -14  -4    4.36    4.56   1
  -5 -14  -4    6.46    1.73   6
   5  14  -4   10.68    5.14   3
  -5 -14   4   10.27    2.11   6
  -5  14  -4    9.98    2.19   5
  -5  14  -4    8.59    1.35   6
  -5 -14   4    9.65    5.99   1
   5  14   4   17.61    6.90   3
  -5  14  -4    5.28    4.54   3
  -5 -14   4    8.11    2.53   7
   0 -15   4   -1.56    4.14   3
   0 -15   4    0.08    1.47   7
   0 -15  -4   -0.89    1.28   7
   0  15  -4   -0.82    1.64   3
   0  15   4   -1.06    0.94   5
   0 -15  -4    2.50    2.71   1
   0  15   4   -2.77    2.03   3
   0  15  -4    0.40    0.81   6
   0  15   4    0.14    0.68   6
   0 -15   4    0.94    3.25   1
   1  15  -4   60.44    2.64   6
  -1 -15  -4   70.36    3.71   7
  -1  15   4   66.01    2.65   5
   1  15  -4   65.09    2.93   5
  -1  15   4   63.89    4.62   3
   1 -15   4   61.74    6.20   1
   1  15  -4   65.79    4.66   3
   1 -15   4   49.29    5.21   3
  -1  15   4   61.89    2.62   6
   1 -15   4   63.24    3.64   7
  -1 -15  -4   63.00    5.76   1
   1  15   4   58.59    4.80   3
   1 -15  -4   64.99    6.21   1
  -1 -15   4   60.13    3.04   7
   1 -15  -4   66.02    3.53   7
  -1  15  -4   64.88    2.45   6
   1  15   4   70.09    2.90   6
  -1 -15   4   65.46    6.18   1
  -1  15  -4   56.96    3.83   3
  -1  15  -4   67.49    2.84   5
  -2 -15  -4    1.62    2.65   1
   2 -15   4    1.07    1.21   7
  -2  15   4   -0.03    0.61   6
  -2  15   4   -0.02    2.34   3
   2 -15   4    2.99    2.57   1
  -2 -15  -4    1.77    1.31   7
   2  15  -4    0.23    0.87   6
  -2  15   4    2.46    1.26   5
   2  15  -4    4.41    2.30   3
   2  15  -4   -0.18    0.74   4
   2  15   4   -0.88    1.88   3
   2 -15  -4    2.74    1.17   7
  -2  15  -4    0.10    1.56   3
   2  15   4    1.13    0.65   6
   2 -15  -4    0.87    2.36   1
  -2  15  -4   -0.08    1.00   5
  -2 -15   4    0.19    0.84   7
  -2 -15   4    0.28    5.43   1
  -2  15  -4    0.70    0.73   6
   3 -15   4   -0.15    1.87   7
  -3 -15  -4   -0.14    1.68   7
   3  15  -4   -1.73    2.70   3
   3 -15   4   -3.24    3.45   1
  -3  15   4    1.29    0.84   5
  -3  15   4    2.65    1.95   3
  -3 -15  -4    0.13    1.10   6
  -3 -15  -4    1.74    3.01   1
   3  15  -4    1.32    1.31   4
  -3  15   4    1.16    0.61   6
  -3  15  -4   -1.16    2.67   3
  -3  15  -4    1.00    0.93   5
  -3  15  -4    0.71    1.14   6
   3  15   4   -0.11    3.88   3
  -3 -15   4    0.14    1.04   6
  -3 -15   4   -0.69    1.13   7
   3  15   4    0.74    1.23   6
  -3 -15   4    1.56    3.02   1
   3 -15  -4   -0.65    2.84   1
   4  15  -4   27.15    2.74   4
  -4  15   4   28.91    2.96   5
   4 -15   4   23.11    3.99   1
   4  15  -4   25.26    4.64   3
  -4 -15  -4   28.34    2.70   6
  -4 -15  -4   18.77    5.92   1
  -4 -15  -4   29.09    3.38   7
  -4  15   4   27.74    4.28   3
  -4  15   4   28.49    2.10   6
  -4 -15   4   17.85    4.86   1
  -4  15  -4   25.65    2.58   6
  -4  15  -4   27.69    2.67   5
  -4 -15   4   26.83    3.13   7
  -4  15  -4   25.23    3.71   3
  -4 -15   4   27.84    2.80   6
   4  15   4   33.30    4.89   3
  -5 -15  -4   -2.17    1.53   6
  -5  15   4   -3.71    5.70   3
  -5 -15  -4   -1.62    2.17   7
   5  15  -4   -0.70    6.11   3
  -5 -15  -4    7.19    6.41   1
  -5  15   4    0.06    1.41   6
  -5 -15   4   -0.76    1.69   6
   5  15   4    1.49    4.52   3
  -5  15  -4   -0.04    1.51   6
  -5 -15   4    1.21    2.32   7
  -5 -15   4   -1.92    6.51   1
  -5  15  -4   -0.79    1.53   5
   0 -16  -4   56.09    3.03   7
   0 -16   4   58.72    7.01   1
   0  16  -4   55.45    2.81   5
   0 -16   4   51.08    3.42   7
   0  16  -4   53.82    4.24   3
   0  16  -4   57.38    2.37   6
   0  16   4   55.19    5.28   3
   0  16   4   51.16    2.50   6
   0 -16  -4   62.96    6.79   1
  -1  16   4   16.18    1.74   6
  -1  16   4   13.99    1.94   5
   1  16  -4   12.82    2.37   5
   1  16  -4   16.55    1.80   6
  -1 -16  -4   15.26    2.37   7
   1  16  -4   13.29    2.34   3
  -1  16   4   13.14    2.76   3
   1 -16   4   12.87    2.70   1
   1 -16   4   12.93    2.23   7
  -1  16  -4   15.25    2.06   5
   1  16   4   18.59    1.80   6
   1 -16  -4   16.44    2.36   7
  -1  16  -4   12.91    1.78   3
  -1 -16   4    8.35    3.60   1
  -1  16  -4   15.15    1.49   6
   1  16   4   15.73    3.32   3
   1 -16  -4   12.24    2.80   1
  -1 -16   4   13.80    2.49   7
  -2 -16  -4    6.27    3.45   1
  -2  16   4   10.29    1.45   5
   2 -16   4    8.15    4.16   1
   2  16  -4    8.48    1.42   6
  -2 -16  -4    6.33    1.35   7
   2  16  -4   10.46    1.75   4
   2 -16   4    6.29    1.37   7
   2  16  -4    3.66    2.55   3
  -2  16   4    7.45    2.53   3
   2 -16  -4    8.02    1.97   7
   2  16   4    8.49    1.25   6
  -2 -16   4    7.19    3.11   1
   2 -16  -4    7.51    3.96   1
  -2 -16   4    9.17    2.25   7
  -2  16  -4   10.10    1.50   6
   2  16   4    7.06    2.70   3
  -2  16  -4   12.32    2.07   5
  -2  16  -4    7.95    1.91   3
  -3  16   4   24.90    1.85   6
  -3 -16  -4   22.59    3.90   1
   3  16  -4   26.70    2.18   4
   3 -16   4   21.61    4.26   1
  -3  16   4   28.47    2.63   5
   3  16  -4   26.78    4.49   3
  -3 -16  -4   25.51    3.28   7
   3 -16   4   27.90    3.52   7
  -3  16  -4   29.50    2.32   6
  -3 -16   4   30.32    3.37   7
  -3 -16   4   29.47    2.53   6
  -3  16  -4   28.73    2.94   5
   3  16   4   26.00    4.46   3
  -3 -16   4   23.57    5.07   1
  -3  16  -4   24.26    3.28   3
   3 -16  -4   27.48    4.62   1
   3  16   4   26.78    2.55   6
   4  16  -4   -5.26    3.68   3
  -4 -16  -4    0.37    1.75   7
  -4  16   4    2.28    1.04   6
  -4 -16  -4   -2.64    6.07   1
  -4  16   4    2.06    1.26   5
  -4 -16  -4    1.84    1.41   6
  -4  16   4    3.99    3.47   3
  -4  16  -4    2.47    1.10   5
  -4  16  -4    0.19    1.08   6
   4  16   4    4.50    5.21   3
  -4 -16   4    1.81    1.34   6
  -4 -16   4    4.85    1.49   7
  -4 -16   4   -0.79    4.11   1
  -5  16   4   -3.98    6.30   3
  -5 -16  -4   -2.67    2.44   7
   5  16  -4   -5.73    7.20   3
  -5 -16  -4    7.53    5.66   1
  -5  16   4    0.11    0.95   6
  -5 -16  -4   -1.93    1.70   6
  -5 -16   4    2.43    7.55   1
  -5  16  -4    2.62    1.97   5
  -5  16  -4   -2.03    1.71   6
   5  16   4   -4.35    6.64   3
   0 -17   4   -2.44    4.32   1
   0  17  -4   -0.25    1.78   3
   0  17   4    0.81    0.87   6
   0 -17  -4   -1.06    1.23   7
   0  17   4   -0.57    2.70   3
   0  17  -4   -0.60    0.95   5
   0 -17  -4    6.65    3.23   1
   0  17  -4   -1.33    0.66   6
  -1  17   4    2.05    1.13   5
   1  17  -4    3.40    2.54   3
   1 -17   4    0.42    1.54   7
   1 -17   4    2.02    3.19   1
   1  17  -4    3.34    1.01   5
   1  17  -4    2.60    1.21   6
  -1 -17  -4    1.55    4.17   1
  -1  17   4    1.76    1.82   3
  -1 -17  -4    3.16    1.24   7
  -1  17   4    3.90    1.08   6
   1  17   4    2.20    1.10   6
   1 -17  -4    3.77    1.25   7
   1  17   4    2.92    2.26   3
  -1  17  -4    3.27    2.21   3
  -1 -17   4    1.81    1.51   7
   1 -17  -4    4.37    4.10   1
  -1 -17   4    2.18    2.97   1
  -1  17  -4    1.46    1.24   5
  -1  17  -4    4.82    1.19   6
   2  17  -4   -0.28    0.61   6
   2 -17   4   -0.03    1.17   7
  -2  17   4    0.42    0.59   6
  -2 -17  -4    1.86    5.51   1
   2  17  -4   -2.78    3.07   3
   2 -17   4   -1.87    5.21   1
  -2  17   4    1.19    2.07   3
  -2 -17  -4   -0.17    1.02   7
  -2  17   4   -0.39    0.86   5
  -2  17  -4   -0.33    0.88   5
   2  17   4   -2.39    2.30   3
   2 -17  -4    0.06    1.51   7
  -2  17  -4   -3.58    1.99   3
   2 -17  -4   -4.62    2.95   1
  -2 -17   4    1.98    4.71   1
  -2  17  -4    0.14    0.78   6
  -2 -17   4    0.45    1.13   7
  -3 -17  -4   -2.82    3.26   1
  -3  17   4    5.43    1.82   5
   3 -17   4    9.34    2.49   7
   3  17  -4    5.27    1.06   6
  -3  17   4    5.99    0.94   6
  -3  17   4    3.12    2.35   3
   3 -17   4    3.80    4.47   1
  -3 -17  -4    5.96    2.31   7
  -3 -17   4    5.13    4.42   1
   3  17   4    4.56    3.17   3
  -3  17  -4    2.53    1.19   5
  -3  17  -4    5.19    3.12   3
  -3  17  -4    4.23    1.21   6
   3 -17  -4    5.02    4.44   1
   3  17   4    3.54    1.54   6
  -3 -17   4    4.92    1.20   6
  -3 -17   4    4.24    1.40   7
  -4 -17  -4   15.67    2.46   6
  -4 -17  -4   16.78    7.23   1
  -4  17   4   17.95    2.35   6
  -4  17   4   19.99    4.15   3
  -4  17   4   22.05    2.38   5
   4  17  -4   18.64    6.08   3
  -4 -17  -4   12.86    2.76   7
   4  17   4   19.53    2.89   6
  -4 -17   4   17.70    6.91   1
   4  17   4   13.51    5.91   3
  -4 -17   4   15.11    2.37   7
  -4  17  -4   15.17    2.03   6
  -4 -17   4   17.69    2.23   6
  -5  17   4   -4.49    6.66   3
   5  17  -4   -3.05    6.18   3
  -5 -17   4   -4.01    7.99   1
   0  18  -4    4.75    1.05   5
   0 -18  -4    6.70    2.14   7
   0 -18   4    3.06    1.72   7
   0  18   4   -0.55    3.16   3
   0  18  -4    1.93    1.14   6
   0  18   4    3.74    0.80   6
   0 -18  -4   -0.97    4.39   1
   0 -18   4   -2.36    4.74   1
   0  18  -4    2.91    2.01   3
   1  18  -4   33.89    3.97   3
  -1  18   4   40.13    2.24   6
   1  18  -4   39.12    2.54   6
   1 -18   4   36.52    5.23   1
  -1 -18  -4   39.17    3.27   7
   1  18  -4   42.32    2.58   5
  -1 -18  -4   40.76    4.94   1
  -1  18   4   38.69    2.82   5
   1 -18   4   39.19    2.82   7
  -1  18   4   36.20    4.17   3
  -1  18  -4   46.85    2.46   5
  -1  18  -4   29.50    2.76   3
   1  18   4   35.71    2.31   6
  -1  18  -4   41.88    2.24   6
   1 -18  -4   44.33    3.64   7
  -1 -18   4   37.22    2.84   7
  -1 -18   4   41.29    5.38   1
   1 -18  -4   29.40    4.30   1
   2  18  -4    2.61    2.70   3
  -2  18   4   -4.49    3.40   3
  -2 -18  -4  -10.24    5.02   1
   2 -18   4    1.47    3.79   1
   2  18  -4    1.02    1.23   5
  -2 -18  -4   -0.90    1.68   7
  -2  18   4    0.25    1.49   5
   2 -18   4    0.56    1.37   7
  -2  18   4    0.90    0.81   6
   2  18  -4   -0.15    0.85   6
  -2 -18   4    2.34    5.78   1
   2 -18  -4    8.36    8.41   1
  -2  18  -4    0.84    0.78   6
   2  18   4   -1.93    3.54   3
  -2  18  -4    3.99    2.90   3
   2 -18  -4   -0.42    1.56   7
  -2  18  -4    0.58    1.25   5
   2  18   4    0.70    0.80   6
  -2 -18   4   -0.97    1.88   7
  -3  18   4    7.08    1.06   6
   3 -18   4    3.10    5.90   1
  -3  18   4    9.07    3.54   3
  -3 -18  -4    4.58    2.15   7
  -3 -18  -4    6.04    4.91   1
   3 -18   4   10.26    2.75   7
  -3  18   4    4.97    1.60   5
   3  18  -4    4.68    1.25   6
   3  18  -4    1.53    3.86   3
  -3 -18   4    2.77    1.88   7
  -3  18  -4    6.92    1.35   5
  -3  18  -4    1.39    1.21   6
   3  18   4    3.39    1.49   6
   3  18   4    4.83    4.72   3
   3 -18  -4    6.58    4.96   1
  -3 -18   4    4.77    3.78   1
  -4 -18  -4    5.38    7.54   1
  -4  18   4    8.21    1.74   6
  -4 -18  -4    8.65    3.35   7
  -4  18   4   12.08    1.84   5
  -4  18   4    8.86    4.72   3
   4  18  -4    7.26    5.38   3
  -4 -18   4   12.27    1.89   6
   4  18   4    2.32    5.90   3
  -4 -18   4    9.98    7.26   1
   4  18   4   10.56    2.29   6
  -4  18  -4   11.52    3.59   5
  -4  18  -4   11.80    1.37   6
  -4 -18   4   11.20    3.19   7
   0  19   4    0.98    1.12   6
   0 -19  -4   -0.99    3.93   1
   0  19  -4   -0.69    2.30   3
   0  19  -4    2.27    1.05   5
   0 -19  -4   -1.85    1.23   7
   0  19  -4   -1.03    0.81   6
   0  19   4   -1.87    3.13   3
   0 -19   4   -0.88    2.00   7
   0 -19   4   -0.13    3.76   1
   1  19  -4    2.83    1.48   5
  -1  19   4   -0.06    3.21   3
   1  19  -4    2.96    1.36   6
   1  19  -4    0.72    2.84   3
   1 -19   4   10.44    5.48   1
  -1  19   4    2.82    1.23   6
  -1 -19  -4    1.24    5.70   1
  -1 -19  -4    3.80    2.32   7
   1 -19   4    0.27    1.57   7
  -1 -19   4   -1.23    4.98   1
   1 -19  -4    2.68    4.45   1
  -1 -19   4    5.80    2.33   7
   1 -19  -4    0.68    1.44   7
  -1  19  -4    1.70    1.33   5
  -1  19  -4    2.44    1.09   6
   1  19   4    2.27    4.10   3
   1  19   4    1.60    0.85   6
   2 -19   4    6.51    4.83   1
  -2  19   4    4.11    2.88   3
   2 -19   4    4.33    2.07   7
  -2 -19  -4    5.30    2.57   7
   2  19  -4    7.78    1.66   6
  -2 -19  -4    7.64    4.01   1
  -2  19   4    5.95    1.63   5
  -2  19   4    5.70    1.45   6
   2  19  -4    3.31    4.17   3
  -2  19  -4    6.04    1.42   5
  -2  19  -4    7.08    1.03   6
   2 -19  -4    5.89    2.67   7
  -2 -19   4    7.11    4.04   1
   2  19   4    5.67    1.43   6
   2 -19  -4   -2.34    5.27   1
  -2 -19   4    5.94    1.47   7
   2  19   4    4.92    3.37   3
  -3  19   4   14.23    2.48   5
   3  19  -4   13.18    2.34   6
  -3  19   4   17.93    2.10   6
   3 -19   4   14.28    6.15   1
   3 -19   4   14.09    2.88   7
  -3 -19  -4    6.76    7.24   1
  -3  19   4   11.03    4.79   3
   3  19  -4   18.33    5.61   3
   3  19   4   18.50    2.57   6
  -3 -19   4   11.30    7.45   1
  -3 -19   4    8.30    2.95   7
  -3  19  -4   14.54    1.91   6
   3  19   4   15.97    5.60   3
  -3  19  -4   13.29    2.41   5
   4  19  -4    2.92    2.15   6
  -4  19   4    5.05    5.93   3
   4  19  -4    3.34    5.09   3
  -4 -19  -4    0.46    2.89   7
  -4  19   4   -1.31    1.11   6
   4  19   4   -2.24    5.01   3
  -4 -19   4    4.11    2.34   7
  -4 -19   4   -5.88   11.16   1
   4  19   4   -1.34    1.84   6
  -4  19  -4    2.94    1.43   5
   0 -20  -4    0.64    5.47   1
   0 -20   4    3.33    4.65   1
   0  20  -4    2.62    0.91   6
   0 -20   4    0.78    1.40   7
   0  20  -4   -0.43    1.07   5
   0 -20  -4   -0.08    1.98   7
   0  20   4    1.61    3.51   3
  -1  20   4   -1.92    2.63   3
  -1 -20  -4   -2.09    1.60   7
  -1 -20  -4   -2.61    3.16   1
   1  20  -4   -1.73    5.09   3
   1  20  -4   -0.54    2.22   5
   1  20  -4    0.09    1.34   6
  -1  20   4    0.18    0.81   6
   1 -20   4    1.09    2.39   7
   1 -20   4    1.10    4.52   1
   1 -20  -4    0.94    2.14   7
   1 -20  -4   -2.19    6.24   1
   1  20   4    2.64    1.21   6
  -1 -20   4    2.18    1.43   7
  -1  20  -4   -1.10    1.61   5
  -1  20  -4   -1.42    1.08   6
  -1 -20   4   -3.60    6.44   1
   1  20   4    3.60    4.87   3
   2 -20   4   21.07    7.02   1
   2 -20   4   21.42    3.31   7
  -2 -20  -4   18.49    7.75   1
   2  20  -4   22.41    3.06   6
  -2  20   4   21.41    5.00   3
  -2 -20  -4   20.14    3.33   7
   2  20  -4   16.30    4.23   3
  -2  20   4   21.49    2.38   5
  -2  20   4   22.17    2.27   6
   2 -20  -4   24.54    5.92   1
  -2 -20   4   21.42    3.97   7
   2  20   4   16.06    5.77   3
  -2  20  -4   22.42    2.76   5
  -2 -20   4   18.72    5.96   1
   2 -20  -4   30.39    3.36   7
   2  20   4   19.37    2.59   6
  -2  20  -4   23.19    2.52   6
  -3  20   4    1.48    2.13   5
   3 -20   4    3.57    2.22   7
  -3  20   4   -1.01    1.39   6
   3 -20   4   -6.37    7.57   1
  -3 -20  -4   -6.85    4.95   1
  -3 -20  -4    4.45    2.02   7
  -3  20   4    2.17    4.04   3
   3  20  -4   -0.58    2.05   6
   3  20  -4    5.10    4.72   3
   3  20   4   -0.11    5.44   3
  -3  20  -4   -1.18    1.12   5
  -3 -20   4   -6.02    6.78   1
   0  21  -4   -2.28    1.19   5
   0  21   4    2.29    1.12   6
   0 -21  -4   -5.98    6.90   1
   0  21   4   -0.31    4.46   3
   0 -21  -4   -0.88    2.07   7
   0 -21   4   -0.69    1.78   7
   0  21  -4    0.24    1.44   6
   0 -21   4    6.63    5.26   1
  -1 -21  -4   27.79    3.37   7
  -1  21   4   20.85    2.53   6
   1 -21   4   17.92    5.15   1
   1 -21   4   29.57    3.62   7
   1  21  -4   31.27    2.85   6
  -1  21   4   20.99    4.38   3
  -1 -21  -4   24.55    6.62   1
   1 -21  -4   27.28    6.75   1
  -1  21  -4   27.46    3.13   5
  -1 -21   4   21.54    3.57   7
   1  21   4   26.20    2.80   6
  -1 -21   4   33.66    9.11   1
  -1  21  -4   25.05    2.83   6
   1 -21  -4   27.02    4.12   7
   1  21   4   19.76    4.83   3
  -2 -21  -4   -1.80    1.71   7
   2 -21   4    2.00    6.46   1
   2 -21   4   -1.13    2.43   7
  -2  21   4    3.28    1.84   5
  -2 -21  -4   -1.38    5.90   1
  -2  21   4    2.12    3.23   3
  -2  21   4   -0.31    0.75   6
  -2  21  -4   -0.24    1.90   5
   2  21   4   -1.37    1.69   6
   2 -21  -4   -0.60    2.98   7
   2  21   4   -3.37    4.03   3
  -2 -21   4   -0.54    1.85   7
   2 -21  -4    1.45    5.64   1
  -2 -21   4   -7.36    7.88   1
  -3  21   4   -3.78    5.33   3
  -3  21   4    1.43    1.62   5
  -3 -21  -4    4.76    2.91   7
  -3  21   4    1.86    1.69   6
   3 -21   4  -11.63    9.63   1
   3  21   4   -4.03    6.89   3
   3  21   4    0.29    1.20   6
  -3 -21   4    2.09    2.88   7
   0 -22   4   14.86    4.12   7
   0 -22  -4    7.66    2.23   7
   0  22   4    6.63    4.15   3
   0 -22  -4   10.81    4.09   1
   0 -22   4    5.16    5.28   1
   0  22   4   11.44    1.86   6
  -1 -22  -4   -4.73    7.21   1
  -1  22   4    2.13    4.94   3
   1 -22   4    0.30    2.13   7
   1  22  -4    3.68    1.46   6
   1 -22   4   -2.56    5.96   1
  -1 -22  -4    6.95    3.26   7
   1  22   4    9.00    4.25   3
  -1 -22   4  -26.42    9.39   1
   1 -22  -4   -0.96    4.91   1
   1 -22  -4    1.88    2.22   7
  -1 -22   4    4.48    2.60   7
   1  22   4    0.52    1.09   6
  -2  22   4    2.37    5.97   3
  -2 -22  -4    3.25    3.14   7
   2 -22   4   -8.78    6.51   1
   2 -22   4    5.47    2.03   7
   2  22  -4    4.79    1.72   6
   2 -22  -4    8.75    7.58   1
  -2 -22   4    1.57    3.01   7
   2 -22  -4    0.04    2.24   7
   2  22   4    4.19    6.55   3
   2  22   4    2.71    2.06   6
   0  23   4    1.86    4.42   3
   0  23   4    2.72    1.30   6
   0 -23  -4   -3.98    3.14   7
   0 -23   4   -0.26    1.90   7
  -1  23   4    3.31    1.78   6
  -1  23   4    0.10    7.47   3
  -1 -23  -4    7.15    2.15   7
   1 -23   4    1.99    2.63   7
  -1  23  -4    6.91    1.83   5
   1  23   4    3.04    1.13   6
   1  23   4    3.70    6.51   3
  -1 -23   4   -1.29    2.17   7
   0   0   5    1.31    0.75   1
   0   0   5    0.55    0.35   3
   0   0  -5    0.97    0.41   3
   0   0   5    0.91    0.66   1
   1   0   5    1.31    0.68   1
   1   0  -5    0.36    0.51   1
  -1   0   5   -0.30    0.47   1
   1   0   5    0.64    0.59   3
   1   0  -5    0.08    0.61   2
   1   0   5   -1.01    0.53   3
   1   0  -5   -0.06    0.59   3
  -1   0  -5   -0.54    0.52   1
  -1   0   5   -0.97    0.56   3
  -2   0  -5    1.67    0.38   7
   2   0   5    0.33    1.19   1
  -2   0  -5   -0.79    0.84   3
   2   0   5   -0.02    1.01   3
   2   0  -5    0.68    0.49   1
  -2   0   5    1.04    0.42   1
  -2   0  -5    0.60    0.92   1
   2   0  -5   -1.38    0.80   3
   2   0  -5    0.66    0.64   2
  -2   0  -5    0.84    0.56   6
  -2   0  -5    1.15    0.49   5
  -3   0  -5    1.62    1.25   1
   3   0  -5   -0.34    0.49   1
   3   0   5   -0.73    1.24   1
   3   0   5   -0.49    1.45   3
  -3   0  -5    0.89    1.39   3
  -3   0  -5    0.31    0.69   7
  -3   0   5   -0.26    1.34   3
  -3   0  -5    0.14    0.58   6
  -3   0   5    0.16    0.42   1
  -3   0   5    0.16    0.28   6
  -3   0  -5    0.90    0.73   5
   3   0  -5   -0.60    0.88   2
  -4   0  -5    0.06    0.64   5
  -4   0  -5   -0.69    1.65   1
   4   0  -5   -0.02    1.12   2
  -4   0   5    0.00    0.85   6
   4   0   5    1.71    2.22   1
   4   0   5   -1.25    1.70   1
  -4   0  -5    0.36    0.89   6
  -4   0  -5   -0.34    2.01   3
  -4   0   5    0.59    2.19   3
   5   0  -5    0.54    1.40   2
  -5   0  -5   -0.47    0.86   6
  -5   0   5   -1.24    0.94   6
  -5   0  -5    4.06    3.07   3
  -5   0   5    0.60    3.24   3
   5   0   5   -1.38    2.56   1
   6   0   5    0.29    1.96   2
  -6   0  -5   -0.13    1.05   6
  -6   0   5   -0.69    1.20   6
  -6   0   5   -0.27    3.73   3
   6   0  -5   -0.61    1.72   2
  -6   0  -5   -1.88    3.23   3
   7   0  -5    2.57    2.67   2
  -7   0  -5   -3.86    7.13   3
   7   0   5    3.60    2.50   2
  -7   0   5   -0.52    7.39   3
  -7   0   5   -0.08    1.57   6
  -7   0  -5    0.59    1.61   6
   0  -1  -5   -0.52    0.36   3
   0   1   5   -0.25    0.38   3
   0  -1  -5   -0.24    0.67   1
   0   1  -5   -0.43    0.31   3
   0  -1   5   -0.19    0.31   3
   0  -1   5   -0.08    0.66   1
   0   1  -5    0.58    0.50   1
   0   1   5   -0.84    0.64   1
  -1   1   5  967.43   23.16   1
  -1   1   5  963.92   23.17   1
   1   1  -5  972.60   23.30   1
   1  -1   5  985.36   23.30   3
   1  -1   5  965.57   23.54   1
   1  -1   5  959.33   23.52   1
  -1  -1  -5  987.75   23.61   1
   1   1  -5  923.96   23.19   2
  -1   1   5  982.95   23.60   3
   1   1  -5  990.90   23.48   3
   1  -1   5  849.03   23.87   3
  -1  -1  -5  947.14   23.47   3
  -1  -1   5  994.27   23.32   1
  -1  -1   5  958.37   23.47   3
   1   1   5  983.38   23.58   1
   1  -1  -5  960.84   23.57   3
   1   1   5  992.29   23.50   3
   1   1   5  963.65   23.49   3
  -2  -1  -5   57.21    2.64   1
  -2   1   5   58.09    1.59   1
   2   1  -5   57.62    2.06   1
  -2  -1  -5   49.04    2.65   3
   2  -1   5   54.31    2.51   1
   2   1  -5   58.02    2.70   3
  -2  -1  -5   56.31    1.96   7
  -2   1   5   55.61    2.91   3
  -2   1   5   57.48    1.58   1
  -2  -1  -5   56.67    1.99   6
   2  -1   5   58.06    2.74   3
  -2   1   5   55.10    1.96   6
   2   1  -5   57.17    2.04   2
  -2  -1  -5   56.32    2.17   5
   2  -1   5   58.51    2.67   1
   2   1   5   56.38    2.66   3
   2  -1  -5   54.59    2.07   2
  -2   1  -5   53.76    2.02   5
   2  -1  -5   54.77    2.60   3
  -2   1  -5   55.00    2.58   1
  -2  -1   5   57.10    2.02   1
  -2   1  -5   56.63    1.91   6
   2   1   5   55.08    2.66   1
  -2   1  -5   54.89    2.48   3
  -2  -1   5   56.70    2.00   6
  -3  -1  -5  123.83    3.76   7
   3  -1   5  116.06    4.39   1
  -3  -1  -5  125.45    5.01   3
   3   1  -5  121.20    3.79   2
  -3  -1  -5  124.49    3.75   5
  -3   1   5  123.56    3.86   6
  -3   1   5  125.43    5.11   3
   3   1  -5  122.91    3.57   1
   3  -1   5  113.94    5.48   3
   3  -1   5  125.70    4.65   1
  -3  -1  -5  124.10    3.74   6
  -3  -1  -5  125.49    4.44   1
  -3   1  -5  120.60    4.78   3
  -3  -1   5  127.14    3.82   6
   3   1   5  114.90    6.45   3
   3  -1  -5  119.78    3.92   2
  -3   1  -5  123.56    3.89   5
  -3  -1   5  123.33    3.55   1
  -3   1  -5  122.20    3.67   6
   3   1   5  124.32    4.78   1
  -3  -1   5  124.27    4.91   3
  -4   1   5    0.90    0.69   6
   4  -1   5   -1.46    1.55   1
   4  -1   5    0.85    2.14   1
  -4  -1  -5    1.12    0.71   7
  -4   1   5   -1.36    1.79   3
  -4  -1  -5   -0.16    1.26   1
  -4  -1  -5    0.50    0.73   6
  -4  -1  -5    0.24    0.55   5
  -4  -1  -5    0.79    1.36   3
   4   1  -5   -0.08    1.03   2
   4   1  -5    0.18    0.91   1
  -4   1  -5    1.76    1.77   3
   4   1   5    1.30    2.13   1
  -4  -1   5   -0.00    0.56   6
  -4   1  -5    1.20    0.85   6
  -4  -1   5    1.18    1.53   3
  -4   1  -5   -0.36    1.00   5
   4  -1  -5    0.12    1.13   2
  -4  -1   5    1.07    0.76   1
  -5   1   5   21.14    2.81   3
  -5  -1  -5   21.16    3.20   3
  -5   1   5   23.29    2.14   6
   5  -1   5   21.82    2.47   1
  -5  -1  -5   23.57    1.85   6
   5   1  -5   23.52    2.43   2
  -5   1  -5   21.72    2.25   5
   5   1   5   15.58    2.69   1
  -5  -1   5   19.80    3.36   3
  -5  -1   5   25.75    2.26   6
   5  -1  -5   22.92    2.50   2
  -5   1  -5   22.03    2.11   6
  -5   1  -5   18.29    3.64   3
  -6  -1  -5    7.27    5.25   3
  -6   1   5    9.79    1.75   6
  -6  -1  -5   13.68    1.53   6
  -6   1   5    8.75    4.67   3
   6   1  -5   10.95    2.10   2
   6  -1  -5    9.88    2.09   2
  -6  -1   5    7.15    3.05   3
   6   1   5   11.22    1.95   2
  -6   1  -5    8.82    3.38   3
  -6   1  -5   10.17    1.82   6
  -6  -1   5   13.65    2.08   6
  -7   1   5   -9.74    6.55   3
  -7   1   5    0.38    1.49   6
  -7  -1  -5  -13.61    7.15   3
   7   1  -5    0.42    2.49   2
   7  -1   5    1.90    2.45   2
   7  -1  -5    1.00    2.57   2
  -7  -1   5   -1.77    1.05   6
  -7  -1   5   -0.82    8.14   3
  -7   1  -5   -1.35    1.05   6
  -7   1  -5   -1.71    7.45   3
   0   2   5 2168.34   52.52   1
   0   2  -5 2181.66   52.49   3
   0   2  -5 2200.58   52.58   1
   0  -2  -5 2214.32   52.58   3
   0  -2  -5 2174.32   52.54   1
   0  -2   5 2249.90   52.61   1
   0  -2   5 2227.46   52.10   3
   0   2   5 2162.20   52.89   3
  -1  -2  -5    3.13    0.73   1
  -1  -2  -5    3.34    0.69   3
   1  -2   5    1.72    0.77   1
   1   2  -5    1.54    0.61   1
  -1   2   5    1.77    0.56   3
   1   2  -5    3.84    0.74   3
   1   2  -5    2.85    0.61   2
  -1   2   5    2.80    0.57   1
   1  -2   5    1.92    0.83   1
   1  -2   5    2.38    0.55   3
  -1  -2   5    2.50    0.70   3
  -1   2  -5    2.93    0.48   3
   1   2   5    2.68    0.62   3
   1  -2  -5    3.74    0.56   1
  -1   2  -5    1.46    0.83   1
  -1  -2   5    1.96    0.58   1
   1   2   5    3.97    0.66   1
   1  -2  -5    2.44    0.68   3
   2  -2   5  501.74   12.78   1
   2  -2   5  495.41   12.74   1
  -2  -2  -5  501.97   12.42   6
  -2   2   5  511.15   12.47   6
   2   2  -5  527.58   13.11   3
  -2  -2  -5  448.80   13.64   3
  -2  -2  -5  494.54   12.54   7
   2  -2   5  509.06   12.82   3
   2   2  -5  500.41   12.41   2
  -2  -2  -5  471.78   13.42   1
   2   2  -5  515.60   12.48   1
  -2   2   5  489.13   13.16   3
  -2  -2   5  506.04   12.40   6
   2   2   5  444.05   13.59   3
  -2  -2   5  506.13   12.46   1
   2  -2  -5  501.27   12.41   2
   2   2   5  511.58   12.95   1
  -2   2  -5  485.48   12.27   6
  -2   2  -5  508.89   12.54   5
   2  -2  -5  511.81   13.13   3
   2   2   5  505.75   13.06   3
  -2   2  -5  510.76   12.79   3
  -3  -2  -5   11.58    0.96   6
  -3   2   5   12.06    1.99   3
   3  -2   5    9.79    1.31   1
   3  -2   5   10.09    2.22   3
  -3  -2  -5   11.23    1.09   7
   3  -2   5   11.78    1.65   1
  -3  -2  -5   10.58    1.26   5
  -3  -2  -5    9.31    1.63   3
   3   2  -5   11.69    1.22   1
  -3  -2  -5    7.96    1.26   1
   3   2  -5   11.64    1.19   2
  -3   2   5   12.84    0.88   6
  -3   2  -5   11.90    1.21   6
  -3   2  -5   11.46    1.78   3
   3  -2  -5   11.13    1.10   2
  -3  -2   5    8.10    0.96   1
   3   2   5   11.43    1.72   1
  -3  -2   5   13.06    1.27   6
  -3   2  -5   10.62    1.31   5
   4  -2   5  169.39    6.45   1
   4   2  -5  179.08    5.50   2
  -4  -2  -5  183.67    6.24   1
   4   2  -5  176.72    5.31   1
  -4   2   5  188.12    7.04   3
   4  -2   5  183.51    6.07   1
  -4  -2  -5  181.23    5.32   7
  -4  -2  -5  170.90    7.13   3
  -4  -2  -5  179.95    5.46   6
  -4   2   5  178.41    5.46   6
  -4  -2  -5  175.68    5.45   5
  -4   2  -5  185.70    7.01   3
  -4  -2   5  181.56    5.43   6
  -4   2  -5  180.67    5.52   5
  -4  -2   5  181.85    5.22   1
  -4   2  -5  174.41    5.56   6
  -4  -2   5  183.22    7.03   3
   4   2   5  164.98    6.91   1
   4  -2  -5  180.97    5.59   2
  -4  -2   5  171.13    4.92   7
  -5   2   5    0.89    0.93   6
   5  -2   5    0.01    2.34   1
  -5  -2  -5   -1.75    3.44   3
   5   2  -5    3.06    1.44   2
  -5  -2  -5    4.35    2.02   1
  -5  -2  -5    2.26    0.66   6
  -5   2   5    1.24    3.49   3
  -5   2  -5    1.04    2.85   3
  -5  -2   5   -1.76    3.06   3
   5  -2  -5    3.41    1.57   2
  -5  -2   5    3.03    1.19   6
   5   2   5    3.35    1.55   2
  -5   2  -5    2.15    1.25   6
  -6  -2  -5    7.67    4.32   3
  -6   2   5   11.80    1.64   6
  -6  -2  -5   11.49    1.70   6
   6   2  -5   14.85    2.32   2
  -6   2   5    8.17    4.06   3
  -6   2  -5   11.66    3.77   3
  -6  -2   5   10.31    1.72   6
   6  -2  -5    9.55    2.07   2
  -6   2  -5   11.83    1.58   6
   6   2   5   11.99    1.97   2
  -6  -2   5   12.07    4.05   3
  -7  -2  -5   -5.73    7.95   3
   7  -2   5   17.02    2.86   2
  -7   2   5   11.18    6.97   3
  -7   2   5   12.27    2.18   6
   7   2  -5   13.92    3.15   2
  -7  -2  -5   11.29    1.75   6
   7   2   5   14.22    3.51   2
  -7   2  -5   13.40    2.32   6
  -7   2  -5    3.82    7.48   3
   7   2   5   16.99    5.37   3
   7  -2  -5   12.06    2.87   2
  -7  -2   5   14.21    2.44   6
  -7  -2   5   -1.52    9.47   3
   0   3  -5   -0.49    0.70   1
   0  -3   5   -1.73    0.67   1
   0  -3  -5   -1.00    0.49   1
   0   3   5   -0.33    0.61   1
   0  -3  -5   -0.86    0.51   3
   0   3  -5   -0.22    0.16   3
   0  -3   5    0.23    0.20   3
   0   3   5   -0.27    0.53   3
   1  -3   5 2225.38   51.79   1
  -1   3   5 2060.26   51.40   6
  -1   3   5 2198.87   51.38   1
   1   3  -5 2192.86   51.56   3
  -1  -3  -5 2073.97   51.53   7
   1  -3   5 2191.88   51.29   3
  -1   3   5 2225.75   51.90   3
  -1  -3  -5 2200.40   52.01   3
   1   3  -5 2104.71   51.34   2
  -1  -3  -5 2036.77   51.64   6
   1   3  -5 2182.90   51.66   1
  -1  -3  -5 2179.08   51.85   1
  -1   3  -5 2243.03   51.30   3
   1  -3  -5 2021.91   51.49   2
  -1  -3   5 2094.67   51.63   1
   1   3   5 2184.69   51.85   3
  -1  -3   5 2187.97   51.57   3
   1  -3  -5 2160.21   51.39   1
  -1   3  -5 1988.18   51.44   5
   1  -3  -5 2243.13   51.90   3
  -1   3  -5 2274.98   51.78   1
  -2   3   5  157.86    3.88   1
   2  -3   5  158.52    4.90   3
  -2   3   5  154.35    5.13   3
  -2   3   5  158.49    4.41   6
  -2   3   5  157.69    3.89   1
   2   3  -5  154.84    4.42   2
  -2  -3  -5  155.45    4.37   6
   2   3  -5  158.55    5.36   3
  -2  -3  -5  150.72    5.12   1
   2  -3   5  157.10    4.83   1
   2   3  -5  159.39    4.68   1
   2  -3   5  161.65    4.88   1
  -2  -3  -5  156.20    4.53   7
  -2   3  -5  161.96    4.80   3
   2   3   5  155.41    5.16   1
  -2  -3   5  156.68    4.37   6
  -2  -3   5  157.50    4.62   1
   2   3   5  156.17    5.23   3
  -2   3  -5  151.84    4.19   6
   2  -3  -5  156.31    4.41   2
   2   3   5  158.79    5.01   3
  -2   3  -5  158.59    4.52   5
   2  -3  -5  163.30    5.14   3
   3   3  -5    1.73    1.27   1
  -3  -3  -5    4.67    1.20   3
   3   3  -5    5.79    1.01   2
  -3  -3  -5    4.38    1.61   1
  -3  -3  -5    5.09    0.79   7
  -3   3   5    2.98    1.22   3
   3  -3   5    3.48    1.98   3
   3  -3   5    4.32    1.32   1
  -3  -3  -5    3.89    0.72   6
  -3  -3  -5    3.93    0.80   5
   3  -3   5    7.17    1.43   1
  -3   3   5    4.72    0.80   6
   3   3   5    7.28    2.17   1
   3  -3  -5    4.46    0.86   2
  -3   3  -5    4.28    0.74   5
   3   3   5    2.55    1.53   3
  -3   3  -5    3.56    1.46   3
  -3  -3   5    3.63    0.91   1
  -3   3  -5    5.27    0.69   6
  -3  -3   5    4.34    0.81   7
  -3  -3   5    1.53    1.61   3
  -3  -3   5    3.82    0.56   6
   4   3  -5   42.65    3.25   1
  -4  -3  -5   52.22    2.50   7
   4  -3   5   45.41    3.99   1
   4   3  -5   49.01    2.61   2
  -4  -3  -5   52.07    4.47   3
   4  -3   5   48.34    3.55   1
  -4  -3  -5   50.83    2.24   6
  -4  -3  -5   50.00    3.68   1
  -4   3   5   44.58    4.54   3
  -4   3  -5   45.69    2.67   6
  -4   3  -5   53.35    4.45   3
   4  -3  -5   51.90    2.66   2
  -4  -3   5   50.88    4.13   3
   4   3   5   40.52    4.86   1
  -4  -3   5   50.04    2.95   1
  -4  -3   5   51.66    2.25   7
  -4  -3   5   49.76    2.47   6
  -4   3  -5   49.38    2.51   5
  -5  -3  -5   22.99    2.81   1
  -5  -3  -5   35.33    2.02   6
  -5   3   5   30.84    2.14   6
   5   3  -5   32.44    2.88   2
  -5  -3  -5   35.41    2.38   7
  -5  -3  -5   32.65    3.72   3
  -5   3   5   23.20    3.32   3
   5  -3   5   28.86    2.58   1
  -5  -3   5   33.02    2.42   6
   5   3   5   32.55    2.64   2
  -5   3  -5   27.92    3.35   3
  -5  -3   5   33.99    3.06   1
  -5   3  -5   35.58    2.21   6
  -5   3  -5   34.73    2.45   5
   5  -3  -5   34.76    2.54   2
  -5  -3   5   27.45    3.77   3
  -6   3   5    1.81    0.91   6
  -6  -3  -5    0.32    1.13   6
  -6   3   5    2.08    4.08   3
  -6  -3  -5   -4.44    3.27   3
   6   3  -5    2.45    1.86   2
  -6  -3   5    0.49    0.78   6
   6   3   5    1.04    2.26   2
  -6  -3   5    5.63    5.60   3
  -6   3  -5    2.24    1.11   6
  -6   3  -5   -1.16    3.80   3
   6  -3  -5   -0.84    1.76   2
   6   3   5   -1.48    5.10   3
  -7  -3  -5    6.61    2.15   6
   7  -3   5    9.57    3.04   2
  -7   3   5    0.22    8.24   3
   7   3  -5   10.25    2.98   2
  -7  -3  -5   -5.74    9.06   3
  -7   3   5   11.83    2.36   6
   7   3   5   10.56    2.86   2
  -7   3  -5    5.15    1.29   6
  -7  -3   5    4.88    2.09   6
   7  -3  -5    8.57    3.01   2
   7   3   5    0.79    8.09   3
  -7   3  -5   -1.75    6.71   3
   0   4  -5    2.49    0.28   3
   0  -4   5    3.98    0.67   7
   0   4   5    4.29    0.76   1
   0  -4  -5    2.64    0.72   3
   0   4  -5    3.60    0.85   1
   0  -4   5    2.38    0.83   1
   0   4  -5    4.06    0.44   3
   0  -4  -5    1.32    0.86   1
   1   4  -5  345.30    8.76   3
   1  -4   5  340.87    9.01   1
  -1   4   5  350.63    8.66   1
  -1  -4  -5  326.36    8.54   6
   1  -4   5  353.92    8.43   3
  -1  -4  -5  348.40    9.06   3
   1   4  -5  336.70    8.97   1
  -1   4   5  354.89    9.15   3
  -1  -4  -5  332.63    8.70   7
  -1  -4  -5  340.74    9.15   1
  -1   4  -5  327.31    8.64   5
   1  -4  -5  329.58    8.64   1
   1  -4  -5  322.92    8.44   2
  -1  -4   5  325.13    8.66   7
   1   4   5  346.79    9.05   1
   1   4   5  338.96    9.09   3
  -1   4  -5  344.79    8.41   3
  -1   4  -5  341.80    9.03   1
   1  -4  -5  348.56    9.12   3
  -1  -4   5  337.06    8.95   1
  -1  -4   5  341.20    8.75   3
   2   4  -5   70.39    3.69   3
  -2   4   5   70.39    2.09   1
  -2  -4  -5   78.07    3.37   1
  -2  -4  -5   71.33    2.47   6
   2  -4   5   69.40    2.94   1
  -2   4   5   68.83    3.19   3
   2  -4   5   75.23    3.34   1
   2   4  -5   69.23    2.39   2
  -2   4   5   69.51    2.37   6
   2  -4   5   64.67    2.92   3
   2   4  -5   66.56    2.96   1
  -2  -4  -5   73.58    2.67   7
  -2  -4   5   71.64    2.45   7
   2  -4  -5   67.71    2.13   1
  -2   4  -5   71.10    2.46   5
   2   4   5   72.98    3.66   3
  -2   4  -5   65.00    2.19   6
  -2  -4   5   70.69    2.95   1
  -2  -4   5   71.89    3.86   3
  -2  -4   5   69.76    2.24   6
  -2   4  -5   70.40    3.22   1
   2   4   5   76.33    3.64   1
   2   4   5   70.95    3.17   3
  -2   4  -5   72.44    2.86   3
   2  -4  -5   72.90    3.40   3
   3  -4   5   27.26    2.72   1
  -3   4   5   29.40    2.75   3
   3   4  -5   37.67    2.97   1
   3  -4   5   33.76    3.64   3
  -3   4   5   32.01    1.74   6
   3   4  -5   32.15    1.81   2
  -3  -4  -5   33.31    2.58   1
  -3  -4  -5   29.84    1.47   6
  -3  -4  -5   32.55    1.92   7
   3  -4   5   30.78    3.08   1
   3  -4  -5   26.63    1.89   2
  -3  -4   5   36.01    2.54   1
  -3  -4   5   29.93    1.43   6
  -3  -4   5   30.44    3.51   3
  -3   4  -5   29.49    1.63   6
  -3  -4   5   29.37    1.58   7
  -3   4  -5   31.21    1.56   5
   3   4   5   28.91    3.08   3
  -3   4  -5   31.27    2.94   3
   3   4   5   25.01    2.43   1
   4  -4   5  101.62    4.45   1
  -4  -4  -5  103.26    5.73   3
  -4  -4  -5  100.21    4.79   1
  -4  -4  -5   97.54    3.68   7
  -4   4   5   98.31    3.53   6
  -4  -4  -5   97.52    3.50   6
   4   4  -5  101.25    3.73   2
  -4   4   5   96.75    5.27   3
   4   4  -5  103.97    4.74   1
   4  -4   5   97.69    5.39   1
  -4   4  -5  104.99    5.28   3
  -4  -4   5  109.54    5.61   3
  -4   4  -5   96.29    3.83   5
   4   4   5  100.83    5.32   3
  -4  -4   5   95.82    4.13   1
  -4  -4   5  104.35    3.41   7
  -4  -4   5   98.33    3.61   6
  -4   4  -5   93.43    3.97   6
   4   4   5  100.33    3.41   2
   4  -4  -5   96.88    3.72   2
  -5  -4  -5  126.04    4.47   6
  -5  -4  -5  126.23    6.30   1
  -5  -4  -5  128.20    4.71   7
   5  -4   5  126.88    5.49   1
  -5  -4  -5  118.08   12.33   3
   5   4  -5  127.06    4.77   2
   5   4   5   94.64    9.07   3
  -5  -4   5  123.09    5.19   1
  -5   4  -5  121.81    4.84   5
  -5   4  -5  121.23    6.56   3
  -5  -4   5   99.55   12.09   3
  -5   4  -5  125.52    4.34   6
   5   4   5  123.04    4.35   2
  -5  -4   5  123.11    4.58   6
   5  -4  -5  130.51    4.94   2
  -6   4   5   -0.26    4.63   3
  -6  -4  -5    3.59    2.27   7
  -6   4   5   -0.43    1.31   6
  -6  -4  -5    0.71    1.31   6
  -6  -4  -5   -1.08    4.78   3
   6   4  -5   -0.74    1.92   2
  -6  -4   5    0.98    0.83   6
  -6   4  -5    1.90    1.37   5
   6   4   5   -0.33    1.72   2
  -6   4  -5   -1.85    4.64   3
   6   4   5   -0.71    4.25   3
   6  -4  -5   -0.75    2.19   2
  -6   4  -5    1.42    1.31   6
  -6  -4   5   -2.28    3.65   3
  -7   4   5    0.87    1.17   6
   7  -4   5    0.13    2.89   2
   7   4  -5   -1.13    2.85   2
  -7   4  -5    0.70    1.55   6
   7   4   5    2.16    2.55   2
  -7  -4   5   -0.66    1.67   6
   7  -4  -5   -1.02    2.61   2
  -7   4  -5   -0.80    4.66   3
   0  -5   5   -0.05    0.33   7
   0   5  -5    0.13    0.24   4
   0   5  -5   -0.19    0.27   3
   0   5  -5   -0.80    0.58   1
   0  -5  -5    0.38    0.40   7
   0  -5   5   -0.70    0.81   1
   0   5   5   -0.47    0.30   6
   0  -5  -5   -0.66    0.64   1
   0  -5  -5    0.03    0.73   3
   0   5  -5   -0.30    0.33   3
   0   5   5   -1.24    0.56   3
   0   5   5    0.31    0.81   1
   1  -5   5    1.61    0.68   1
   1   5  -5    2.79    0.66   1
  -1   5   5    1.91    0.92   3
   1  -5   5    1.89    0.48   3
  -1  -5  -5    2.28    0.94   3
   1   5  -5    3.40    0.85   3
  -1  -5  -5    3.46    0.93   1
  -1   5   5    1.83    0.83   1
  -1  -5   5    3.17    0.75   3
   1  -5  -5    2.62    0.83   3
   1  -5  -5    1.66    0.84   1
  -1   5  -5    1.99    0.51   3
  -1  -5   5    1.78    1.06   1
  -1  -5   5    3.74    0.71   7
   1   5   5    3.09    0.92   1
  -1   5  -5    1.48    0.64   1
  -1   5  -5    2.61    0.59   5
   2  -5   5  179.71    5.23   3
  -2   5   5  171.74    4.86   6
  -2  -5  -5  171.93    4.96   7
  -2   5   5  172.69    4.58   1
   2  -5   5  150.37    5.58   1
  -2  -5  -5  173.43    4.81   6
  -2  -5  -5  171.61    5.53   1
  -2   5   5  173.36    5.59   3
   2   5  -5  171.02    5.66   3
   2   5  -5  173.67    5.53   1
   2   5  -5  171.01    4.71   2
   2  -5  -5  165.01    5.86   3
  -2  -5   5  170.62    4.71   6
  -2  -5   5  169.44    5.62   3
   2  -5  -5  169.91    4.61   1
   2   5   5  161.01    5.59   3
  -2   5  -5  177.09    5.47   1
  -2   5  -5  177.21    5.11   3
  -2  -5   5  166.31    5.39   1
  -2   5  -5  169.78    4.90   5
   2   5   5  182.01    5.99   1
   2   5   5  168.43    5.61   3
  -2  -5   5  170.87    4.87   7
  -2   5  -5  165.05    4.55   6
  -3  -5  -5    1.65    0.54   6
  -3  -5  -5    0.13    0.54   7
  -3  -5  -5    3.93    1.22   1
   3  -5   5    1.78    1.83   3
   3   5  -5    0.06    1.64   1
   3   5  -5    0.39    0.98   2
  -3   5   5    0.91    0.71   6
  -3   5   5   -0.45    1.28   3
   3  -5   5    0.96    1.44   1
   3  -5   5    0.43    1.61   1
  -3   5  -5    1.52    0.78   5
  -3   5  -5    0.34    1.34   3
   3   5   5    0.58    1.58   3
  -3  -5   5    1.56    1.01   1
   3   5   5    1.21    1.70   1
  -3  -5   5    0.86    0.46   6
  -3  -5   5    1.38    1.13   3
   3   5   5    1.35    0.76   2
  -3   5  -5    0.71    0.59   6
  -3  -5   5    1.20    0.80   7
  -4  -5  -5   48.14    2.74   7
   4  -5   5   52.11    4.36   1
   4  -5   5   54.25    3.75   1
   4   5  -5   52.09    2.74   2
  -4  -5  -5   55.08    4.54   1
  -4   5   5   50.54    3.96   3
   4   5  -5   48.09    4.46   1
  -4  -5  -5   48.28    2.25   6
  -4   5   5   53.79    2.47   6
  -4  -5   5   49.15    3.18   1
  -4  -5   5   49.06    2.24   6
   4   5   5   50.69    4.20   3
  -4  -5   5   50.88    2.41   7
  -4   5  -5   51.83    4.58   3
   4  -5  -5   50.23    2.82   2
  -4  -5   5   51.90    4.40   3
   4   5   5   49.86    2.48   2
  -4   5  -5   49.85    2.47   6
  -4   5  -5   49.14    2.44   5
  -5  -5  -5    0.81    1.06   7
  -5   5   5    0.75    4.26   3
  -5  -5  -5   -3.36    2.69   1
  -5  -5  -5   -0.82    0.65   6
   5   5  -5    0.98    1.52   2
  -5   5   5    0.77    0.85   6
   5  -5   5   -1.10    2.36   1
  -5  -5   5    1.07    1.24   7
   5   5   5    4.68    3.84   3
   5   5   5   -0.63    1.49   2
  -5   5  -5    0.38    2.11   3
  -5  -5   5    1.81    1.89   1
  -5   5  -5   -0.40    0.72   5
  -5   5  -5    0.04    0.70   6
  -5  -5   5    4.45    5.27   3
   5  -5  -5    1.88    1.52   2
  -6   5   5    0.21    4.56   3
  -6  -5  -5    1.08    1.77   7
   6   5  -5    0.49    2.01   2
  -6  -5  -5    1.88    1.22   6
  -6   5   5    2.05    0.82   6
  -6  -5   5   -0.17    0.80   6
   6  -5  -5   -2.47    2.58   2
  -6   5  -5   -0.16    1.00   5
  -6  -5   5   -1.29    3.18   3
  -6   5  -5    0.11    0.69   6
   6   5   5    1.74    1.79   2
   6   5   5   -4.33    4.14   3
  -6   5  -5    0.09    3.97   3
  -7  -5  -5    0.57    0.94   6
   7   5  -5    0.44    3.11   2
  -7   5   5    0.67    1.50   6
   7  -5  -5   -0.61    2.98   2
   7   5   5    0.29    2.51   2
  -7   5  -5   -3.05    5.86   3
  -7   5  -5    0.94    1.21   6
   0   6  -5    6.53    0.72   4
   0   6  -5    2.61    0.88   1
   0   6  -5    3.80    0.51   3
   0  -6  -5    0.58    1.02   1
   0   6  -5    4.89    0.48   3
   0  -6   5    2.81    1.25   1
   0   6   5    5.24    1.18   1
   0  -6  -5    4.91    0.85   3
   1  -6   5  784.13   18.97   7
   1   6  -5  739.72   19.32   1
  -1   6   5  756.28   18.83   6
  -1   6   5  787.21   19.51   3
   1  -6   5  779.10   18.61   3
   1   6  -5  762.11   18.93   3
   1   6  -5  781.62   18.95   3
  -1  -6  -5  772.72   19.02   7
  -1  -6  -5  764.81   18.84   6
   1  -6   5  779.44   19.40   1
  -1   6   5  731.20   18.68   5
  -1  -6  -5  739.85   19.40   1
  -1   6   5  780.09   19.01   1
  -1  -6  -5  770.33   19.43   3
  -1   6  -5  758.45   18.92   5
   1  -6  -5  747.63   19.44   3
  -1   6  -5  799.80   18.61   3
   1  -6  -5  779.55   19.05   1
  -1  -6   5  771.84   18.95   3
   1   6   5  754.95   19.43   1
  -1  -6   5  769.44   18.98   7
  -1   6  -5  758.51   19.32   1
   1   6   5  772.68   19.51   3
  -1  -6   5  780.18   19.40   1
  -2  -6  -5  158.18    5.46   1
  -2   6   5  157.77    5.30   6
   2  -6   5  164.66    5.47   1
   2  -6   5  159.79    4.70   7
  -2  -6  -5  162.70    4.66   6
  -2   6   5  164.93    4.61   1
  -2   6   5  160.95    4.72   5
  -2  -6  -5  167.93    4.94   7
   2   6  -5  167.14    4.58   2
   2   6  -5  171.80    5.54   3
   2   6  -5  162.78    5.56   1
  -2   6   5  159.92    5.55   3
   2  -6   5  163.44    5.04   3
   2   6   5  161.91    5.56   3
  -2   6  -5  158.22    4.38   6
  -2   6  -5  155.99    5.35   1
   2   6   5  160.46    5.71   3
  -2  -6   5  160.15    5.28   1
  -2  -6   5  164.36    4.51   6
  -2   6  -5  166.96    4.96   3
  -2   6  -5  163.38    4.82   5
   2   6   5  162.72    5.86   1
   2  -6  -5  149.49    5.83   3
   2  -6  -5  163.25    4.67   1
  -2  -6   5  166.94    5.36   3
  -2  -6   5  163.79    4.82   7
  -3  -6  -5   23.86    1.61   7
  -3   6   5   19.04    1.49   6
   3  -6   5   17.81    1.92   3
  -3  -6  -5   16.77    1.61   6
   3   6  -5   18.80    1.72   2
   3  -6   5   14.01    1.49   1
  -3  -6  -5   20.57    1.96   1
   3   6  -5   21.08    1.93   1
   3  -6   5   19.00    2.22   1
  -3   6   5   18.37    2.27   3
   3  -6   5   21.69    1.69   7
  -3  -6   5   19.54    2.04   1
  -3  -6   5   21.34    1.83   7
  -3   6  -5   23.68    3.02   3
  -3   6  -5   21.39    1.18   6
  -3   6  -5   21.08    1.51   5
   3   6   5   23.29    1.41   2
   3   6   5   19.06    2.42   3
  -3  -6   5   15.46    1.87   3
  -3  -6   5   19.58    1.57   6
   4  -6   5   84.39    3.08   7
  -4  -6  -5   85.84    4.81   1
   4   6  -5   76.82    5.33   1
  -4   6   5   90.53    3.49   6
  -4  -6  -5   83.98    3.54   7
  -4   6   5   83.10    5.07   3
   4   6  -5   84.80    3.50   2
   4  -6   5   89.15    4.59   1
   4  -6   5   75.21    5.06   1
  -4  -6  -5   82.21    3.25   6
   4   6   5   86.62    3.07   2
   4   6   5   90.58    5.85   3
  -4  -6   5   81.36    3.44   7
  -4  -6   5   83.45    4.55   1
  -4  -6   5   87.29    3.49   6
  -4   6  -5   86.22    3.27   6
   4  -6  -5   85.35    3.51   2
  -4   6  -5   82.58    4.76   3
  -4   6  -5   86.02    3.55   5
  -4  -6   5   93.42    5.37   3
   5   6  -5    9.13    2.03   2
  -5   6   5    6.29    3.45   3
   5  -6   5    9.02    2.63   1
  -5  -6  -5    8.94    1.48   6
  -5  -6  -5   10.90    1.80   7
  -5  -6  -5   10.38    3.19   1
  -5   6   5   11.32    1.92   6
  -5  -6   5   10.40    1.30   6
   5   6   5   10.22    1.72   2
   5   6   5    8.11    2.57   3
  -5  -6   5   14.20    2.28   1
  -5   6  -5    8.22    2.65   3
  -5   6  -5   11.63    1.96   5
  -5   6  -5    6.97    1.47   6
  -5  -6   5   10.12    1.75   7
   5  -6  -5    9.07    1.82   2
  -5  -6   5   10.27    2.69   3
  -6   6   5    0.77    4.20   3
  -6   6   5    5.47    1.63   6
  -6  -6  -5    4.44    1.51   7
  -6  -6  -5    3.28    0.88   6
   6   6  -5    1.40    2.13   2
   6   6   5    3.95    5.42   3
  -6  -6   5    3.96    1.00   6
  -6   6  -5   -0.95    3.01   3
  -6  -6   5    5.76    5.60   3
  -6   6  -5    6.29    1.53   6
  -6   6  -5    5.01    1.69   5
   6   6   5    5.21    2.01   2
   6  -6  -5    3.18    2.03   2
   7   6  -5    1.27    3.04   2
  -7   6   5    0.81    1.39   6
  -7  -6  -5    2.93    1.55   6
  -7   6  -5    2.65    1.69   6
   7   6   5    2.70    2.89   2
  -7   6  -5    3.64    7.58   3
   7  -6  -5    1.32    3.23   2
  -7  -6   5    0.07    1.12   6
   0  -7   5   -0.28    1.09   1
   0   7   5    0.30    0.95   1
   0  -7  -5   -0.36    0.60   3
   0   7  -5   -0.98    0.51   4
   0   7  -5   -0.20    0.82   1
   0  -7  -5   -0.49    0.95   1
   0   7   5    0.87    0.93   3
   0  -7   5   -0.49    0.72   7
   0   7  -5    0.43    0.71   3
   0   7  -5   -0.59    0.45   3
   0   7   5   -0.45    0.27   6
   0  -7  -5   -1.09    0.62   7
  -1  -7  -5   13.67    0.99   6
   1  -7   5   14.72    1.34   3
   1   7  -5   13.76    1.33   1
  -1  -7  -5   13.16    1.29   7
   1   7  -5    9.53    1.15   3
   1   7  -5   17.24    1.87   3
  -1   7   5   14.64    1.51   1
  -1  -7  -5   15.45    1.69   1
  -1  -7  -5   11.35    1.44   3
  -1   7   5   13.19    0.97   5
  -1   7   5   12.52    0.83   6
  -1   7   5   11.73    1.39   3
   1  -7   5    9.32    1.27   1
   1  -7   5   15.30    1.38   7
  -1   7  -5   14.93    2.12   1
  -1  -7   5    9.73    1.35   1
   1  -7  -5   11.62    1.17   1
   1   7   5   12.36    1.30   1
   1   7   5   10.59    1.32   3
  -1   7  -5   16.34    1.23   3
  -1   7  -5   14.98    0.91   5
   1   7   5   14.50    1.11   6
   1  -7  -5   14.64    1.28   7
  -1  -7   5   11.90    1.09   7
   1  -7  -5   10.50    1.20   3
  -2  -7  -5   18.84    2.05   1
   2  -7   5   25.07    1.66   7
   2  -7   5   25.91    2.52   3
  -2   7   5   27.60    1.68   5
  -2  -7  -5   23.54    1.54   7
  -2   7   5   26.68    2.64   3
   2   7  -5   25.38    2.23   1
   2  -7   5   27.66    2.32   1
  -2   7   5   28.55    1.99   1
  -2  -7  -5   24.02    1.51   6
  -2   7   5   27.70    1.42   6
   2   7  -5   27.35    3.08   3
  -2   7  -5   22.09    2.10   3
  -2  -7   5   25.33    1.62   7
  -2  -7   5   24.27    2.76   3
  -2  -7   5   24.12    1.27   6
  -2   7  -5   21.96    2.16   1
  -2  -7   5   24.07    2.50   1
   2   7   5   19.08    2.03   1
   2   7   5   25.39    2.78   3
   2  -7  -5   30.97    2.19   1
  -2   7  -5   25.27    1.57   5
  -2   7  -5   28.52    1.15   6
   3   7  -5   -0.56    2.09   1
  -3  -7  -5    0.96    0.81   6
   3  -7   5    1.42    0.66   7
  -3   7   5    1.75    1.49   3
   3   7  -5    1.80    0.88   2
  -3  -7  -5    1.74    0.69   7
   3  -7   5    1.64    1.56   3
  -3   7   5    0.22    0.63   6
  -3   7   5    1.93    0.82   1
   3  -7   5    1.75    1.56   1
  -3  -7  -5   -0.45    1.48   1
  -3  -7   5    1.87    1.58   1
  -3  -7   5    0.29    1.41   3
   3  -7  -5    1.88    0.86   1
  -3   7  -5    2.17    0.56   6
  -3  -7   5    1.90    0.82   6
  -3  -7   5    0.43    1.06   7
   3   7   5   -0.43    1.59   3
   3   7   5    1.47    0.89   2
  -3   7  -5    0.85    1.97   1
  -3   7  -5    2.00    0.54   5
  -3   7  -5    0.01    1.45   3
   4   7  -5   10.48    1.46   2
  -4   7   5   11.74    2.93   3
  -4  -7  -5    9.20    2.75   1
  -4  -7  -5   11.89    1.47   6
   4  -7   5    8.44    2.24   1
   4  -7   5   11.65    2.65   1
  -4   7   5   11.59    1.57   6
  -4  -7  -5   12.33    1.96   7
  -4  -7   5    8.41    2.16   3
   4   7   5    6.25    2.62   3
  -4  -7   5   10.01    2.23   1
  -4  -7   5   12.50    1.60   7
  -4   7  -5    9.88    2.05   3
   4   7   5   12.46    1.38   2
  -4   7  -5   11.52    1.94   5
  -4   7  -5   11.77    1.73   6
  -4  -7   5   10.42    1.28   6
   5  -7   5   -0.13    2.36   1
  -5   7   5    1.26    0.66   6
  -5  -7  -5    2.67    1.10   7
  -5  -7  -5   -0.90    0.85   6
  -5   7   5   -1.26    2.79   3
   5   7  -5   -0.92    1.61   2
  -5  -7  -5   -2.10    3.14   1
  -5   7  -5    1.34    1.34   5
  -5   7  -5    0.19    0.79   6
  -5   7  -5    0.29    2.82   3
   5   7   5    1.08    1.52   2
  -5  -7   5    1.83    2.27   1
   5  -7  -5    0.78    2.08   2
  -5  -7   5   -0.11    3.86   3
  -5  -7   5   -0.74    1.36   7
  -5  -7   5   -1.27    0.66   6
   5   7   5    4.20    4.03   3
  -6  -7  -5    4.68    1.51   7
   6   7  -5    3.75    2.31   2
  -6   7   5    1.96    4.31   3
  -6  -7  -5    0.52    0.84   6
  -6  -7  -5    1.57    5.11   1
  -6   7   5    2.70    1.10   6
   6   7   5    2.29    2.23   2
  -6   7  -5    2.95    0.98   6
  -6   7  -5   -2.58    4.31   3
  -6   7  -5    2.80    0.99   5
   6   7   5    3.35    5.76   3
  -6  -7   5    4.96    1.07   6
   6  -7  -5    1.14    2.47   2
  -6  -7   5    7.18    4.79   3
   0  -8   5  225.95    6.34   7
   0  -8  -5  229.68    6.79   3
   0   8  -5  232.93    6.06   3
   0  -8   5  227.28    7.15   1
   0   8   5  227.44    6.15   6
   0   8  -5  224.73    7.18   1
   0   8   5  220.60    6.86   3
   0  -8   5  224.76    6.06   3
   0   8   5  238.46    6.95   1
   0  -8  -5  231.13    7.10   1
   0   8  -5  225.99    6.11   4
   0   8  -5  226.82    6.09   3
   0  -8  -5  227.81    6.38   7
  -1  -8  -5    4.83    1.05   7
   1   8  -5    5.11    1.07   3
  -1   8   5    3.55    0.89   3
   1   8  -5    4.13    1.61   1
  -1  -8  -5    4.18    1.30   1
  -1   8   5    4.83    0.82   6
  -1  -8  -5    2.06    1.38   3
   1  -8   5    4.26    0.77   3
  -1   8   5    4.08    0.56   5
   1  -8   5    1.79    1.50   1
   1   8  -5    3.69    1.26   3
   1   8  -5    5.21    0.82   4
   1  -8   5    5.55    1.05   7
  -1   8   5    4.52    1.17   1
   1   8   5    2.79    1.14   3
   1   8   5    4.11    0.70   6
  -1  -8   5    3.01    1.16   1
  -1  -8   5    4.26    0.81   7
  -1   8  -5    5.46    1.61   1
  -1   8  -5    3.69    0.69   3
   1   8   5    5.06    1.84   1
   1  -8  -5    1.70    1.05   3
   1  -8  -5    4.78    0.84   7
  -1  -8   5    3.90    0.50   6
   1  -8  -5    3.27    1.36   1
  -1   8  -5    5.55    1.04   5
   2  -8   5   78.19    2.97   7
   2   8  -5   80.88    3.82   3
  -2  -8  -5   81.12    3.03   7
   2  -8   5   82.47    3.60   3
  -2  -8  -5   77.81    4.36   1
  -2   8   5   81.93    2.84   5
  -2   8   5   80.68    2.74   6
  -2  -8  -5   79.19    2.93   6
   2   8  -5   74.98    4.44   3
  -2   8   5   84.11    3.29   1
   2   8  -5   79.23    4.14   1
  -2   8   5   83.85    4.03   3
   2  -8   5   89.71    3.91   1
   2   8   5   81.08    4.13   3
  -2  -8   5   82.10    2.72   6
  -2   8  -5   79.61    3.26   3
  -2  -8   5   80.21    3.10   7
  -2   8  -5   83.02    3.01   5
  -2   8  -5   80.65    4.00   1
  -2   8  -5   79.83    2.57   6
  -2  -8   5   84.46    4.17   1
  -2  -8   5   78.97    3.95   3
   2  -8  -5   82.63    3.25   1
   3  -8   5   26.35    1.72   7
   3  -8   5   18.18    2.27   1
  -3   8   5   21.97    2.14   1
  -3   8   5   24.88    1.79   5
  -3  -8  -5   25.81    1.70   6
  -3   8   5   28.00    3.54   3
   3  -8   5   17.09    2.52   3
  -3  -8  -5   20.00    2.09   1
  -3   8   5   25.56    1.46   6
   3   8  -5   24.88    1.86   2
  -3  -8  -5   22.04    2.12   7
  -3   8  -5   26.58    1.71   5
   3  -8  -5   28.41    2.35   1
  -3  -8   5   26.41    1.43   6
  -3  -8   5   25.50    2.13   7
  -3   8  -5   26.58    3.04   3
  -3   8  -5   27.21    1.53   6
  -3  -8   5   23.89    2.30   3
   3   8   5   24.32    1.65   2
  -3  -8   5   20.14    2.30   1
  -3   8  -5   24.93    2.54   1
   3   8   5   18.95    2.12   3
   4   8  -5    6.97    1.40   2
  -4  -8  -5    7.16    1.20   6
  -4  -8  -5    2.75    2.55   1
   4  -8   5    1.52    2.83   1
  -4   8   5    7.16    1.10   6
  -4  -8  -5    7.41    1.65   7
   4  -8   5    5.67    1.95   1
  -4   8   5    4.06    2.68   3
   4  -8   5    8.63    1.29   7
  -4   8  -5    5.13    2.28   3
  -4   8  -5    9.18    1.47   6
  -4  -8   5    4.40    2.49   3
   4   8   5    7.85    1.29   2
  -4  -8   5    7.88    1.91   1
  -4   8  -5    4.95    0.98   5
   4   8   5    4.25    2.61   3
  -4  -8   5    4.10    1.00   6
  -5  -8  -5   33.60    2.59   6
  -5  -8  -5   30.93    4.17   1
  -5  -8  -5   38.11    2.74   7
   5   8  -5   36.37    3.03   2
  -5   8   5   33.57    3.37   3
  -5   8   5   37.56    2.68   6
   5  -8  -5   38.11    3.34   2
  -5  -8   5   31.66    3.39   1
  -5  -8   5   30.38    4.84   3
   5   8   5   33.82    3.69   3
  -5  -8   5   36.82    2.66   6
  -5   8  -5   29.24    4.20   3
  -5   8  -5   34.01    2.49   5
  -5  -8   5   32.78    2.57   7
   5   8   5   35.15    3.36   2
  -5   8  -5   38.93    2.25   6
  -6   8   5    0.87    5.55   3
   6   8  -5    0.24    1.93   2
  -6  -8  -5   -6.54    5.42   1
  -6  -8  -5    3.29    1.64   7
  -6  -8  -5    2.49    1.26   6
  -6   8   5   -1.00    1.04   6
   6  -8  -5    7.24    3.33   2
  -6   8  -5    2.23    1.25   5
  -6  -8   5   -0.37    0.91   6
  -6  -8   5    3.29    4.59   3
  -6   8  -5    0.78    1.25   6
  -6   8  -5   -0.02    5.11   3
   6   8   5    2.86    3.61   3
   0   9   5   -1.25    0.83   3
   0   9   5   -0.17    0.39   6
   0   9   5    0.90    1.29   1
   0  -9  -5   -0.89    0.47   7
   0   9  -5    0.15    0.57   3
   0  -9   5   -0.29    0.53   7
   0   9  -5   -0.02    0.56   4
   0  -9   5   -1.19    0.85   3
   0  -9  -5    0.71    0.84   3
   0  -9  -5    0.56    1.44   1
   0   9  -5    1.31    0.91   1
   0  -9   5   -2.48    1.09   1
  -1   9   5   29.40    1.50   5
   1   9  -5   29.01    2.53   3
   1  -9   5   28.12    2.78   1
   1   9  -5   27.28    2.22   3
   1   9  -5   25.69    3.09   1
  -1   9   5   30.41    1.54   6
   1   9  -5   29.28    1.36   4
  -1  -9  -5   31.24    3.33   1
   1  -9   5   28.49    1.99   3
  -1  -9  -5   31.69    1.69   7
   1  -9   5   30.46    1.58   7
  -1   9   5   28.80    2.42   3
  -1   9   5   22.33    2.20   1
  -1   9  -5   29.51    1.47   5
  -1  -9   5   30.02    1.64   7
  -1   9  -5   30.36    1.90   3
  -1  -9   5   30.63    1.26   6
   1  -9  -5   29.27    1.57   7
   1  -9  -5   30.92    2.91   1
  -1   9  -5   29.63    3.61   1
   1   9   5   30.40    1.54   6
  -1  -9   5   24.46    2.34   1
   1   9   5   28.81    2.58   3
  -2  -9  -5    2.74    1.46   1
   2   9  -5    2.47    1.42   3
  -2  -9  -5    2.45    1.02   7
  -2   9   5    3.60    1.28   1
   2  -9   5   -0.50    1.57   1
  -2  -9  -5    3.27    0.79   6
  -2   9   5    3.31    0.84   6
  -2   9   5    2.71    0.89   5
   2   9  -5   -1.29    1.81   3
  -2   9   5    1.60    1.52   3
   2  -9   5    1.32    1.15   3
   2  -9   5    3.75    1.19   7
   2   9   5    0.43    1.21   3
  -2  -9   5    2.51    1.58   1
  -2  -9   5    3.86    0.68   6
   2  -9  -5    0.83    1.39   1
  -2  -9   5    4.57    1.03   7
  -2   9  -5    1.46    0.61   5
  -2   9  -5    3.93    1.58   1
  -2   9  -5    1.89    1.28   3
  -2   9  -5    2.08    0.45   6
   3  -9   5    2.20    1.76   3
  -3  -9  -5   -0.32    0.51   6
  -3   9   5    0.82    0.80   6
  -3  -9  -5   -0.20    1.16   7
  -3  -9  -5    3.32    1.54   1
   3  -9   5   -0.41    2.08   1
   3  -9   5    1.39    0.80   7
  -3   9   5    0.16    0.70   5
  -3   9   5   -2.45    1.49   3
   3   9  -5   -1.12    1.56   3
  -3   9   5   -1.56    1.25   1
  -3   9  -5    0.13    0.70   5
  -3  -9   5    0.19    2.11   1
   3   9   5   -1.66    2.01   3
  -3  -9   5    1.08    0.85   6
  -3  -9   5    0.43    1.79   3
  -3   9  -5   -1.60    1.99   1
   3  -9  -5   -0.48    1.27   1
  -3   9  -5    0.19    0.56   6
  -3   9  -5    1.20    1.70   3
  -3  -9   5    1.85    1.67   7
   4  -9   5   47.54    4.79   1
  -4   9   5   55.00    2.84   6
  -4   9   5   38.77    4.63   3
   4  -9   5   48.56    2.69   7
   4  -9   5   44.02    4.39   1
  -4  -9  -5   55.35    2.68   6
  -4  -9  -5   53.01    2.86   7
   4   9  -5   52.70    2.89   2
  -4  -9  -5   39.42    3.51   1
  -4   9  -5   55.06    2.32   6
  -4  -9   5   51.06    3.10   7
   4   9   5   45.71    5.63   3
  -4  -9   5   51.26    6.07   3
  -4   9  -5   51.51    2.66   5
  -4  -9   5   47.15    5.27   1
  -4  -9   5   52.60    2.76   6
  -4   9  -5   50.88    5.17   3
  -5   9   5    6.99    3.27   3
   5   9  -5    4.20    1.65   2
  -5  -9  -5    3.50    1.94   7
  -5  -9  -5    3.21    1.48   6
  -5  -9  -5    2.74    2.92   1
  -5   9   5    5.45    1.07   6
   5  -9  -5    5.07    2.06   2
  -5  -9   5    3.55    1.79   7
  -5  -9   5    4.81    4.52   3
  -5   9  -5    5.50    1.39   5
   5   9   5   10.92    4.13   3
  -5  -9   5    1.47    2.91   1
  -5   9  -5    1.43    3.63   3
  -5   9  -5    6.67    1.47   6
  -5  -9   5    6.71    1.60   6
  -6   9   5   -3.14    4.14   3
   6   9  -5    2.41    4.58   3
   6   9  -5    4.00    2.10   2
  -6   9   5    2.17    1.15   6
  -6  -9  -5    0.26    2.37   7
  -6  -9  -5    1.13    5.69   1
  -6   9  -5    1.60    2.60   5
   6  -9  -5    3.31    2.78   2
   6   9   5    3.49    5.36   3
  -6   9  -5   10.22    3.67   3
  -6  -9   5    6.52    6.76   3
  -6  -9   5    2.57    1.22   6
  -6   9  -5    3.87    0.92   6
   0  10   5   10.50    1.64   3
   0 -10  -5   11.19    1.21   7
   0 -10   5   10.77    1.57   1
   0  10  -5   13.89    0.88   6
   0 -10   5   12.32    1.38   3
   0  10   5   11.51    0.85   6
   0  10  -5   16.30    1.79   3
   0 -10  -5    6.93    1.45   1
  -1 -10  -5  194.56    6.49   1
   1  10  -5  197.44    5.43   4
  -1  10   5  193.23    5.35   5
   1 -10   5  198.62    5.68   3
   1 -10   5  193.60    5.80   7
  -1  10   5  192.84    5.56   6
  -1  10   5  190.79    6.44   3
   1  10  -5  187.70    6.55   3
  -1 -10  -5  193.53    5.92   7
  -1  10   5  190.27    6.52   1
   1  10  -5  202.70    6.17   3
   1  10   5  193.37    6.51   3
  -1 -10   5  198.82    5.90   7
  -1  10  -5  199.78    5.61   3
  -1  10  -5  188.54    5.11   6
  -1 -10   5  188.41    6.56   1
   1 -10  -5  197.10    6.46   1
  -1 -10   5  195.77    5.27   6
   1 -10  -5  190.45    5.61   7
   1  10   5  188.47    5.52   6
  -1  10  -5  189.47    5.64   5
   2 -10   5   61.36    4.19   1
  -2  10   5   56.61    2.57   6
  -2  10   5   61.57    3.73   1
  -2 -10  -5   53.79    2.92   6
  -2 -10  -5   52.89    4.53   1
  -2 -10  -5   56.89    2.76   7
  -2  10   5   61.01    3.56   3
   2  10  -5   57.45    3.67   3
   2 -10   5   62.91    2.49   7
   2  10  -5   43.67    4.69   3
  -2  10   5   58.20    2.38   5
   2 -10   5   62.04    3.59   3
  -2 -10   5   59.25    2.93   7
  -2 -10   5   57.15    2.17   6
   2 -10  -5   56.26    2.33   7
  -2  10  -5   59.32    2.07   6
  -2 -10   5   55.63    3.71   1
   2 -10  -5   61.47    3.70   1
  -2  10  -5   60.25    3.76   3
   2  10   5   59.45    3.84   3
  -2  10  -5   59.05    3.34   5
   3 -10   5   12.56    2.00   1
  -3  10   5   10.96    1.81   3
   3 -10   5   15.80    1.70   7
   3 -10   5   12.04    2.31   3
  -3 -10  -5   16.09    1.37   6
  -3  10   5   12.70    1.90   5
   3  10  -5   11.68    2.22   3
  -3  10   5   12.74    1.12   6
  -3 -10  -5    5.27    2.04   1
  -3 -10  -5    9.82    1.41   7
  -3  10   5   11.27    1.92   1
  -3  10  -5   13.34    1.67   5
  -3 -10   5   12.02    2.46   1
   3  10   5   11.82    2.32   3
  -3  10  -5   11.94    1.11   6
   3 -10  -5   13.37    1.84   1
  -3 -10   5   11.35    1.41   6
  -3  10  -5   10.59    1.77   3
  -3 -10   5   13.20    1.55   7
   4 -10   5   38.56    2.61   7
   4  10  -5   36.82    2.53   2
  -4 -10  -5   36.45    2.84   7
  -4 -10  -5   35.46    2.31   6
  -4  10   5   29.31    3.67   3
   4 -10   5   31.60    3.43   1
   4  10  -5   34.03    4.13   3
  -4 -10  -5   27.91    3.09   1
  -4  10   5   38.95    2.08   6
  -4 -10   5   34.57    2.89   7
  -4  10  -5   36.57    2.29   5
  -4 -10   5   28.70    3.31   1
   4  10   5   28.09    3.93   3
  -4 -10   5   38.48    2.06   6
  -4  10  -5   46.68    4.85   3
  -4  10  -5   34.27    2.23   6
   5  10  -5    1.08    1.69   2
  -5  10   5    0.06    1.03   6
  -5 -10  -5    0.75    1.31   6
  -5 -10  -5   -2.19    4.54   1
  -5 -10  -5    1.43    1.35   7
   5  10  -5    2.48    4.73   3
  -5  10   5    4.99    3.86   3
  -5  10  -5    1.10    0.75   6
   5  10   5    0.74    4.65   3
  -5 -10   5   -5.84    4.59   3
  -5  10  -5    0.98    3.12   3
  -5 -10   5    2.13    1.73   7
  -5 -10   5    2.42    3.23   1
  -5  10  -5   -1.15    1.06   5
[truncated: 1,004,886 more chars]
