# Supplementary material for: Naphthalen-1-yl­methanol
Source: IUCrdata. 2020 Dec 22;5(Pt 12):x201646. doi: 10.1107/S2414314620016466 (PMC9462174; doi:10.1107/S2414314620016466)
Supplement: Supplementary file 2 [file x-05-x201646-Isup2.hkl]

data_I                                                                          
_shelx_title ' mo_an092016_0m_a.res in Pbca'                                    
_shelx_refln_list_code          4                                               
_shelx_F_calc_maximum      159.60                                               
_exptl_crystal_F_000       672.00                                               
_reflns_d_resolution_high  0.6690                                               
                                                                                
loop_                                                                           
 _space_group_symop_operation_xyz                                               
 'x, y, z'                                                                      
 '-x+1/2, -y, z+1/2'                                                            
 '-x, y+1/2, -z+1/2'                                                            
 'x+1/2, -y+1/2, -z'                                                            
 '-x, -y, -z'                                                                   
 'x-1/2, y, -z-1/2'                                                             
 'x, -y-1/2, z-1/2'                                                             
 '-x-1/2, y-1/2, z'                                                             
                                                                                
_cell_length_a     4.9306                                                       
_cell_length_b    15.7882                                                       
_cell_length_c    21.0651                                                       
_cell_angle_alpha  90.000                                                       
_cell_angle_beta   90.000                                                       
_cell_angle_gamma  90.000                                                       
                                                                                
_shelx_F_squared_multiplier     1.000                                           
                                                                                
loop_                                                                           
 _refln_index_h                                                                 
 _refln_index_k                                                                 
 _refln_index_l                                                                 
 _refln_F_squared_calc                                                          
 _refln_F_squared_meas                                                          
 _refln_F_squared_sigma                                                         
 _refln_observed_status                                                         
   2   0   0        247.03        226.99         3.09 o                         
   4   0   0          4.47          3.09         1.49 o                         
   6   0   0          0.16          1.52         3.85 o                         
   2   1   0       3698.55       3931.16        39.15 o                         
   4   1   0         70.08         71.93         2.30 o                         
   6   1   0          1.20          3.33         1.72 o                         
   2   2   0       1180.56       1177.15         9.03 o                         
   4   2   0        240.25        241.97         2.95 o                         
   6   2   0         97.30        104.01         3.78 o                         
   2   3   0         28.62         32.18         1.38 o                         
   4   3   0        158.67        162.61         2.39 o                         
   6   3   0         20.12         21.09         2.33 o                         
   0   4   0        124.53        125.55         3.00 o                         
   2   4   0        101.34        108.34         1.54 o                         
   4   4   0         68.75         58.38         1.58 o                         
   6   4   0        277.21        306.56         7.13 o                         
   2   5   0        727.98        748.70         5.92 o                         
   4   5   0         76.30         78.55         1.79 o                         
   6   5   0        101.70        104.80         4.59 o                         
   0   6   0        428.29        417.10         5.51 o                         
   2   6   0        578.58        583.67         4.89 o                         
   4   6   0         71.23         64.59         1.83 o                         
   6   6   0         57.02         59.64         4.40 o                         
   2   7   0        203.08        172.73         2.12 o                         
   4   7   0        412.08        429.46         4.61 o                         
   6   7   0        169.86        172.63         8.36 o                         
   0   8   0       5816.49       6642.22        65.30 o                         
   2   8   0         48.25         41.59         1.19 o                         
   4   8   0        195.56        215.05         3.32 o                         
   6   8   0          0.18          1.76         2.39 o                         
   2   9   0          1.20          0.36         0.60 o                         
   4   9   0        494.20        506.25         5.58 o                         
   6   9   0          1.38          0.94         2.05 o                         
   0  10   0         27.78         16.33         1.33 o                         
   2  10   0        596.51        581.79         5.44 o                         
   4  10   0        111.60        102.77         2.80 o                         
   6  10   0         65.17         78.11         4.79 o                         
   2  11   0         54.29         55.46         2.74 o                         
   4  11   0         52.45         46.05         2.10 o                         
   6  11   0         17.19         13.03         2.67 o                         
   0  12   0          4.20          8.04         1.96 o                         
   2  12   0        174.49        167.55         2.86 o                         
   4  12   0         34.74         34.85         2.81 o                         
   6  12   0          0.79         -3.28         3.28 o                         
   2  13   0        536.64        539.96         6.02 o                         
   4  13   0          2.19          2.18         1.27 o                         
   6  13   0          0.04          2.08         3.91 o                         
   0  14   0        855.52        745.93        10.10 o                         
   2  14   0        470.49        483.17         5.01 o                         
   4  14   0          6.18          3.89         1.61 o                         
   2  15   0        260.82        270.05         5.61 o                         
   4  15   0         80.08         77.30         4.25 o                         
   0  16   0        498.26        433.22         7.07 o                         
   2  16   0         29.09         28.11         1.79 o                         
   4  16   0         60.26         68.27         5.03 o                         
   2  17   0         57.58         63.22         2.51 o                         
   4  17   0          4.72          3.65         1.95 o                         
   0  18   0         26.41         24.16         2.40 o                         
   2  18   0          8.69          7.97         2.21 o                         
   4  18   0         14.92         23.31         2.32 o                         
   2  19   0          5.27          5.99         2.44 o                         
   4  19   0          0.43         -1.46         4.00 o                         
   0  20   0         16.43         15.54         4.35 o                         
   2  20   0          2.31          1.47         2.56 o                         
   2  21   0         22.57         29.49         3.39 o                         
   0  22   0        222.48        277.49         9.24 o                         
   2  22   0         14.97         14.24         2.44 o                         
   1   1   1       1259.69       1299.61         8.59 o                         
   2   1   1       1042.76       1090.27         5.80 o                         
   3   1   1        133.29        130.32         1.73 o                         
   4   1   1        264.48        281.33         2.44 o                         
   5   1   1          6.16          3.25         1.09 o                         
   6   1   1          0.13          0.92         1.05 o                         
   7   1   1          3.48          2.06         3.99 o                         
   1   2   1        263.02        284.91         2.13 o                         
   2   2   1         50.53         61.56         0.83 o                         
   3   2   1        505.62        523.34         3.22 o                         
   4   2   1         26.80         25.81         0.86 o                         
   5   2   1          1.30          0.72         0.90 o                         
   6   2   1         33.46         37.94         2.08 o                         
   7   2   1         15.64          7.22         2.79 o                         
   1   3   1        481.20        466.58         5.04 o                         
   2   3   1        561.88        574.75         3.25 o                         
   3   3   1        288.23        328.70         2.23 o                         
   4   3   1          3.92          3.66         0.69 o                         
   5   3   1         15.17         11.18         1.01 o                         
   6   3   1          0.38          3.24         1.70 o                         
   7   3   1          1.40         -2.70         3.00 o                         
   0   4   1      14359.29      14408.41       121.71 o                         
   1   4   1          2.83          4.01         0.39 o                         
   2   4   1        249.54        230.24         1.70 o                         
   3   4   1          4.18          7.81         0.45 o                         
   4   4   1          1.81          1.30         0.58 o                         
   5   4   1        245.52        247.36         3.06 o                         
   6   4   1        172.28        186.27         5.31 o                         
   7   4   1         14.56         10.09         4.44 o                         
   1   5   1         24.86         26.29         1.41 o                         
   2   5   1         73.07         80.62         1.06 o                         
   3   5   1        531.60        566.19         3.52 o                         
   4   5   1          0.30         -0.71         0.71 o                         
   5   5   1         19.12         22.10         1.25 o                         
   6   5   1         90.87         94.28         3.09 o                         
   7   5   1         27.17         28.46         3.04 o                         
   0   6   1       9295.09       9596.91       113.39 o                         
   1   6   1         71.62         86.06         1.01 o                         
   2   6   1       1021.34       1019.23         5.35 o                         
   3   6   1        188.22        182.64         1.73 o                         
   4   6   1        118.67        115.88         1.79 o                         
   5   6   1         87.05         93.19         2.09 o                         
   6   6   1         82.89         88.81         2.67 o                         
   7   6   1         12.55          7.60         2.10 o                         
   1   7   1        362.58        398.76         2.45 o                         
   2   7   1          2.60          0.87         0.38 o                         
   3   7   1         80.50         95.49         1.47 o                         
   4   7   1          0.10          0.13         0.58 o                         
   5   7   1          1.96          0.78         1.22 o                         
   6   7   1          0.22          0.97         1.87 o                         
   7   7   1          0.00         -0.35         3.37 o                         
   0   8   1       1127.92       1339.31         9.56 o                         
   1   8   1       1083.71       1147.44         6.05 o                         
   2   8   1        104.79         92.66         1.18 o                         
   3   8   1        380.86        389.12         3.04 o                         
   4   8   1        316.86        301.76         2.76 o                         
   5   8   1          0.07          0.34         0.94 o                         
   6   8   1          0.76          3.31         1.17 o                         
   1   9   1          0.41          0.80         0.33 o                         
   2   9   1          0.55         -0.23         0.54 o                         
   3   9   1        583.77        578.23         4.09 o                         
   4   9   1         94.47         93.02         1.69 o                         
   5   9   1          7.75          7.45         1.20 o                         
   6   9   1         20.24         19.52         2.27 o                         
   0  10   1        366.96        361.84         3.40 o                         
   1  10   1          0.19          1.04         0.33 o                         
   2  10   1         38.74         35.54         1.00 o                         
   3  10   1        677.26        660.67         4.59 o                         
   4  10   1         20.00         16.65         0.95 o                         
   5  10   1          3.74          3.22         1.44 o                         
   6  10   1          9.48          9.48         1.64 o                         
   1  11   1         18.41         12.89         0.67 o                         
   2  11   1        792.77        770.44         4.72 o                         
   3  11   1         52.14         45.22         1.21 o                         
   4  11   1         23.61         23.27         1.28 o                         
   5  11   1         81.12         83.31         2.12 o                         
   6  11   1         28.04         25.53         3.35 o                         
   0  12   1        143.93        146.81         2.24 o                         
   1  12   1         23.06         24.24         1.24 o                         
   2  12   1        150.38        143.92         1.74 o                         
   3  12   1         31.64         30.15         1.23 o                         
   4  12   1          0.47         -0.24         1.00 o                         
   5  12   1          4.48          4.29         1.41 o                         
   6  12   1         14.65         14.87         3.08 o                         
   1  13   1          7.71          3.17         0.50 o                         
   2  13   1         11.10         10.66         0.92 o                         
   3  13   1          0.03          3.14         0.79 o                         
   4  13   1         20.31         21.09         1.35 o                         
   5  13   1         55.81         55.51         1.99 o                         
   6  13   1         44.39         40.68         4.83 o                         
   0  14   1          8.12         15.16         1.42 o                         
   1  14   1        109.30         94.10         2.23 o                         
   2  14   1          0.46          0.98         0.68 o                         
   3  14   1        417.19        440.87         4.05 o                         
   4  14   1         11.77         10.47         1.13 o                         
   5  14   1          0.08         -1.34         1.34 o                         
   1  15   1          8.98          7.10         0.76 o                         
   2  15   1        102.07        109.14         1.87 o                         
   3  15   1         93.93         85.79         2.17 o                         
   4  15   1         54.44         56.83         2.22 o                         
   5  15   1          0.92          1.13         1.98 o                         
   0  16   1        406.30        375.24         4.64 o                         
   1  16   1         91.35         74.44         1.73 o                         
   2  16   1         51.07         53.15         1.63 o                         
   3  16   1         27.09         28.04         1.36 o                         
   4  16   1          1.85          3.45         1.46 o                         
   5  16   1          2.30          2.59         1.75 o                         
   1  17   1         16.43         14.32         0.97 o                         
   2  17   1          0.69         -0.96         0.96 o                         
   3  17   1         26.28         29.94         1.59 o                         
   4  17   1          6.13          7.89         1.20 o                         
   5  17   1          0.81         -2.79         2.79 o                         
   0  18   1          2.75          4.36         1.11 o                         
   1  18   1          1.25         -0.51         1.21 o                         
   2  18   1          6.94          5.17         1.16 o                         
   3  18   1         32.88         32.15         1.52 o                         
   4  18   1          1.38          1.74         1.72 o                         
   1  19   1          9.76         10.96         1.02 o                         
   2  19   1          2.42         -0.44         1.13 o                         
   3  19   1          6.52          6.71         1.46 o                         
   4  19   1          1.52          0.68         2.60 o                         
   0  20   1          9.67          4.78         3.36 o                         
   1  20   1          6.30          4.96         1.45 o                         
   2  20   1         34.71         39.67         2.53 o                         
   3  20   1          0.80         -0.23         1.50 o                         
   1  21   1         10.13         10.71         1.36 o                         
   2  21   1          7.31         13.44         1.57 o                         
   3  21   1         13.76         16.34         2.07 o                         
   0  22   1         76.14         98.94         5.83 o                         
   1  22   1          2.01          0.32         1.56 o                         
   2  22   1         19.61         30.06         2.58 o                         
   1  23   1         26.87         37.65         4.56 o                         
   1   0   2       7467.03       8169.25       107.10 o                         
   2   0   2        125.12        157.21         1.69 o                         
   3   0   2          5.52          7.91         0.66 o                         
   4   0   2         18.40         19.66         1.16 o                         
   5   0   2         19.09         19.59         1.74 o                         
   6   0   2          6.44          9.01         2.08 o                         
   7   0   2          0.25         -2.63         6.58 o                         
   1   1   2       7317.42       7878.94        52.01 o                         
   2   1   2         42.37         43.57         0.90 o                         
   3   1   2       1106.86       1282.84         6.97 o                         
   4   1   2        147.43        154.99         2.02 o                         
   5   1   2          2.74          2.19         0.82 o                         
   6   1   2          0.14          2.08         1.30 o                         
   7   1   2          8.77          1.63         2.27 o                         
   0   2   2        532.38        475.95         7.83 o                         
   1   2   2       6826.57       7204.37        41.62 o                         
   2   2   2       1385.33       1469.41         8.30 o                         
   3   2   2        650.91        692.96         4.62 o                         
   4   2   2         74.06         68.92         1.37 o                         
   5   2   2         42.06         36.17         1.32 o                         
   6   2   2          1.30          2.00         1.56 o                         
   7   2   2          0.03         -3.66         3.66 o                         
   1   3   2        789.61        807.51         5.42 o                         
   2   3   2        202.02        209.93         1.78 o                         
   3   3   2        265.66        283.04         2.28 o                         
   4   3   2          7.24          6.19         0.65 o                         
   5   3   2        151.32        154.67         2.38 o                         
   6   3   2         80.89         82.29         2.84 o                         
   7   3   2         23.88         15.67         3.25 o                         
   0   4   2       1676.43       1617.21        14.09 o                         
   1   4   2       1061.53       1025.65         6.39 o                         
   2   4   2          0.91          0.67         0.38 o                         
   3   4   2         60.14         69.30         1.10 o                         
   4   4   2        152.40        144.72         1.91 o                         
   5   4   2         59.17         55.93         1.75 o                         
   6   4   2          2.36          0.31         1.28 o                         
   7   4   2          5.35          0.69         3.31 o                         
   1   5   2        618.43        602.73         3.81 o                         
   2   5   2       3389.74       3739.10        18.58 o                         
   3   5   2        351.89        362.60         2.51 o                         
   4   5   2          1.83          1.14         0.63 o                         
   5   5   2        160.27        164.10         2.63 o                         
   6   5   2         43.82         43.97         2.05 o                         
   7   5   2          0.01         -1.29         2.86 o                         
   0   6   2        109.14        119.91         1.87 o                         
   1   6   2        651.38        667.51         3.83 o                         
   2   6   2         13.05         14.15         0.63 o                         
   3   6   2        385.66        444.85         2.95 o                         
   4   6   2        117.28        128.52         1.87 o                         
   5   6   2         27.75         18.94         1.32 o                         
   6   6   2         33.49         32.16         2.66 o                         
   7   6   2         25.01         25.23         3.28 o                         
   1   7   2          0.84          1.14         0.38 o                         
   2   7   2        198.09        176.72         1.54 o                         
   3   7   2          1.72          2.69         0.50 o                         
   4   7   2        226.87        234.97         2.74 o                         
   5   7   2          0.18         -0.91         0.91 o                         
   6   7   2          0.20          0.02         1.25 o                         
   7   7   2         17.17         17.01         4.93 o                         
   0   8   2          1.83          5.61         0.61 o                         
   1   8   2          8.99         15.13         0.52 o                         
   2   8   2         53.79         47.71         1.29 o                         
   3   8   2       1628.29       1662.63         9.26 o                         
   4   8   2        202.29        196.91         2.27 o                         
   5   8   2          1.06          1.89         0.96 o                         
   6   8   2         34.60         42.50         2.71 o                         
   1   9   2          0.48          2.87         0.34 o                         
   2   9   2        579.51        521.95         3.43 o                         
   3   9   2        946.73        922.13         5.73 o                         
   4   9   2          1.09          1.56         0.79 o                         
   5   9   2          0.26          1.16         0.89 o                         
   6   9   2          7.29          9.76         1.43 o                         
   0  10   2       1834.08       1909.02        13.45 o                         
   1  10   2        193.88        191.81         1.65 o                         
   2  10   2        136.31        126.06         1.57 o                         
   3  10   2         31.49         24.41         1.02 o                         
   4  10   2         34.81         30.32         1.20 o                         
   5  10   2          4.20          2.78         1.14 o                         
   6  10   2          6.81          8.29         1.89 o                         
   1  11   2          8.49          9.61         0.55 o                         
   2  11   2        152.29        148.48         1.79 o                         
   3  11   2        216.99        211.02         2.45 o                         
   4  11   2          0.04          0.09         0.84 o                         
   5  11   2          9.87         10.11         1.83 o                         
   6  11   2          0.06          2.63         1.43 o                         
   0  12   2        158.91        156.43         2.33 o                         
   1  12   2          6.62          7.64         0.55 o                         
   2  12   2        119.39        115.63         1.72 o                         
   3  12   2         10.83          7.23         0.77 o                         
   4  12   2         48.96         48.67         1.61 o                         
   5  12   2         13.48         12.61         1.26 o                         
   6  12   2          3.67          2.31         2.35 o                         
   1  13   2          6.10          3.95         0.55 o                         
   2  13   2        260.25        256.68         2.53 o                         
   3  13   2        804.16        844.25         5.96 o                         
   4  13   2         31.73         29.73         1.50 o                         
   5  13   2          0.76          2.38         1.12 o                         
   6  13   2          7.26          7.58         2.72 o                         
   0  14   2          0.01          0.46         0.72 o                         
   1  14   2          0.53          0.52         0.60 o                         
   2  14   2        121.10        103.56         2.06 o                         
   3  14   2          0.45          1.70         0.87 o                         
   4  14   2          3.35          1.10         1.12 o                         
   5  14   2          3.04          2.66         1.17 o                         
   1  15   2        113.73         88.22         2.25 o                         
   2  15   2          6.12          4.44         0.74 o                         
   3  15   2        140.20        131.23         2.28 o                         
   4  15   2          0.94          3.03         1.25 o                         
   5  15   2          0.00          1.31         2.02 o                         
   0  16   2          1.07          4.29         1.05 o                         
   1  16   2         11.43          9.19         0.86 o                         
   2  16   2          7.80          8.47         0.96 o                         
   3  16   2        224.74        244.98         3.02 o                         
   4  16   2         93.79        102.16         3.61 o                         
   5  16   2         17.30         12.30         2.91 o                         
   1  17   2          0.00          0.50         0.68 o                         
   2  17   2          6.53          8.00         0.99 o                         
   3  17   2          0.48          0.33         1.24 o                         
   4  17   2          0.08         -0.42         1.55 o                         
   5  17   2          5.17          4.75         2.46 o                         
   0  18   2         20.63         17.38         1.62 o                         
   1  18   2         33.65         31.07         1.82 o                         
   2  18   2          0.53         -0.29         0.95 o                         
   3  18   2          0.24         -0.57         1.08 o                         
   4  18   2          1.54          1.82         2.01 o                         
   1  19   2          3.05          3.29         1.14 o                         
   2  19   2          1.43          2.56         1.34 o                         
   3  19   2          0.05         -1.70         1.70 o                         
   4  19   2          1.62         -0.18         1.81 o                         
   0  20   2          0.26         -1.65         1.65 o                         
   1  20   2         19.55         22.90         1.42 o                         
   2  20   2          5.31          5.83         1.52 o                         
   3  20   2          6.90          5.99         2.01 o                         
   1  21   2         16.64         16.76         1.43 o                         
   2  21   2          9.84          9.10         1.65 o                         
   3  21   2          4.99          4.70         1.91 o                         
   0  22   2          0.04          2.21         4.29 o                         
   1  22   2         70.48         87.55         3.87 o                         
   2  22   2          6.36          9.89         1.71 o                         
   1  23   2         18.61          9.84         4.00 o                         
   1   1   3       1592.17       1704.11        11.89 o                         
   2   1   3       1775.49       1906.41        10.09 o                         
   3   1   3        239.50        233.12         2.00 o                         
   4   1   3          3.03          2.14         0.65 o                         
   5   1   3         11.84         11.75         1.01 o                         
   6   1   3         94.69        100.17         2.99 o                         
   7   1   3          0.05         -3.36         3.36 o                         
   0   2   3       5965.90       6255.14        60.87 o                         
   1   2   3      13437.82      14404.47        88.50 o                         
   2   2   3       1341.38       1501.16         8.69 o                         
   3   2   3        149.96        155.70         1.67 o                         
   4   2   3        105.04        100.21         1.56 o                         
   5   2   3         60.51         63.92         1.82 o                         
   6   2   3         15.03         15.39         1.82 o                         
   7   2   3          0.26         -2.35         2.35 o                         
   1   3   3        192.82        200.85         1.67 o                         
   2   3   3        857.03        882.76         5.04 o                         
   3   3   3         10.24          9.81         0.61 o                         
   4   3   3          0.38          0.63         0.61 o                         
   5   3   3        141.64        152.33         2.49 o                         
   6   3   3         78.48         76.00         2.51 o                         
   7   3   3          6.54          2.68         2.42 o                         
   0   4   3        182.36        170.80         2.11 o                         
   1   4   3       2055.38       2026.29        11.16 o                         
   2   4   3        105.17        113.32         1.10 o                         
   3   4   3          3.02          1.67         0.40 o                         
   4   4   3          7.13          4.82         0.72 o                         
   5   4   3        125.45        126.35         2.14 o                         
   6   4   3         41.54         32.80         2.74 o                         
   7   4   3          3.87          6.82         3.03 o                         
   1   5   3         76.60         74.73         0.97 o                         
   2   5   3        358.02        359.24         2.35 o                         
   3   5   3        181.16        195.51         1.80 o                         
   4   5   3         25.77         26.79         1.15 o                         
   5   5   3        268.05        262.67         3.09 o                         
   6   5   3         68.64         66.57         2.52 o                         
   7   5   3         23.23         21.91         2.97 o                         
   0   6   3         10.09          3.40         0.46 o                         
   1   6   3        215.10        208.59         1.67 o                         
   2   6   3          1.69          0.57         0.36 o                         
   3   6   3         10.97         12.04         0.62 o                         
   4   6   3         82.83         67.47         1.40 o                         
   5   6   3         40.70         37.37         1.47 o                         
   6   6   3        204.91        220.68         3.59 o                         
   7   6   3         51.00         63.46         3.96 o                         
   1   7   3       1243.44       1347.53         6.95 o                         
   2   7   3        625.26        713.15         3.93 o                         
   3   7   3        132.16        138.68         1.62 o                         
   4   7   3          2.60          1.29         0.70 o                         
   5   7   3         47.41         47.89         1.87 o                         
   6   7   3         24.50         21.74         2.42 o                         
   7   7   3         21.83          0.74        18.45 o                         
   0   8   3       2878.14       3201.70        22.68 o                         
   1   8   3         47.14         49.55         1.19 o                         
   2   8   3        165.08        170.20         1.75 o                         
   3   8   3         26.60         27.04         0.92 o                         
   4   8   3         59.93         59.03         1.37 o                         
   5   8   3         17.62         17.22         1.21 o                         
   6   8   3          7.57          8.11         1.21 o                         
   1   9   3        241.08        253.56         1.87 o                         
   2   9   3        693.56        684.06         4.30 o                         
   3   9   3        285.19        272.42         2.50 o                         
   4   9   3         38.67         38.52         1.18 o                         
   5   9   3         17.33         13.96         1.22 o                         
   6   9   3          0.04          3.01         1.99 o                         
   0  10   3        131.39        132.80         2.00 o                         
   1  10   3         15.77         25.25         1.08 o                         
   2  10   3        406.67        378.17         2.91 o                         
   3  10   3        106.12         96.06         2.19 o                         
   4  10   3        149.72        152.55         2.24 o                         
   5  10   3         10.35          9.45         1.23 o                         
   6  10   3          1.30          0.79         2.08 o                         
   1  11   3         19.58         18.68         0.76 o                         
   2  11   3        120.84        124.60         1.65 o                         
   3  11   3        103.86         98.33         1.76 o                         
   4  11   3         22.85         24.87         1.27 o                         
   5  11   3          8.66          8.11         1.17 o                         
   6  11   3         73.54         76.94         3.00 o                         
   0  12   3         35.48         29.29         1.19 o                         
   1  12   3         71.61         77.43         1.58 o                         
   2  12   3        553.46        520.53         3.82 o                         
   3  12   3          5.16          4.36         0.72 o                         
   4  12   3          4.52          4.68         0.91 o                         
   5  12   3        100.87        100.03         2.76 o                         
   6  12   3         19.10         13.82         2.24 o                         
   1  13   3        141.55        141.41         1.80 o                         
   2  13   3         36.86         29.90         1.13 o                         
   3  13   3         73.69         68.52         2.23 o                         
   4  13   3         33.57         34.62         1.89 o                         
   5  13   3          7.56          4.40         1.37 o                         
   6  13   3          4.80          1.55         4.90 o                         
   0  14   3         61.01         53.35         1.66 o                         
   1  14   3         36.06         23.58         1.01 o                         
   2  14   3        194.87        189.42         2.21 o                         
   3  14   3        117.39        115.75         2.82 o                         
   4  14   3         45.61         45.90         2.03 o                         
   5  14   3         19.95         10.32         1.40 o                         
   1  15   3         79.83         70.61         1.58 o                         
   2  15   3         70.32         62.37         1.46 o                         
   3  15   3         54.90         66.56         1.93 o                         
   4  15   3          0.11          0.84         1.12 o                         
   5  15   3          1.65         -1.58         1.62 o                         
   0  16   3        127.02         99.70         2.61 o                         
   1  16   3         17.63         18.05         1.11 o                         
   2  16   3          3.97          4.17         0.95 o                         
   3  16   3         81.08         88.37         2.63 o                         
   4  16   3         55.58         63.53         2.28 o                         
   5  16   3          0.01          2.35         2.69 o                         
   1  17   3         13.26         10.89         0.89 o                         
   2  17   3         33.98         38.91         1.81 o                         
   3  17   3         48.43         51.54         2.13 o                         
   4  17   3          0.23          0.69         1.28 o                         
   5  17   3          1.96          0.11         2.64 o                         
   0  18   3         31.48         27.87         1.88 o                         
   1  18   3          0.00          0.52         1.06 o                         
   2  18   3          0.00         -0.37         1.64 o                         
   3  18   3          8.01          9.17         1.72 o                         
   4  18   3          8.32         10.70         2.05 o                         
   1  19   3          1.13          1.80         1.27 o                         
   2  19   3          0.00         -1.14         1.14 o                         
   3  19   3          0.11          0.04         1.39 o                         
   4  19   3          0.76         -0.66         2.86 o                         
   0  20   3         24.75         28.15         2.09 o                         
   1  20   3          7.02         10.01         1.14 o                         
   2  20   3          4.99          7.27         1.55 o                         
   3  20   3          0.37         -1.10         1.90 o                         
   1  21   3         51.62         74.01         4.41 o                         
   2  21   3          1.89          2.95         1.89 o                         
   3  21   3          1.51         12.81         2.93 o                         
   0  22   3         45.09         59.45         6.80 o                         
   1  22   3         31.26         35.86         3.40 o                         
   2  22   3          6.12          1.97         1.91 o                         
   1  23   3         21.79         26.85         3.98 o                         
   0   0   4      15476.82      16439.35       175.47 o                         
   1   0   4      25471.40      28019.48       222.78 o                         
   2   0   4          2.26          0.90         0.49 o                         
   3   0   4        797.41        802.20         6.31 o                         
   4   0   4       1393.11       1384.09        13.18 o                         
   5   0   4          0.23          0.67         1.25 o                         
   6   0   4         25.50         21.78         2.34 o                         
   7   0   4         66.88         64.07         4.94 o                         
   1   1   4      11649.44      12708.39        77.98 o                         
   2   1   4        647.05        664.85         3.97 o                         
   3   1   4        162.84        159.95         1.87 o                         
   4   1   4         54.55         58.90         1.24 o                         
   5   1   4         25.09         21.33         1.34 o                         
   6   1   4          0.91          2.32         1.31 o                         
   7   1   4         14.78          9.24         3.45 o                         
   0   2   4       5997.14       6594.87        59.54 o                         
   1   2   4         10.98          5.55         0.40 o                         
   2   2   4        173.48        177.66         1.80 o                         
   3   2   4          6.50          5.82         0.49 o                         
   4   2   4         63.98         49.98         1.17 o                         
   5   2   4        138.87        145.31         2.29 o                         
   6   2   4          0.03         -0.65         1.29 o                         
   7   2   4          1.08         -3.05         3.05 o                         
   1   3   4       1985.51       2190.56        13.02 o                         
   2   3   4       1411.87       1590.53         8.64 o                         
   3   3   4        375.54        386.17         3.04 o                         
   4   3   4        276.36        286.76         2.59 o                         
   5   3   4        169.64        169.95         2.50 o                         
   6   3   4         30.91         29.99         1.88 o                         
   7   3   4          7.03          8.50         2.92 o                         
   0   4   4        340.38        302.42         3.40 o                         
   1   4   4       1629.37       1656.71         9.22 o                         
   2   4   4        546.81        615.38         3.55 o                         
   3   4   4         10.15          6.90         0.48 o                         
   4   4   4          0.91          0.96         0.65 o                         
   5   4   4         66.97         63.95         2.00 o                         
   6   4   4         79.89         80.10         2.90 o                         
   7   4   4          8.25          2.45         1.80 o                         
   1   5   4        256.77        268.47         1.96 o                         
   2   5   4         28.69         20.66         0.72 o                         
   3   5   4         25.12         19.86         0.76 o                         
   4   5   4          0.33          0.46         0.66 o                         
   5   5   4          0.60         -0.51         0.90 o                         
   6   5   4         96.93        105.64         3.53 o                         
   7   5   4         23.63         20.39         3.07 o                         
   0   6   4         38.78         41.98         0.99 o                         
   1   6   4       1226.68       1323.30         7.27 o                         
   2   6   4        115.70        112.69         1.20 o                         
   3   6   4         34.65         31.09         0.89 o                         
   4   6   4        100.06         90.16         2.07 o                         
   5   6   4         69.11         70.30         1.81 o                         
   6   6   4         25.47         24.77         1.96 o                         
   7   6   4          3.51          3.17         2.24 o                         
   1   7   4        822.63        872.35         4.71 o                         
   2   7   4        215.26        240.30         1.92 o                         
   3   7   4          3.23          1.48         0.54 o                         
   4   7   4        507.65        544.92         4.28 o                         
   5   7   4         12.98         10.40         1.28 o                         
   6   7   4          2.02          2.76         1.19 o                         
   0   8   4          0.35          1.66         0.56 o                         
   1   8   4       1243.86       1261.12         6.35 o                         
   2   8   4          0.01          0.81         0.41 o                         
   3   8   4         15.02         15.44         0.71 o                         
   4   8   4          4.23          0.98         0.86 o                         
   5   8   4         86.23         77.48         2.03 o                         
   6   8   4          4.54          3.58         1.45 o                         
   1   9   4          1.08          1.38         0.46 o                         
   2   9   4          4.67          5.42         0.51 o                         
   3   9   4         23.04         24.15         0.90 o                         
   4   9   4        235.09        238.35         2.61 o                         
   5   9   4         13.04          9.31         1.24 o                         
   6   9   4          9.08         10.88         2.13 o                         
   0  10   4        164.95        159.07         2.35 o                         
   1  10   4         34.32         28.80         0.99 o                         
   2  10   4        676.04        637.08         4.37 o                         
   3  10   4         93.09         88.34         1.63 o                         
   4  10   4          6.15          5.52         0.90 o                         
   5  10   4         15.86         15.02         1.34 o                         
   6  10   4         32.39         33.16         2.02 o                         
   1  11   4          0.32          1.87         0.57 o                         
   2  11   4          3.22          5.77         0.58 o                         
   3  11   4         86.65         83.80         1.59 o                         
   4  11   4          0.15         -0.41         0.79 o                         
   5  11   4         13.89          9.71         1.18 o                         
   6  11   4          4.90          7.21         1.79 o                         
   0  12   4         22.16         25.61         1.79 o                         
   1  12   4          0.40         -0.14         0.58 o                         
   2  12   4         12.14         11.50         0.82 o                         
   3  12   4         12.11          8.71         0.91 o                         
   4  12   4         11.90         13.32         1.30 o                         
   5  12   4         13.01         12.94         1.72 o                         
   6  12   4          3.83          1.97         1.63 o                         
   1  13   4        368.41        343.62         2.84 o                         
   2  13   4         19.57         22.01         1.09 o                         
   3  13   4          0.24          1.75         0.80 o                         
   4  13   4          1.44          5.19         1.21 o                         
   5  13   4         25.62         24.70         1.82 o                         
   6  13   4          0.56          0.99         2.47 o                         
   0  14   4          4.10         12.18         1.30 o                         
   1  14   4        142.75        116.35         1.81 o                         
   2  14   4        307.47        301.67         2.96 o                         
   3  14   4         39.68         40.23         1.48 o                         
   4  14   4         29.04         28.27         1.62 o                         
   5  14   4         21.63         25.53         1.93 o                         
   1  15   4        187.51        183.49         2.23 o                         
   2  15   4          4.88          2.35         0.70 o                         
   3  15   4          0.33          1.40         0.84 o                         
   4  15   4         79.89         78.20         2.28 o                         
   5  15   4          0.05         -1.25         1.74 o                         
   0  16   4        158.56        157.14         3.21 o                         
   1  16   4         51.58         42.72         1.46 o                         
   2  16   4         24.37         24.61         1.26 o                         
   3  16   4         79.40         77.39         2.06 o                         
   4  16   4          5.09          4.80         1.71 o                         
   5  16   4          0.30         -1.76         3.06 o                         
   1  17   4         12.28          8.03         0.96 o                         
   2  17   4          0.00         -0.95         0.95 o                         
   3  17   4         12.70         13.70         1.14 o                         
   4  17   4         54.06         49.86         2.30 o                         
   5  17   4          1.12        -10.92        11.27 o                         
   0  18   4         11.73          9.30         2.35 o                         
   1  18   4        111.08        112.89         2.34 o                         
   2  18   4          0.16          0.89         1.46 o                         
   3  18   4         14.53         15.42         1.45 o                         
   4  18   4         31.04         30.59         2.00 o                         
   1  19   4          9.23          6.33         1.22 o                         
   2  19   4         14.37         17.14         1.33 o                         
   3  19   4         32.48         42.43         2.28 o                         
   4  19   4          2.79          2.80         2.73 o                         
   0  20   4          0.25          3.11         1.65 o                         
   1  20   4          0.22         -0.16         1.22 o                         
   2  20   4         49.54         63.32         2.36 o                         
   3  20   4          1.01          0.57         2.82 o                         
   1  21   4         52.61         74.22         2.73 o                         
   2  21   4          0.02         -1.11         1.45 o                         
   3  21   4          0.63          1.88         3.96 o                         
   0  22   4         28.86         28.90         3.76 o                         
   1  22   4          8.85          4.22         4.45 o                         
   2  22   4          9.75          8.08         2.72 o                         
   1  23   4          9.60         10.39         2.42 o                         
   1   1   5       2532.04       2759.95        15.81 o                         
   2   1   5        144.43        160.90         1.25 o                         
   3   1   5        345.96        351.53         2.62 o                         
   4   1   5          0.08          1.23         0.60 o                         
   5   1   5         67.06         63.95         1.95 o                         
   6   1   5         29.09         32.15         1.89 o                         
   7   1   5          0.00         -2.96         2.96 o                         
   0   2   5       5513.10       6285.35        53.12 o                         
   1   2   5          7.34          8.01         0.46 o                         
   2   2   5       1284.76       1428.51         8.64 o                         
   3   2   5         27.62         32.00         0.82 o                         
   4   2   5        516.28        510.90         3.72 o                         
   5   2   5         10.09          5.78         1.26 o                         
   6   2   5         32.79         32.94         1.85 o                         
   7   2   5         37.14         35.94         3.74 o                         
   1   3   5       5641.43       6172.71        42.68 o                         
   2   3   5        378.10        449.73         2.76 o                         
   3   3   5         17.93         12.59         0.64 o                         
   4   3   5        163.41        141.72         2.03 o                         
   5   3   5         87.91         93.08         2.27 o                         
   6   3   5          1.12          2.39         1.61 o                         
   7   3   5         26.45         20.14         3.93 o                         
   0   4   5         10.88          9.16         0.96 o                         
   1   4   5        964.44        971.76         5.50 o                         
   2   4   5        186.38        201.44         1.58 o                         
   3   4   5         99.44         87.86         1.46 o                         
   4   4   5        327.63        284.81         2.65 o                         
   5   4   5        362.37        355.88         4.60 o                         
   6   4   5          1.11          1.18         1.28 o                         
   7   4   5          0.33          0.55         1.98 o                         
   1   5   5          6.91          7.10         0.50 o                         
   2   5   5        474.30        488.46         3.02 o                         
   3   5   5          4.80          2.94         0.54 o                         
   4   5   5        145.48        144.31         1.95 o                         
   5   5   5          0.79          0.95         1.04 o                         
   6   5   5          0.96          1.08         1.04 o                         
   7   5   5          0.77          1.03         1.75 o                         
   0   6   5         18.33         13.17         1.59 o                         
   1   6   5       2029.71       2196.31        11.15 o                         
   2   6   5        488.18        464.91         2.84 o                         
   3   6   5         62.09         57.67         1.34 o                         
   4   6   5        251.75        243.64         2.48 o                         
   5   6   5         31.81         28.62         1.35 o                         
   6   6   5         13.76         11.35         1.31 o                         
   7   6   5         11.80          4.58         1.84 o                         
   1   7   5         36.82         37.94         1.07 o                         
   2   7   5         75.01         73.40         1.35 o                         
   3   7   5          3.80          3.79         0.55 o                         
   4   7   5         28.53         31.87         1.26 o                         
   5   7   5          0.61          0.79         0.88 o                         
   6   7   5         10.85          8.20         1.26 o                         
   0   8   5        644.78        651.97         5.17 o                         
   1   8   5          7.55         12.06         0.52 o                         
   2   8   5        236.26        232.29         1.99 o                         
   3   8   5         78.26         70.71         1.58 o                         
   4   8   5         19.65         18.85         1.35 o                         
   5   8   5         98.25        101.14         2.15 o                         
   6   8   5          2.49          3.21         1.81 o                         
   1   9   5         88.08         84.33         1.12 o                         
   2   9   5         12.14          7.20         0.73 o                         
   3   9   5          1.28          0.56         0.68 o                         
   4   9   5        145.12        146.87         2.73 o                         
   5   9   5         12.30         14.36         1.40 o                         
   6   9   5          9.81          8.48         1.74 o                         
   0  10   5         25.32         35.02         2.18 o                         
   1  10   5        570.99        553.98         3.65 o                         
   2  10   5        181.66        166.89         1.88 o                         
   3  10   5         37.88         35.97         1.08 o                         
   4  10   5        107.52        102.44         2.78 o                         
   5  10   5          0.72          2.27         1.11 o                         
   6  10   5          0.36          0.86         1.93 o                         
   1  11   5       1470.29       1487.98         8.37 o                         
   2  11   5        726.65        685.46         4.57 o                         
   3  11   5         18.29         18.35         0.98 o                         
   4  11   5          0.26         -0.77         0.97 o                         
   5  11   5         76.40         80.95         2.93 o                         
   6  11   5         31.53         32.88         2.20 o                         
   0  12   5          9.39          6.29         0.76 o                         
   1  12   5        997.93        986.72         6.08 o                         
   2  12   5         91.11         79.05         1.85 o                         
   3  12   5         15.92         11.02         0.85 o                         
   4  12   5          2.70          2.91         1.10 o                         
   5  12   5          1.13          2.65         1.24 o                         
   6  12   5          5.66          5.01         1.66 o                         
   1  13   5        192.26        157.09         1.94 o                         
   2  13   5        448.12        468.70         3.75 o                         
   3  13   5         11.85         12.74         0.99 o                         
   4  13   5         26.10         24.00         1.38 o                         
   5  13   5         25.89         25.88         1.64 o                         
   6  13   5          0.35         -0.53         1.74 o                         
   0  14   5          9.17          5.14         0.83 o                         
   1  14   5         12.96          8.58         0.75 o                         
   2  14   5         51.88         45.57         1.41 o                         
   3  14   5         39.46         36.35         1.49 o                         
   4  14   5        117.44        126.29         3.09 o                         
   5  14   5         13.34         13.25         2.15 o                         
   1  15   5          2.66          3.07         0.76 o                         
   2  15   5         78.76         68.47         1.71 o                         
   3  15   5         58.41         57.20         1.65 o                         
   4  15   5        133.59        145.90         2.82 o                         
   5  15   5         56.14         63.54         3.69 o                         
   0  16   5          0.14          0.13         0.96 o                         
   1  16   5         39.22         35.80         1.39 o                         
   2  16   5          1.24          2.66         0.92 o                         
   3  16   5          0.63          0.95         0.90 o                         
   4  16   5         35.46         36.65         1.97 o                         
   5  16   5          5.01          1.50         2.29 o                         
   1  17   5         31.16         28.60         1.44 o                         
   2  17   5          0.03          1.84         0.84 o                         
   3  17   5          0.04          0.37         1.11 o                         
   4  17   5          3.34          1.49         1.71 o                         
   0  18   5          0.02          0.53         1.80 o                         
   1  18   5          6.83          7.47         0.98 o                         
   2  18   5         19.38         19.92         1.64 o                         
   3  18   5          0.00         -1.14         1.14 o                         
   4  18   5          3.16         -1.50         1.50 o                         
   1  19   5          0.10          3.18         1.56 o                         
   2  19   5         10.32         11.51         1.37 o                         
   3  19   5          7.33          5.13         2.01 o                         
   4  19   5         20.72         20.73         4.25 o                         
   0  20   5          7.93         10.05         1.98 o                         
   1  20   5          1.66          3.50         1.30 o                         
   2  20   5         53.67         58.90         2.72 o                         
   3  20   5          2.47          0.54         3.85 o                         
   1  21   5          4.40          3.13         1.63 o                         
   2  21   5          5.17          5.12         2.94 o                         
   3  21   5          0.02          1.23         2.79 o                         
   0  22   5          3.77          3.25         2.51 o                         
   1  22   5          0.31         -1.60         3.25 o                         
   2  22   5         16.23         23.07         2.12 o                         
   1  23   5          1.15         -0.69         5.85 o                         
   0   0   6        413.93        363.68         6.19 o                         
   1   0   6        920.12       1007.89        13.22 o                         
   2   0   6        148.91        171.87         2.42 o                         
   3   0   6         53.40         42.99         1.91 o                         
   4   0   6        322.89        318.47         4.29 o                         
   5   0   6          8.42          5.70         2.08 o                         
   6   0   6          9.05          5.67         1.59 o                         
   7   0   6         15.93         14.92         3.36 o                         
   1   1   6        471.52        518.53         3.30 o                         
   2   1   6         34.34         39.40         1.01 o                         
   3   1   6         30.54         27.83         1.11 o                         
   4   1   6        261.05        290.12         2.75 o                         
   5   1   6          0.27         -0.30         0.83 o                         
   6   1   6          4.53          4.31         1.39 o                         
   7   1   6          6.98          9.15         2.57 o                         
   0   2   6        439.60        466.36         4.56 o                         
   1   2   6       1038.37       1112.72         6.20 o                         
   2   2   6       3403.17       3845.34        19.14 o                         
   3   2   6         49.50         47.67         1.44 o                         
   4   2   6        395.17        370.45         3.09 o                         
   5   2   6        326.34        339.86         4.48 o                         
   6   2   6          7.26          6.14         1.42 o                         
   7   2   6         19.88          9.87         2.73 o                         
   1   3   6        103.81        115.24         1.11 o                         
   2   3   6          2.28          1.85         0.37 o                         
   3   3   6         96.51         97.39         1.35 o                         
   4   3   6        115.57        119.75         2.01 o                         
   5   3   6        417.06        433.05         4.30 o                         
   6   3   6          5.12          7.32         1.22 o                         
   7   3   6          6.44          4.26         2.16 o                         
   0   4   6       1034.59       1041.64         8.47 o                         
   1   4   6        754.84        770.90         4.49 o                         
   2   4   6       1366.59       1561.78         7.96 o                         
   3   4   6         99.90         93.15         1.43 o                         
   4   4   6         44.91         39.34         1.17 o                         
   5   4   6          1.44         -0.32         1.64 o                         
   6   4   6          3.51          2.44         1.45 o                         
   7   4   6          0.55         -0.51         1.83 o                         
   1   5   6       1603.61       1794.28         9.60 o                         
   2   5   6        921.13        993.22         5.33 o                         
   3   5   6        437.90        459.50         3.38 o                         
   4   5   6          3.93          6.59         0.87 o                         
   5   5   6        119.92        111.11         2.86 o                         
   6   5   6         20.42         21.42         1.75 o                         
   7   5   6          2.13         -0.36         2.48 o                         
   0   6   6          0.04          3.19         0.49 o                         
   1   6   6        305.90        325.10         2.38 o                         
   2   6   6         21.42         14.74         0.81 o                         
   3   6   6         11.20         11.00         0.69 o                         
   4   6   6         43.77         49.04         1.47 o                         
   5   6   6          2.86          3.27         0.97 o                         
   6   6   6         11.24          6.78         1.64 o                         
   1   7   6        499.77        494.51         3.17 o                         
   2   7   6        320.47        337.52         2.57 o                         
   3   7   6        101.26        105.55         1.41 o                         
   4   7   6          5.81          7.24         0.94 o                         
   5   7   6        326.60        348.84         3.74 o                         
   6   7   6          3.09          5.90         1.72 o                         
   0   8   6        392.46        364.24         3.70 o                         
   1   8   6          1.93          2.01         0.44 o                         
   2   8   6          0.62          0.56         0.65 o                         
   3   8   6         21.80         19.96         0.86 o                         
   4   8   6        667.03        696.25         5.22 o                         
   5   8   6          0.02         -0.90         0.90 o                         
   6   8   6          8.40          9.80         2.21 o                         
   1   9   6        709.76        732.09         4.45 o                         
   2   9   6          0.26          0.53         0.56 o                         
   3   9   6          8.85          6.71         0.86 o                         
   4   9   6         79.05         68.39         1.83 o                         
   5   9   6         54.92         58.21         1.96 o                         
   6   9   6          0.06          3.07         1.76 o                         
   0  10   6         12.85         22.48         1.75 o                         
   1  10   6        346.89        365.85         2.65 o                         
   2  10   6         39.35         39.88         1.38 o                         
   3  10   6          0.11         -0.29         0.71 o                         
   4  10   6         65.38         59.70         1.75 o                         
   5  10   6         34.55         34.92         1.60 o                         
   6  10   6          0.99          0.73         2.21 o                         
   1  11   6        443.13        432.60         3.37 o                         
   2  11   6        155.38        150.25         1.90 o                         
   3  11   6         40.35         33.33         1.50 o                         
   4  11   6         33.48         26.78         1.63 o                         
   5  11   6          2.17          3.04         1.20 o                         
   6  11   6          0.08         -1.47         1.79 o                         
   0  12   6         92.83         87.30         1.96 o                         
   1  12   6        135.48        149.94         1.83 o                         
   2  12   6         38.20         34.37         1.22 o                         
   3  12   6          7.93          7.47         0.96 o                         
   4  12   6          5.15          7.15         1.10 o                         
   5  12   6         18.54         22.60         1.87 o                         
   6  12   6          0.86          3.31         1.99 o                         
   1  13   6        120.43        107.38         1.59 o                         
   2  13   6          0.13          0.77         0.68 o                         
   3  13   6          6.81          6.59         0.94 o                         
   4  13   6          0.23         -0.64         1.00 o                         
   5  13   6          7.67          7.47         1.39 o                         
   0  14   6          0.01         -0.06         0.82 o                         
   1  14   6          5.37          3.56         0.71 o                         
   2  14   6        128.40        116.71         2.06 o                         
   3  14   6         15.89         15.74         0.98 o                         
   4  14   6          0.01         -0.10         1.15 o                         
   5  14   6          0.97          3.63         2.98 o                         
   1  15   6          1.07         -0.18         0.66 o                         
   2  15   6          2.58          3.12         0.79 o                         
   3  15   6         29.16         30.17         1.49 o                         
   4  15   6          1.16          1.75         1.19 o                         
   5  15   6         15.96         13.15         2.42 o                         
   0  16   6          5.13          4.90         1.61 o                         
   1  16   6          4.05          1.82         0.74 o                         
   2  16   6          0.00          0.61         0.84 o                         
   3  16   6          0.49          1.41         1.32 o                         
   4  16   6        115.71        125.72         2.77 o                         
   5  16   6         11.69          5.66         1.91 o                         
   1  17   6          0.33          0.61         0.91 o                         
   2  17   6          6.01          7.15         1.04 o                         
   3  17   6          1.38          1.92         1.11 o                         
   4  17   6         20.36         15.89         2.89 o                         
   0  18   6         67.69         64.28         2.95 o                         
   1  18   6         61.06         55.08         2.03 o                         
   2  18   6          0.81         -1.02         1.50 o                         
   3  18   6         16.52         12.93         1.82 o                         
   4  18   6          0.52         -1.54         4.68 o                         
   1  19   6         24.05         31.56         1.91 o                         
   2  19   6         31.87         32.92         1.75 o                         
   3  19   6          2.64          4.89         2.11 o                         
   4  19   6          0.18          0.57         2.08 o                         
   0  20   6         11.96         11.21         1.81 o                         
   1  20   6          8.90         10.86         1.27 o                         
   2  20   6         59.99         71.39         3.12 o                         
   3  20   6         13.85          4.32         2.74 o                         
   1  21   6          6.44          7.16         2.39 o                         
   2  21   6         28.80         31.02         2.70 o                         
   3  21   6          3.57          0.73         3.01 o                         
   0  22   6          0.35         -2.15         3.21 o                         
   1  22   6         15.74         16.93         2.43 o                         
   2  22   6         12.00         10.87         2.64 o                         
   1   1   7        899.53        927.01         5.54 o                         
   2   1   7        398.38        377.33         2.45 o                         
   3   1   7       1237.79       1255.99         7.49 o                         
   4   1   7        137.40        126.55         1.91 o                         
   5   1   7         96.06         91.52         2.24 o                         
   6   1   7         12.73         12.14         1.42 o                         
   7   1   7         31.82         32.24         2.89 o                         
   0   2   7         83.66         68.86         1.93 o                         
   1   2   7       1127.31       1152.98         6.46 o                         
   2   2   7       1786.52       2054.34        10.71 o                         
   3   2   7        151.49        136.50         1.55 o                         
   4   2   7        415.70        411.34         3.27 o                         
   5   2   7         12.72         11.20         1.14 o                         
   6   2   7         12.56         16.11         1.95 o                         
   7   2   7         11.77         12.90         2.02 o                         
   1   3   7       2841.85       3245.25        17.20 o                         
   2   3   7       2132.26       2322.59        11.54 o                         
   3   3   7         27.13         24.52         0.84 o                         
   4   3   7         18.29         17.71         0.96 o                         
   5   3   7        105.44        104.00         3.87 o                         
   6   3   7         11.21          9.35         2.18 o                         
   7   3   7         11.50          9.15         2.02 o                         
   0   4   7         66.76         72.31         1.21 o                         
   1   4   7          0.18         -0.37         0.39 o                         
   2   4   7         30.55         26.24         0.80 o                         
   3   4   7          9.28         11.67         0.66 o                         
   4   4   7        596.03        597.71         4.62 o                         
   5   4   7        201.04        209.65         3.10 o                         
   6   4   7         24.98         23.05         1.95 o                         
   7   4   7          1.29          1.30         2.35 o                         
   1   5   7        337.43        370.35         2.47 o                         
   2   5   7        420.33        465.33         2.91 o                         
   3   5   7          7.06          7.87         0.62 o                         
   4   5   7        152.99        138.19         2.05 o                         
   5   5   7         16.73         11.20         1.05 o                         
   6   5   7          6.10          5.49         1.33 o                         
   7   5   7         20.66         21.87         4.90 o                         
   0   6   7         98.39         87.56         1.50 o                         
   1   6   7        118.92        110.67         1.11 o                         
   2   6   7         44.02         40.92         0.80 o                         
   3   6   7        174.33        155.01         1.75 o                         
   4   6   7          7.43          4.58         0.80 o                         
   5   6   7         35.56         40.01         2.13 o                         
   6   6   7          1.93          0.62         1.61 o                         
   1   7   7          9.76          9.06         0.70 o                         
   2   7   7         32.10         32.17         1.08 o                         
   3   7   7         11.22         10.43         0.96 o                         
   4   7   7         13.04         10.68         0.82 o                         
   5   7   7        112.88        113.45         2.34 o                         
   6   7   7          2.98          2.43         2.68 o                         
   0   8   7         46.75         34.10         1.56 o                         
   1   8   7         19.56         21.71         0.78 o                         
   2   8   7          0.64         -0.23         0.59 o                         
   3   8   7         21.17         19.05         0.86 o                         
   4   8   7         91.67         87.63         2.37 o                         
   5   8   7          0.41         -0.36         1.15 o                         
   6   8   7          2.96          2.80         2.05 o                         
   1   9   7        152.33        184.93         1.86 o                         
   2   9   7          0.00          0.22         0.71 o                         
   3   9   7         59.37         55.55         1.65 o                         
   4   9   7          0.10          0.17         0.73 o                         
   5   9   7         24.00         24.37         2.03 o                         
   6   9   7          6.67          9.09         1.91 o                         
   0  10   7        217.96        191.22         2.78 o                         
   1  10   7          0.04          1.84         0.47 o                         
   2  10   7        847.56        867.70         5.59 o                         
   3  10   7         49.67         48.99         1.64 o                         
   4  10   7          1.41         -0.65         0.97 o                         
   5  10   7         48.73         43.75         1.89 o                         
   6  10   7          3.69          4.48         2.31 o                         
   1  11   7        784.77        752.75         4.92 o                         
   2  11   7        270.91        248.97         2.43 o                         
   3  11   7          7.27          9.63         0.80 o                         
   4  11   7         91.20         81.40         2.00 o                         
   5  11   7          8.40         14.11         1.62 o                         
   6  11   7          5.34          2.00         1.70 o                         
   0  12   7         72.54         62.60         1.91 o                         
   1  12   7        596.37        588.50         4.16 o                         
   2  12   7        978.84        930.17         6.22 o                         
   3  12   7         19.42         17.29         1.04 o                         
   4  12   7        130.56        134.28         3.23 o                         
   5  12   7         37.12         42.57         2.60 o                         
   6  12   7          2.02          1.60         3.44 o                         
   1  13   7        128.62        118.53         1.69 o                         
   2  13   7         51.04         44.09         1.43 o                         
   3  13   7         60.64         60.59         1.80 o                         
   4  13   7         47.12         50.74         2.05 o                         
   5  13   7          0.37         -1.86         1.86 o                         
   0  14   7         14.34         16.96         1.24 o                         
   1  14   7          1.58          0.75         0.59 o                         
   2  14   7         69.01         54.44         1.75 o                         
   3  14   7          2.32          1.11         0.90 o                         
   4  14   7         48.17         49.64         2.02 o                         
   5  14   7          3.31          4.55         1.90 o                         
   1  15   7         24.53         17.96         0.97 o                         
   2  15   7         15.54         15.69         1.19 o                         
   3  15   7          3.90          3.54         1.01 o                         
   4  15   7          0.08         -0.04         1.14 o                         
   5  15   7          5.73          0.08         2.29 o                         
   0  16   7          1.97          2.52         0.88 o                         
   1  16   7          6.45          8.43         1.22 o                         
   2  16   7         20.54         20.08         1.44 o                         
   3  16   7          0.01         -1.17         1.17 o                         
   4  16   7         99.20        107.71         3.22 o                         
   5  16   7         21.08         19.96         2.80 o                         
   1  17   7          2.45          1.99         0.96 o                         
   2  17   7         43.82         43.70         1.93 o                         
   3  17   7          0.05         -1.30         1.30 o                         
   4  17   7          9.19         11.46         2.21 o                         
   0  18   7         25.49         32.47         3.00 o                         
   1  18   7         39.74         48.78         1.87 o                         
   2  18   7         11.00         11.51         1.61 o                         
   3  18   7          0.00          1.91         1.65 o                         
   4  18   7         28.35         26.50         3.51 o                         
   1  19   7         23.58         22.91         2.16 o                         
   2  19   7         64.77         81.02         3.76 o                         
   3  19   7          0.04          0.22         2.65 o                         
   4  19   7         16.24         18.63         2.20 o                         
   0  20   7          3.90          9.88         2.72 o                         
   1  20   7          4.39          5.22         1.79 o                         
   2  20   7          5.21          7.99         1.53 o                         
   3  20   7         21.93         19.87         2.16 o                         
   1  21   7          8.40         10.78         1.76 o                         
   2  21   7         39.48         53.17         3.23 o                         
   0  22   7          8.39         11.20         4.30 o                         
   1  22   7         12.31          7.35         2.54 o                         
   2  22   7          7.69         -1.03         5.42 o                         
   0   0   8        185.49        164.19         3.67 o                         
   1   0   8        238.30        236.34         2.98 o                         
   2   0   8        148.70        135.36         1.87 o                         
   3   0   8        699.77        641.86         5.54 o                         
   4   0   8        219.64        218.04         3.93 o                         
   5   0   8        427.82        439.46         6.69 o                         
   6   0   8         66.16         79.78         4.11 o                         
   7   0   8         38.70         56.67         9.15 o                         
   1   1   8         16.52         15.46         0.71 o                         
   2   1   8        489.34        502.88         3.05 o                         
   3   1   8          4.96          2.74         0.45 o                         
   4   1   8        389.27        403.49         3.48 o                         
   5   1   8         86.81         81.44         2.80 o                         
   6   1   8         23.52         23.61         2.79 o                         
   7   1   8         51.00         57.40         4.85 o                         
   0   2   8        351.31        379.16         3.78 o                         
   1   2   8       1053.36       1194.25         6.40 o                         
   2   2   8        177.36        199.01         1.53 o                         
   3   2   8          3.09          4.54         0.59 o                         
   4   2   8         27.37         24.68         1.15 o                         
   5   2   8         31.50         35.43         2.23 o                         
   6   2   8          0.05          0.42         1.14 o                         
   7   2   8          0.32         -1.88         1.88 o                         
   1   3   8       1783.56       2020.91        10.70 o                         
   2   3   8       1391.25       1470.24         7.57 o                         
   3   3   8        256.51        243.57         2.29 o                         
   4   3   8        363.39        361.97         3.37 o                         
   5   3   8          1.82          2.27         1.21 o                         
   6   3   8          1.65          1.96         1.35 o                         
   7   3   8         10.38          5.99         3.11 o                         
   0   4   8       1196.12       1257.44         9.31 o                         
   1   4   8       2222.08       2570.13        13.51 o                         
   2   4   8        277.35        301.34         2.30 o                         
   3   4   8        291.06        282.28         2.59 o                         
   4   4   8          9.75         11.28         0.91 o                         
   5   4   8         63.25         65.45         2.65 o                         
   6   4   8          0.35          0.15         1.66 o                         
   7   4   8          0.01         -2.77         4.42 o                         
   1   5   8        328.15        339.05         2.32 o                         
   2   5   8        164.48        184.95         1.76 o                         
   3   5   8        283.21        259.49         2.52 o                         
   4   5   8          0.88          0.45         0.68 o                         
   5   5   8          0.01         -0.16         0.97 o                         
   6   5   8         14.19          9.54         1.27 o                         
   0   6   8         24.46         26.09         1.35 o                         
   1   6   8        315.83        375.85         2.65 o                         
   2   6   8        279.11        296.33         2.28 o                         
   3   6   8         11.04         15.41         0.80 o                         
   4   6   8        155.09        129.64         2.09 o                         
   5   6   8        129.26        142.40         2.70 o                         
   6   6   8         76.46         79.83         2.61 o                         
   1   7   8         51.62         41.65         1.11 o                         
   2   7   8          4.17          1.23         0.43 o                         
   3   7   8         14.33         14.91         0.79 o                         
   4   7   8        106.56        101.92         1.86 o                         
   5   7   8        260.55        268.43         3.49 o                         
   6   7   8         19.43         23.86         2.83 o                         
   0   8   8         43.43         37.81         1.51 o                         
   1   8   8        127.21        128.50         1.37 o                         
   2   8   8          7.67          6.30         0.58 o                         
   3   8   8        304.40        290.24         2.61 o                         
   4   8   8          8.42          7.64         0.79 o                         
   5   8   8          2.62          0.20         1.11 o                         
   6   8   8         14.76         11.50         1.89 o                         
   1   9   8         34.04         28.99         0.89 o                         
   2   9   8          6.32          8.13         0.57 o                         
   3   9   8          2.80          2.30         0.73 o                         
   4   9   8         50.92         49.81         1.63 o                         
   5   9   8          9.34          9.95         1.20 o                         
   6   9   8          1.98          3.79         1.90 o                         
   0  10   8        697.03        659.50         6.97 o                         
   1  10   8         14.09          6.60         0.64 o                         
   2  10   8        337.46        326.68         2.64 o                         
   3  10   8         10.24         11.64         0.83 o                         
   4  10   8          5.33          2.43         0.90 o                         
   5  10   8        123.62        130.69         2.50 o                         
   6  10   8          0.43         -2.27         2.27 o                         
   1  11   8         23.68         20.77         0.92 o                         
   2  11   8         48.78         51.42         1.36 o                         
   3  11   8          7.94          9.19         0.93 o                         
   4  11   8          0.07          0.82         1.59 o                         
   5  11   8         26.62         23.78         2.28 o                         
   6  11   8          7.75          1.89         3.17 o                         
   0  12   8        153.09        133.10         2.66 o                         
   1  12   8         35.52         27.70         1.02 o                         
   2  12   8         61.58         59.99         1.79 o                         
   3  12   8         28.85         28.18         1.52 o                         
   4  12   8          0.78          2.92         1.07 o                         
   5  12   8         10.27         10.43         2.34 o                         
   6  12   8          0.64         -1.80         1.87 o                         
   1  13   8         11.20         11.00         0.87 o                         
   2  13   8        129.97        103.41         1.83 o                         
   3  13   8         35.28         29.67         1.42 o                         
   4  13   8         40.26         44.71         1.93 o                         
   5  13   8         51.65         60.92         2.98 o                         
   0  14   8         13.00         12.35         1.59 o                         
   1  14   8         46.92         57.48         1.41 o                         
   2  14   8          0.03          0.34         0.98 o                         
   3  14   8         16.93         17.94         1.09 o                         
   4  14   8          2.79          3.90         1.42 o                         
   5  14   8          0.03          2.67         1.88 o                         
   1  15   8         11.06         10.42         0.88 o                         
   2  15   8          3.41          3.81         1.09 o                         
   3  15   8         10.40          7.69         1.14 o                         
   4  15   8         75.61         71.89         2.31 o                         
   5  15   8         18.14         16.38         2.98 o                         
   0  16   8         47.10         43.20         2.96 o                         
   1  16   8         74.33         75.12         3.24 o                         
   2  16   8         36.72         32.89         1.68 o                         
   3  16   8         11.51         10.68         1.69 o                         
   4  16   8          0.74         -0.47         1.41 o                         
   5  16   8          6.37          0.84         1.84 o                         
   1  17   8         65.70         64.23         2.46 o                         
   2  17   8         24.17         22.18         1.56 o                         
   3  17   8         46.17         54.16         2.14 o                         
   4  17   8         52.97         62.40         4.09 o                         
   0  18   8         35.41         46.15         4.87 o                         
   1  18   8         77.35         86.52         3.13 o                         
   2  18   8          0.43         -0.34         1.10 o                         
   3  18   8         29.63         37.21         3.08 o                         
   4  18   8          3.40          5.06         5.39 o                         
   1  19   8          1.61          0.21         1.27 o                         
   2  19   8         25.36         25.03         1.99 o                         
   3  19   8          0.33          1.12         1.87 o                         
   0  20   8         40.98         54.94         3.52 o                         
   1  20   8         43.23         57.07         2.91 o                         
   2  20   8         26.23         33.87         2.16 o                         
   3  20   8         12.82          8.36         1.86 o                         
   1  21   8          1.92          2.91         1.97 o                         
   2  21   8         17.92         15.43         2.42 o                         
   0  22   8          4.56          6.20         3.83 o                         
   1  22   8          1.18         -0.53         2.81 o                         
   1   1   9       1540.24       1732.42         9.28 o                         
   2   1   9        688.49        748.31         4.09 o                         
   3   1   9         89.81         87.91         1.28 o                         
   4   1   9        121.60        110.83         1.81 o                         
   5   1   9         24.14         17.67         1.21 o                         
   6   1   9          2.60          0.39         1.67 o                         
   7   1   9         60.42         66.42         5.26 o                         
   0   2   9       2979.25       3215.03        37.96 o                         
   1   2   9        150.06        168.75         1.59 o                         
   2   2   9        547.79        577.51         3.32 o                         
   3   2   9        443.20        380.41         2.94 o                         
   4   2   9         73.14         64.71         1.88 o                         
   5   2   9        191.46        203.32         3.12 o                         
   6   2   9         28.54         24.79         1.69 o                         
   7   2   9          2.28          0.14         5.18 o                         
   1   3   9       1156.35       1306.54         7.03 o                         
   2   3   9         83.09         72.40         1.11 o                         
   3   3   9         11.24         21.37         0.99 o                         
   4   3   9        186.47        190.85         2.35 o                         
   5   3   9         47.42         48.26         2.35 o                         
   6   3   9         13.26          9.79         1.26 o                         
   7   3   9          4.28         -0.43        15.27 o                         
   0   4   9        735.82        781.56         6.09 o                         
   1   4   9          1.03          1.03         0.38 o                         
   2   4   9       2020.56       2271.83        11.64 o                         
   3   4   9        288.67        285.98         2.53 o                         
   4   4   9        144.30        127.33         2.00 o                         
   5   4   9          7.34          7.98         1.14 o                         
   6   4   9          1.01          0.60         1.22 o                         
   1   5   9         39.01         38.35         1.26 o                         
   2   5   9        352.02        407.06         2.87 o                         
   3   5   9        294.95        329.39         2.84 o                         
   4   5   9          0.12         -0.55         0.71 o                         
   5   5   9         68.90         66.12         1.92 o                         
   6   5   9         76.95         82.62         3.05 o                         
   0   6   9         28.55         22.89         1.18 o                         
   1   6   9        521.98        528.91         3.53 o                         
   2   6   9         31.83         39.32         1.19 o                         
   3   6   9        256.07        247.75         2.19 o                         
   4   6   9          8.55         12.60         0.89 o                         
   5   6   9        396.99        419.28         4.51 o                         
   6   6   9          0.78         -0.03         1.69 o                         
   1   7   9          0.11         -0.35         0.52 o                         
   2   7   9          0.41          1.03         0.50 o                         
   3   7   9         16.54          7.00         0.81 o                         
   4   7   9          5.17          2.25         0.81 o                         
   5   7   9          1.06          1.71         1.01 o                         
   6   7   9         21.28         22.36         1.96 o                         
   0   8   9          3.06          3.92         0.91 o                         
   1   8   9        185.34        172.81         2.00 o                         
   2   8   9          1.22          0.75         0.68 o                         
   3   8   9         44.36         43.03         1.32 o                         
   4   8   9         23.02         23.89         1.32 o                         
   5   8   9          4.99          6.12         1.33 o                         
   6   8   9         43.09         43.59         2.79 o                         
   1   9   9         56.27         55.12         1.26 o                         
   2   9   9        113.90        100.65         1.52 o                         
   3   9   9         93.32         76.45         1.55 o                         
   4   9   9          2.57          3.27         0.99 o                         
   5   9   9         35.84         44.94         1.94 o                         
   6   9   9          6.43          7.50         1.95 o                         
   0  10   9       1599.91       1529.56        16.91 o                         
   1  10   9        264.01        242.30         2.72 o                         
   2  10   9          2.96          1.52         0.71 o                         
   3  10   9         13.47          8.30         0.83 o                         
   4  10   9         84.57         75.25         2.29 o                         
   5  10   9          5.60          3.50         1.22 o                         
   6  10   9         10.12          7.88         1.77 o                         
   1  11   9        489.09        472.15         3.82 o                         
   2  11   9         18.78         21.11         0.95 o                         
   3  11   9         18.65         19.57         1.54 o                         
   4  11   9          8.48          7.75         1.14 o                         
   5  11   9          4.97          4.71         1.25 o                         
   6  11   9          2.52          5.88         2.34 o                         
   0  12   9       2749.24       2845.35        23.98 o                         
   1  12   9        622.79        636.15         4.41 o                         
   2  12   9         14.71         11.53         0.84 o                         
   3  12   9         56.02         48.71         2.01 o                         
   4  12   9          6.21          6.54         0.97 o                         
   5  12   9         18.88         17.64         1.47 o                         
   1  13   9        524.37        512.98         4.04 o                         
   2  13   9          7.19          4.13         0.96 o                         
   3  13   9         33.13         36.76         1.51 o                         
   4  13   9         13.82         13.66         1.26 o                         
   5  13   9          5.89          5.55         1.82 o                         
   0  14   9        112.22        100.68         2.74 o                         
   1  14   9         93.64         90.08         2.04 o                         
   2  14   9          0.94          0.17         0.76 o                         
   3  14   9         53.97         62.02         1.89 o                         
   4  14   9         21.40         24.98         1.72 o                         
   5  14   9         12.28         15.93         2.12 o                         
   1  15   9         46.47         44.25         1.76 o                         
   2  15   9         15.54         13.54         1.23 o                         
   3  15   9          7.04          6.59         1.05 o                         
   4  15   9          0.70          0.82         1.16 o                         
   5  15   9          5.63          5.94         2.30 o                         
   0  16   9         71.57         61.75         3.41 o                         
   1  16   9         26.03         27.16         1.56 o                         
   2  16   9          0.44         -0.22         0.99 o                         
   3  16   9         11.15         12.97         1.29 o                         
   4  16   9          0.96          1.06         1.59 o                         
   1  17   9          1.16          0.66         1.41 o                         
   2  17   9          9.45          7.77         1.13 o                         
   3  17   9          2.95          3.29         1.09 o                         
   4  17   9          1.06         -0.68         1.93 o                         
   0  18   9          3.76          8.84         2.17 o                         
   1  18   9          1.18          4.69         1.12 o                         
   2  18   9         28.37         28.31         1.80 o                         
   3  18   9          1.59         -0.08         2.18 o                         
   4  18   9          0.08          3.09         1.62 o                         
   1  19   9          2.26          1.52         1.89 o                         
   2  19   9         16.80         15.84         1.62 o                         
   3  19   9         36.72         39.92         2.86 o                         
   0  20   9          2.52          1.48         2.81 o                         
   1  20   9          0.17          0.96         1.62 o                         
   2  20   9         25.53         27.31         2.13 o                         
   3  20   9          5.68          3.10         4.13 o                         
   1  21   9         22.16         20.71         4.35 o                         
   2  21   9          0.38         -2.29         2.77 o                         
   0  22   9          6.63          5.88         2.99 o                         
   1  22   9          0.95          4.31         2.15 o                         
   0   0  10        152.28        168.90         4.58 o                         
   1   0  10          9.02          7.87         0.73 o                         
   2   0  10        333.45        354.53         3.26 o                         
   3   0  10          0.02          0.04         0.79 o                         
   4   0  10        127.37        127.10         3.34 o                         
   5   0  10        213.30        226.72         4.68 o                         
   6   0  10         36.70         46.86         3.63 o                         
   1   1  10        108.73        103.55         1.40 o                         
   2   1  10        236.93        208.65         1.67 o                         
   3   1  10        118.86         95.64         1.39 o                         
   4   1  10         35.51         35.93         1.68 o                         
   5   1  10          8.36          7.26         0.99 o                         
   6   1  10         70.11         81.60         3.10 o                         
   0   2  10       2080.65       2322.73        18.27 o                         
   1   2  10       1006.59       1106.11         6.36 o                         
   2   2  10        770.93        892.64         4.81 o                         
   3   2  10       1679.61       1742.19         9.77 o                         
   4   2  10        317.62        330.52         3.15 o                         
   5   2  10          7.21          7.79         1.00 o                         
   6   2  10          6.37          3.39         2.06 o                         
   1   3  10        685.34        781.47         4.73 o                         
   2   3  10          0.71          0.39         0.44 o                         
   3   3  10        192.80        202.58         2.04 o                         
   4   3  10         27.96         21.36         1.26 o                         
   5   3  10          1.67          1.62         0.98 o                         
   6   3  10         61.97         61.08         3.73 o                         
   0   4  10       1356.81       1469.47        12.20 o                         
   1   4  10        342.80        374.56         2.61 o                         
   2   4  10        745.10        837.24         5.12 o                         
   3   4  10        194.08        204.53         1.94 o                         
   4   4  10          0.04         -0.73         0.73 o                         
   5   4  10         78.99         75.46         2.13 o                         
   6   4  10         13.84         11.12         1.55 o                         
   1   5  10         52.36         57.92         1.09 o                         
   2   5  10         16.65         19.99         0.98 o                         
   3   5  10        132.94        157.73         1.71 o                         
   4   5  10        120.30         94.92         1.84 o                         
   5   5  10         43.06         41.19         2.02 o                         
   6   5  10         63.73         70.31         2.98 o                         
   0   6  10         24.45         27.83         1.60 o                         
   1   6  10          1.24          3.08         0.65 o                         
   2   6  10         13.38         17.90         0.79 o                         
   3   6  10         77.98         65.41         1.48 o                         
   4   6  10          0.38         -0.46         0.76 o                         
   5   6  10          0.22          0.53         1.22 o                         
   6   6  10         44.84         50.15         2.55 o                         
   1   7  10         24.59         20.76         1.10 o                         
   2   7  10         18.57         20.70         0.80 o                         
   3   7  10        287.63        273.96         2.57 o                         
   4   7  10         29.80         25.06         1.28 o                         
   5   7  10         81.34         77.06         2.50 o                         
   6   7  10          0.57         -0.37         1.69 o                         
   0   8  10         54.35         59.82         1.72 o                         
   1   8  10         22.29         24.39         0.91 o                         
   2   8  10          0.24          0.68         0.48 o                         
   3   8  10         84.55         89.66         2.26 o                         
   4   8  10          0.69          2.34         0.95 o                         
   5   8  10        123.02        136.81         2.54 o                         
   6   8  10        143.91        181.97         4.78 o                         
   1   9  10         16.53         12.71         0.83 o                         
   2   9  10         58.93         67.86         1.31 o                         
   3   9  10        262.75        224.11         2.55 o                         
   4   9  10         14.41         10.72         1.29 o                         
   5   9  10          6.64          5.90         1.40 o                         
   6   9  10          3.63          3.64         3.37 o                         
   0  10  10         84.85         67.23         3.90 o                         
   1  10  10        386.32        363.97         3.32 o                         
   2  10  10         84.51         75.52         1.48 o                         
   3  10  10         58.08         59.98         2.09 o                         
   4  10  10         43.90         44.71         1.71 o                         
   5  10  10         75.57         81.49         2.27 o                         
   6  10  10         15.43         15.68         2.44 o                         
   1  11  10        413.14        413.66         3.49 o                         
   2  11  10          0.24         -0.44         0.76 o                         
   3  11  10         51.15         45.78         1.62 o                         
   4  11  10          0.03          0.19         0.94 o                         
   5  11  10          8.13          5.37         1.42 o                         
   6  11  10          1.82          1.57         1.68 o                         
   0  12  10         38.56         50.71         2.65 o                         
   1  12  10        168.05        177.94         2.32 o                         
   2  12  10          2.27          2.76         0.90 o                         
   3  12  10         33.67         29.07         1.54 o                         
   4  12  10         28.28         39.16         1.90 o                         
   5  12  10          4.78          1.46         1.96 o                         
   1  13  10          0.53         -0.54         1.00 o                         
   2  13  10         34.74         35.06         1.54 o                         
   3  13  10         53.83         56.95         1.90 o                         
   4  13  10          2.56          1.36         1.38 o                         
   5  13  10          1.56          3.08         1.98 o                         
   0  14  10        148.20        153.61         3.31 o                         
   1  14  10        110.03         95.89         1.95 o                         
   2  14  10          3.01          1.91         0.84 o                         
   3  14  10         34.98         28.89         1.51 o                         
   4  14  10         25.85         25.21         1.80 o                         
   5  14  10          0.67         -1.18         1.79 o                         
   1  15  10          1.27          0.28         1.28 o                         
   2  15  10          1.01          0.39         0.79 o                         
   3  15  10          4.20          7.05         1.23 o                         
   4  15  10          2.48          1.64         1.12 o                         
   5  15  10          0.08         -1.57         2.02 o                         
   0  16  10         74.13         85.30         3.31 o                         
   1  16  10          5.54          4.79         1.06 o                         
   2  16  10          0.64         -0.20         1.24 o                         
   3  16  10          5.36          6.14         1.26 o                         
   4  16  10          1.95         -0.78         2.58 o                         
   1  17  10         17.20         14.16         1.45 o                         
   2  17  10         25.90         19.17         1.56 o                         
   3  17  10          1.05         -0.71         1.19 o                         
   4  17  10         14.58         16.87         1.86 o                         
   0  18  10          9.33         15.11         2.24 o                         
   1  18  10         18.98         20.42         1.68 o                         
   2  18  10          0.13         -0.77         1.53 o                         
   3  18  10         33.60         33.00         2.40 o                         
   4  18  10         12.65          9.79         2.96 o                         
   1  19  10         54.64         67.63         2.44 o                         
   2  19  10         10.77          9.16         2.24 o                         
   3  19  10          0.40         -0.89         2.26 o                         
   0  20  10         51.84         57.19         5.18 o                         
   1  20  10          1.20         -1.71         1.71 o                         
   2  20  10         28.02         29.90         3.23 o                         
   3  20  10         11.48         14.09         3.05 o                         
   1  21  10          0.85         -0.28         2.76 o                         
   2  21  10          0.74          4.03         2.23 o                         
   0  22  10          3.21         -0.82         3.40 o                         
   1  22  10          1.00          2.11         5.25 o                         
   1   1  11        366.98        416.88         2.78 o                         
   2   1  11        356.70        330.01         2.38 o                         
   3   1  11         50.31         38.81         1.10 o                         
   4   1  11         33.34         27.24         1.20 o                         
   5   1  11          0.57          0.67         0.93 o                         
   6   1  11         48.87         53.79         3.49 o                         
   0   2  11        280.48        292.16         3.82 o                         
   1   2  11          2.22          2.65         0.48 o                         
   2   2  11         37.61         41.60         1.05 o                         
   3   2  11        141.47        122.37         1.97 o                         
   4   2  11         45.49         38.34         1.28 o                         
   5   2  11          0.13          0.44         1.07 o                         
   6   2  11         45.59         50.49         3.33 o                         
   1   3  11         20.09         13.61         0.62 o                         
   2   3  11        620.48        709.47         4.25 o                         
   3   3  11       1318.02       1363.23         8.10 o                         
   4   3  11          9.20          7.60         0.77 o                         
   5   3  11         49.16         47.67         1.75 o                         
   6   3  11          1.88          3.64         2.18 o                         
   0   4  11         23.29         24.81         1.16 o                         
   1   4  11        870.77        916.67         5.36 o                         
   2   4  11        109.29        114.21         1.50 o                         
   3   4  11       1112.24       1210.18         7.18 o                         
   4   4  11          0.03          0.22         0.77 o                         
   5   4  11         25.69         24.76         1.49 o                         
   6   4  11        151.44        166.91         4.77 o                         
   1   5  11         53.38         57.33         1.58 o                         
   2   5  11        305.87        342.12         2.75 o                         
   3   5  11         42.33         47.68         1.36 o                         
   4   5  11          0.05          1.10         0.82 o                         
   5   5  11         53.88         57.27         2.18 o                         
   6   5  11         15.58         13.38         1.96 o                         
   0   6  11       1768.33       1924.21        16.55 o                         
   1   6  11        143.03        151.86         1.81 o                         
   2   6  11         84.85         81.19         1.44 o                         
   3   6  11        184.46        150.86         1.94 o                         
   4   6  11         43.11         53.13         1.75 o                         
   5   6  11         37.43         36.79         1.86 o                         
   6   6  11         10.95          9.68         2.31 o                         
   1   7  11         25.53         23.40         0.95 o                         
   2   7  11        109.78         94.80         1.54 o                         
   3   7  11         22.81         22.73         0.96 o                         
   4   7  11         10.74          6.48         1.28 o                         
   5   7  11         20.32         18.89         1.42 o                         
   6   7  11          5.78          5.51         1.83 o                         
   0   8  11        184.66        153.93         2.96 o                         
   1   8  11         72.13         71.63         1.79 o                         
   2   8  11         11.86          8.89         0.63 o                         
   3   8  11         77.73         52.28         1.38 o                         
   4   8  11        130.00        122.98         3.25 o                         
   5   8  11         45.65         42.52         1.64 o                         
   6   8  11          9.76          7.87         2.20 o                         
   1   9  11        148.34        136.38         2.20 o                         
   2   9  11          0.15          0.88         0.66 o                         
   3   9  11          1.78          3.14         0.83 o                         
   4   9  11         57.14         46.11         1.62 o                         
   5   9  11          1.11         -0.36         1.17 o                         
   6   9  11         82.15         93.02         4.98 o                         
   0  10  11        814.39        811.34         9.25 o                         
   1  10  11        444.51        431.54         3.68 o                         
   2  10  11         81.31         87.17         2.18 o                         
   3  10  11         22.11         20.92         1.26 o                         
   4  10  11          0.15          0.39         1.04 o                         
   5  10  11          4.74          2.72         1.34 o                         
   6  10  11          5.53          1.54         2.05 o                         
   1  11  11         35.32         32.24         1.43 o                         
   2  11  11         10.78         12.24         0.89 o                         
   3  11  11        565.43        541.34         5.49 o                         
   4  11  11         19.81         21.42         1.43 o                         
   5  11  11          3.39         -0.04         1.97 o                         
   0  12  11        248.98        247.26         4.50 o                         
   1  12  11        702.59        692.45         5.33 o                         
   2  12  11         45.52         41.66         1.38 o                         
   3  12  11         12.25          9.41         1.01 o                         
   4  12  11          1.74          2.14         1.28 o                         
   5  12  11          0.04          1.30         1.99 o                         
   1  13  11        157.09        152.42         3.21 o                         
   2  13  11          0.68         -0.73         0.73 o                         
   3  13  11         65.89         66.18         1.93 o                         
   4  13  11          0.53          2.23         1.77 o                         
   5  13  11          2.49          4.62         1.63 o                         
   0  14  11        279.97        293.49         5.98 o                         
   1  14  11          3.03          3.90         0.93 o                         
   2  14  11         37.34         34.11         1.39 o                         
   3  14  11         14.73         13.94         1.21 o                         
   4  14  11          7.91          5.31         1.81 o                         
   5  14  11         23.14         21.11         5.73 o                         
   1  15  11          1.05          0.73         0.88 o                         
   2  15  11         22.77         25.50         1.40 o                         
   3  15  11          0.00         -0.66         1.35 o                         
   4  15  11         28.95         33.75         2.29 o                         
   5  15  11         16.36         17.43         2.11 o                         
   0  16  11          0.73          0.14         1.52 o                         
   1  16  11          0.60          0.98         1.10 o                         
   2  16  11         20.56         20.97         1.97 o                         
   3  16  11         20.31         23.34         1.64 o                         
   4  16  11          0.46         -1.94         1.94 o                         
   1  17  11          0.32          0.88         1.09 o                         
   2  17  11          2.51          2.64         1.15 o                         
   3  17  11          7.27          8.19         1.31 o                         
   4  17  11          2.83          0.90         2.10 o                         
   0  18  11        210.20        249.57         5.73 o                         
   1  18  11          8.80          8.29         1.37 o                         
   2  18  11          0.01          0.45         1.27 o                         
   3  18  11         81.57        108.02         4.86 o                         
   1  19  11          7.33          8.78         1.85 o                         
   2  19  11         59.48         65.22         3.97 o                         
   3  19  11         16.60         11.64         3.08 o                         
   0  20  11         36.17         35.70         3.74 o                         
   1  20  11          3.71          3.52         2.35 o                         
   2  20  11         15.70          6.28         3.85 o                         
   1  21  11          0.15         -0.47         4.21 o                         
   2  21  11         10.83          7.26         2.66 o                         
   0  22  11          0.05         11.89         4.77 o                         
   0   0  12        570.61        642.60         9.60 o                         
   1   0  12        843.54        919.64         7.21 o                         
   2   0  12        791.35        720.31         6.26 o                         
   3   0  12        912.82        878.69         7.82 o                         
   4   0  12        116.44        113.32         2.28 o                         
   5   0  12        107.81        119.21         3.99 o                         
   6   0  12        132.96        159.31         5.14 o                         
   1   1  12          5.96          5.32         0.50 o                         
   2   1  12        111.56        104.75         1.41 o                         
   3   1  12       1067.89       1077.30         6.62 o                         
   4   1  12        118.93        110.27         3.24 o                         
   5   1  12         41.69         45.02         1.97 o                         
   6   1  12         58.84         65.96         4.05 o                         
   0   2  12          5.96          6.51         0.71 o                         
   1   2  12        103.21         97.80         1.28 o                         
   2   2  12         37.22         30.21         0.83 o                         
   3   2  12        215.98        221.96         2.14 o                         
   4   2  12          9.82          8.42         0.84 o                         
   5   2  12          8.31          5.76         1.14 o                         
   6   2  12          9.30          6.07         2.25 o                         
   1   3  12        638.05        668.08         4.14 o                         
   2   3  12        803.66        870.53         5.18 o                         
   3   3  12        454.82        468.62         3.44 o                         
   4   3  12         10.19          9.07         0.95 o                         
   5   3  12         27.62         22.55         1.45 o                         
   6   3  12          7.94          7.05         1.99 o                         
   0   4  12        685.28        798.49         6.74 o                         
   1   4  12        191.94        211.52         1.99 o                         
   2   4  12         17.68         13.30         0.67 o                         
   3   4  12        252.55        255.72         2.38 o                         
   4   4  12         88.63         82.55         1.76 o                         
   5   4  12          0.13         -2.01         2.01 o                         
   6   4  12          1.55          2.99         1.60 o                         
   1   5  12        143.56        142.99         1.91 o                         
   2   5  12          0.61          2.53         0.57 o                         
   3   5  12         15.15         11.39         0.76 o                         
   4   5  12          7.67          7.29         0.91 o                         
   5   5  12          0.60          1.36         1.24 o                         
   6   5  12         20.28         21.35         2.91 o                         
   0   6  12        843.96        930.60         9.33 o                         
   1   6  12         91.65        100.37         1.51 o                         
   2   6  12          6.64          5.10         0.76 o                         
   3   6  12        201.11        173.15         2.09 o                         
   4   6  12         49.40         38.27         1.57 o                         
   5   6  12         29.72         28.15         1.59 o                         
   6   6  12        148.85        166.67         4.59 o                         
   1   7  12        314.14        301.09         2.80 o                         
   2   7  12        110.16        112.07         1.72 o                         
   3   7  12        129.41         99.67         1.86 o                         
   4   7  12          0.01         -0.85         0.85 o                         
   5   7  12         23.35         29.56         1.55 o                         
   6   7  12        125.22        151.91         3.69 o                         
   0   8  12        174.67        148.88         2.96 o                         
   1   8  12        224.72        214.79         2.96 o                         
   2   8  12         72.13         58.16         1.40 o                         
   3   8  12         53.43         39.48         1.56 o                         
   4   8  12         63.69         65.20         1.86 o                         
   5   8  12         24.44         27.83         1.61 o                         
   6   8  12         15.45         13.88         2.80 o                         
   1   9  12          0.16          1.66         0.53 o                         
   2   9  12          4.97          2.71         0.65 o                         
   3   9  12          5.77          6.20         0.97 o                         
   4   9  12          0.37          0.77         0.98 o                         
   5   9  12         15.81         18.78         1.57 o                         
   6   9  12          2.98          3.92         1.56 o                         
   0  10  12       1479.11       1437.53        16.22 o                         
   1  10  12         25.69         26.97         1.08 o                         
   2  10  12         26.23         19.75         1.19 o                         
   3  10  12          0.00         -0.84         0.84 o                         
   4  10  12         48.99         47.10         1.95 o                         
   5  10  12         17.46         11.55         1.94 o                         
   6  10  12          3.33         -1.23         7.17 o                         
   1  11  12          3.33          3.55         0.66 o                         
   2  11  12          6.72          4.17         0.76 o                         
   3  11  12         13.67         12.79         1.05 o                         
   4  11  12          4.79          4.09         1.42 o                         
   5  11  12          0.00         -1.94         1.94 o                         
   0  12  12          0.06          0.59         1.26 o                         
   1  12  12          2.75          2.20         0.78 o                         
   2  12  12         21.39         22.05         1.15 o                         
   3  12  12         24.60         19.83         1.31 o                         
   4  12  12          7.27          7.03         1.38 o                         
   5  12  12          0.71          1.46         2.34 o                         
   1  13  12        302.71        303.17         3.37 o                         
   2  13  12          4.64          4.89         0.94 o                         
   3  13  12          5.21          7.42         1.36 o                         
   4  13  12         22.32         24.46         2.09 o                         
   5  13  12          0.22         -1.76         2.97 o                         
   0  14  12        893.11        957.76        12.64 o                         
   1  14  12        137.99        142.45         2.75 o                         
   2  14  12          0.01          1.25         0.98 o                         
   3  14  12          8.67         14.43         1.15 o                         
   4  14  12          0.04          1.58         1.48 o                         
   5  14  12         63.61         79.49         4.64 o                         
   1  15  12          1.99          1.74         0.99 o                         
   2  15  12         12.98         14.06         1.16 o                         
   3  15  12         85.73         98.19         2.55 o                         
   4  15  12          2.65          6.43         2.30 o                         
   0  16  12          3.88          4.78         2.09 o                         
   1  16  12          8.85         10.44         1.25 o                         
   2  16  12         10.90         10.69         1.36 o                         
   3  16  12         46.59         44.10         2.48 o                         
   4  16  12          1.04         -1.54         1.56 o                         
   1  17  12          4.08          4.38         1.38 o                         
   2  17  12         14.53         16.81         1.64 o                         
   3  17  12          2.59          2.31         1.51 o                         
   4  17  12          5.57          7.68         2.57 o                         
   0  18  12         23.80         30.40         3.38 o                         
   1  18  12         48.17         47.79         2.35 o                         
   2  18  12          3.93          4.26         1.63 o                         
   3  18  12         10.72         16.24         1.84 o                         
   1  19  12          2.41          3.83         1.45 o                         
   2  19  12          0.75          3.34         2.51 o                         
   3  19  12          0.63         -1.61         2.70 o                         
   0  20  12         20.76         26.49         3.11 o                         
   1  20  12          0.46          0.59         3.16 o                         
   2  20  12          0.01         -0.29         2.66 o                         
   1  21  12          5.89          4.81         3.19 o                         
   1   1  13        216.61        213.46         1.94 o                         
   2   1  13         39.57         38.61         0.94 o                         
   3   1  13        409.86        389.12         3.07 o                         
   4   1  13         16.65         15.28         1.07 o                         
   5   1  13         34.17         38.82         1.96 o                         
   6   1  13         13.20         11.11         1.74 o                         
   0   2  13        698.93        763.98         6.93 o                         
   1   2  13       1105.02       1230.96         7.11 o                         
   2   2  13        374.99        370.90         3.05 o                         
   3   2  13         58.30         47.78         1.19 o                         
   4   2  13         65.58         67.37         1.86 o                         
   5   2  13          3.71          0.78         1.38 o                         
   6   2  13          9.12          8.29         1.49 o                         
   1   3  13         20.27         15.96         0.77 o                         
   2   3  13          6.69          6.50         0.51 o                         
   3   3  13        282.37        278.15         2.58 o                         
   4   3  13         49.94         49.50         1.58 o                         
   5   3  13         21.18         20.10         1.53 o                         
   6   3  13          5.58          7.08         2.00 o                         
   0   4  13         76.58         82.14         2.37 o                         
   1   4  13        365.36        408.56         3.10 o                         
   2   4  13         62.80         67.26         1.64 o                         
   3   4  13        505.17        535.57         3.85 o                         
   4   4  13         25.08         23.55         1.21 o                         
   5   4  13          5.91          5.37         1.18 o                         
   6   4  13          0.05         -0.15         1.75 o                         
   1   5  13        259.21        262.78         2.69 o                         
   2   5  13         47.73         41.05         1.14 o                         
   3   5  13        433.89        492.61         3.72 o                         
   4   5  13        186.87        197.59         2.73 o                         
   5   5  13          2.35          2.39         1.95 o                         
   6   5  13         42.99         37.32         2.74 o                         
   0   6  13        655.40        715.71         8.02 o                         
   1   6  13         10.10         13.39         0.82 o                         
   2   6  13         17.94         11.33         0.86 o                         
   3   6  13         17.81         12.04         0.82 o                         
   4   6  13        248.63        261.95         3.39 o                         
   5   6  13         11.92         12.91         1.23 o                         
   6   6  13         24.69         24.35         3.11 o                         
   1   7  13         68.75         67.94         2.33 o                         
   2   7  13         38.12         20.88         0.99 o                         
   3   7  13        269.53        203.27         2.49 o                         
   4   7  13         12.10         10.62         1.16 o                         
   5   7  13          2.18          2.34         1.07 o                         
   6   7  13         12.21         10.13         2.07 o                         
   0   8  13        698.33        690.95         9.25 o                         
   1   8  13         75.35         75.13         1.99 o                         
   2   8  13         74.62         48.10         1.56 o                         
   3   8  13         15.02         13.31         1.11 o                         
   4   8  13          0.41          0.87         1.02 o                         
   5   8  13          3.87          2.46         1.39 o                         
   6   8  13          6.82          5.61         2.04 o                         
   1   9  13        724.01        720.26         5.50 o                         
   2   9  13         92.20         73.37         1.51 o                         
   3   9  13         22.27         16.68         1.28 o                         
   4   9  13         25.98         22.99         1.61 o                         
   5   9  13          0.26          0.21         1.09 o                         
   6   9  13          0.04         -1.79         1.79 o                         
   0  10  13        788.72        774.56         9.17 o                         
   1  10  13          0.00         -0.07         0.62 o                         
   2  10  13          0.04          0.37         0.95 o                         
   3  10  13          4.21          4.78         0.96 o                         
   4  10  13          6.80          4.43         1.35 o                         
   5  10  13         50.06         59.20         2.55 o                         
   1  11  13          1.01          1.51         0.67 o                         
   2  11  13          5.30          3.15         0.71 o                         
   3  11  13          0.00          0.60         1.16 o                         
   4  11  13          0.14          0.28         1.08 o                         
   5  11  13          0.07          0.74         2.06 o                         
   0  12  13        859.36        867.63        10.33 o                         
   1  12  13          1.24          2.95         0.87 o                         
   2  12  13          1.16         -0.09         0.88 o                         
   3  12  13        198.47        196.00         3.18 o                         
   4  12  13         49.68         51.30         2.12 o                         
   5  12  13          0.63          0.12         3.12 o                         
   1  13  13         14.93         12.90         1.03 o                         
   2  13  13        103.06        104.63         2.97 o                         
   3  13  13         25.53         20.99         1.26 o                         
   4  13  13         16.46         25.13         1.74 o                         
   5  13  13          1.95          2.74         2.34 o                         
   0  14  13        568.06        635.01        16.14 o                         
   1  14  13         21.51         21.24         1.95 o                         
   2  14  13          2.93          1.80         0.92 o                         
   3  14  13          0.38          3.33         1.63 o                         
   4  14  13          2.45          0.12         1.71 o                         
   5  14  13         12.64         17.22         2.52 o                         
   1  15  13         14.14          9.96         1.42 o                         
   2  15  13          0.07         -1.27         1.27 o                         
   3  15  13         51.03         57.67         2.37 o                         
   4  15  13          9.75         13.27         1.64 o                         
   0  16  13          3.18          2.72         1.66 o                         
   1  16  13          0.56          2.38         1.08 o                         
   2  16  13         13.04         12.87         1.58 o                         
   3  16  13          1.57          2.68         1.83 o                         
   4  16  13          2.95         -1.12         2.87 o                         
   1  17  13         56.77         60.29         2.30 o                         
   2  17  13         13.15         12.84         1.46 o                         
   3  17  13          4.71          3.35         2.11 o                         
   4  17  13          3.34          4.94         2.56 o                         
   0  18  13          1.30         -0.04         1.80 o                         
   1  18  13         22.58         21.98         1.71 o                         
   2  18  13          5.04          2.18         1.91 o                         
   3  18  13          1.51         -3.00         3.04 o                         
   1  19  13          0.01         -0.02         1.88 o                         
   2  19  13          1.46         -1.05         2.59 o                         
   3  19  13         86.92        105.81         6.75 o                         
   0  20  13          4.16          5.49         4.54 o                         
   1  20  13          6.60          5.22         1.97 o                         
   2  20  13          0.83         -1.80         2.64 o                         
   1  21  13          7.46          7.28         2.46 o                         
   0   0  14        157.07        180.23         9.28 o                         
   1   0  14         24.90         33.55         1.45 o                         
   2   0  14         51.64         47.96         1.96 o                         
   3   0  14        403.68        389.40         4.40 o                         
   4   0  14        120.65        119.24         4.24 o                         
   5   0  14          9.40          4.69         2.17 o                         
   6   0  14          7.61          1.63         2.85 o                         
   1   1  14        362.58        365.63         2.70 o                         
   2   1  14       1297.15       1228.46         7.09 o                         
   3   1  14        347.47        337.07         2.84 o                         
   4   1  14          7.07          5.42         0.89 o                         
   5   1  14         64.26         68.53         2.67 o                         
   6   1  14         24.37         29.27         2.16 o                         
   0   2  14       3092.22       3509.72        27.44 o                         
   1   2  14        564.49        600.25         4.06 o                         
   2   2  14          4.87          4.15         0.57 o                         
   3   2  14        353.93        378.47         3.12 o                         
   4   2  14        170.22        187.97         2.98 o                         
   5   2  14          0.69          0.78         1.40 o                         
   6   2  14          8.27          7.89         1.77 o                         
   1   3  14          3.56          2.62         0.58 o                         
   2   3  14         63.35         60.23         1.29 o                         
   3   3  14        153.10        138.55         1.86 o                         
   4   3  14         67.73         66.61         1.75 o                         
   5   3  14          1.03          0.75         1.35 o                         
   6   3  14          0.34         -0.73         1.52 o                         
   0   4  14         20.84         17.18         1.08 o                         
   1   4  14          2.83          2.69         0.52 o                         
   2   4  14          2.49          1.58         0.52 o                         
   3   4  14         37.98         37.92         1.39 o                         
   4   4  14          4.12          1.65         0.88 o                         
   5   4  14         14.13         13.43         1.43 o                         
   6   4  14         76.52         76.64         4.59 o                         
   1   5  14         83.71         80.09         1.42 o                         
   2   5  14         75.57         67.20         1.53 o                         
   3   5  14         14.42         15.57         0.87 o                         
   4   5  14        213.50        205.18         2.86 o                         
   5   5  14          3.38          2.23         1.12 o                         
   6   5  14          0.03          2.60         2.03 o                         
   0   6  14         30.91         30.08         1.70 o                         
   1   6  14         12.12         12.15         0.82 o                         
   2   6  14          0.67          1.14         0.69 o                         
   3   6  14         54.49         55.14         1.51 o                         
   4   6  14         88.24         85.83         1.93 o                         
   5   6  14         39.59         41.59         2.10 o                         
   6   6  14         11.43         13.03         2.31 o                         
   1   7  14         27.13         21.88         1.44 o                         
   2   7  14         14.80         14.50         1.05 o                         
   3   7  14         89.55         86.21         2.41 o                         
   4   7  14         17.97         21.15         1.37 o                         
   5   7  14          3.04          0.70         1.73 o                         
   6   7  14          2.38          3.52         3.85 o                         
   0   8  14        142.62        156.02         3.36 o                         
   1   8  14        761.27        822.24         5.88 o                         
   2   8  14         42.18         38.34         1.31 o                         
   3   8  14          5.81          1.90         0.84 o                         
   4   8  14          9.87         10.47         1.10 o                         
   5   8  14         36.64         51.00         2.60 o                         
   6   8  14         39.11         40.63         3.52 o                         
   1   9  14        204.99        189.71         2.40 o                         
   2   9  14        223.23        193.12         2.61 o                         
   3   9  14          9.66          5.36         0.93 o                         
   4   9  14          7.89          6.16         1.28 o                         
   5   9  14         34.47         37.69         2.36 o                         
   0  10  14        804.19        822.48         9.63 o                         
   1  10  14         40.40         35.25         1.51 o                         
   2  10  14        130.99        121.23         2.15 o                         
   3  10  14         27.31         20.97         1.39 o                         
   4  10  14         28.21         33.08         1.82 o                         
   5  10  14          5.38          6.46         2.33 o                         
   1  11  14         77.89         70.37         1.71 o                         
   2  11  14         24.30         19.01         1.24 o                         
   3  11  14          0.15         -0.17         0.96 o                         
   4  11  14         16.97         19.82         1.67 o                         
   5  11  14         14.96         23.60         3.41 o                         
   0  12  14        623.91        675.15         8.78 o                         
   1  12  14          2.94          2.24         0.88 o                         
   2  12  14          0.12         -0.57         1.10 o                         
   3  12  14          0.46          1.64         1.39 o                         
   4  12  14          3.10          4.94         1.20 o                         
   5  12  14          0.24         -2.74         2.74 o                         
   1  13  14        131.74        127.27         2.93 o                         
   2  13  14         48.33         47.04         1.87 o                         
   3  13  14          3.86          4.58         1.41 o                         
   4  13  14          3.56          2.48         2.34 o                         
   5  13  14         59.76         86.38         3.78 o                         
   0  14  14        620.84        626.11        12.62 o                         
   1  14  14         27.65         24.43         1.56 o                         
   2  14  14          0.46         -0.74         1.03 o                         
   3  14  14          7.13          9.21         1.26 o                         
   4  14  14          0.22          5.91         2.43 o                         
   1  15  14         19.80         17.45         1.72 o                         
   2  15  14         79.83         93.62         2.73 o                         
   3  15  14         52.73         59.48         3.28 o                         
   4  15  14         17.95         14.93         2.33 o                         
   0  16  14         11.00         10.70         1.98 o                         
   1  16  14        104.49        114.56         2.68 o                         
   2  16  14          0.23          1.78         1.34 o                         
   3  16  14          0.01         -0.16         1.37 o                         
   4  16  14          9.18         10.27         2.08 o                         
   1  17  14          0.80          1.15         1.27 o                         
   2  17  14         60.12         70.03         4.60 o                         
   3  17  14          0.12         -1.80         2.28 o                         
   0  18  14          1.83          0.23         1.71 o                         
   1  18  14          3.78          3.16         2.01 o                         
   2  18  14          0.36          1.55         2.01 o                         
   3  18  14          6.14          5.56         3.92 o                         
   1  19  14          0.24         -0.63         2.14 o                         
   2  19  14          2.48          2.28         1.78 o                         
   0  20  14         16.26         -7.80        12.35 o                         
   1  20  14          6.32          0.34         3.01 o                         
   2  20  14          0.56         -0.22         3.17 o                         
   1   1  15        152.08        149.97         2.02 o                         
   2   1  15        173.11        177.02         1.88 o                         
   3   1  15          1.79          0.95         0.80 o                         
   4   1  15        184.38        185.31         2.79 o                         
   5   1  15          7.64          6.25         1.40 o                         
   6   1  15          1.21          3.61         1.89 o                         
   0   2  15          5.03          7.59         1.47 o                         
   1   2  15         67.76         61.90         1.80 o                         
   2   2  15         80.52         63.85         1.18 o                         
   3   2  15         83.73         81.06         1.87 o                         
   4   2  15          0.79          2.47         1.21 o                         
   5   2  15          2.52          5.17         1.46 o                         
   6   2  15          0.49          1.22         1.99 o                         
   1   3  15         68.62         69.09         1.50 o                         
   2   3  15        101.85         89.71         1.48 o                         
   3   3  15          0.41          0.85         0.90 o                         
   4   3  15         29.56         27.59         1.35 o                         
   5   3  15          3.63          1.40         1.74 o                         
   6   3  15         36.57         29.25         2.64 o                         
   0   4  15        421.79        414.60         5.19 o                         
   1   4  15         93.44         85.26         1.90 o                         
   2   4  15        178.18        162.19         2.40 o                         
   3   4  15         15.21         18.99         1.00 o                         
   4   4  15        335.51        344.89         3.87 o                         
   5   4  15         11.81         11.00         2.09 o                         
   6   4  15         52.41         56.89         4.66 o                         
   1   5  15          9.43          8.73         0.74 o                         
   2   5  15          0.17         -0.58         0.71 o                         
   3   5  15        118.54        123.22         2.00 o                         
   4   5  15          0.10          0.36         0.89 o                         
   5   5  15         50.30         57.10         2.40 o                         
   6   5  15          8.65          2.65         3.02 o                         
   0   6  15       1503.72       1637.21        16.49 o                         
   1   6  15        364.63        396.76         4.02 o                         
   2   6  15        113.86         83.45         2.20 o                         
   3   6  15        159.71        142.23         2.56 o                         
   4   6  15         57.22         49.05         1.75 o                         
   5   6  15          2.00         -0.93         1.92 o                         
   6   6  15         31.14         35.03         2.50 o                         
   1   7  15         13.77          6.66         0.72 o                         
   2   7  15         25.96         14.32         0.94 o                         
   3   7  15          1.19          2.64         0.83 o                         
   4   7  15         12.42         12.78         1.24 o                         
   5   7  15          3.93          5.62         1.27 o                         
   6   7  15          0.19         -2.11         2.59 o                         
   0   8  15        163.44        152.89         3.29 o                         
   1   8  15        229.72        225.01         2.54 o                         
   2   8  15        262.73        231.97         2.85 o                         
   3   8  15         89.75         68.42         2.18 o                         
   4   8  15          0.47          2.63         1.37 o                         
   5   8  15          0.70          0.86         1.56 o                         
   1   9  15          0.45          0.45         0.67 o                         
   2   9  15         61.03         51.87         2.19 o                         
   3   9  15         30.21         28.02         1.44 o                         
   4   9  15          0.74          0.68         1.24 o                         
   5   9  15        117.21        139.36         3.76 o                         
   0  10  15         62.24         57.89         3.38 o                         
   1  10  15        266.64        256.23         2.78 o                         
   2  10  15         25.53         23.88         1.34 o                         
   3  10  15         17.11         16.82         1.19 o                         
   4  10  15         32.97         33.61         2.02 o                         
   5  10  15         21.59         26.05         2.34 o                         
   1  11  15         46.85         40.00         1.77 o                         
   2  11  15         86.40         85.26         2.15 o                         
   3  11  15          0.39         -0.36         1.12 o                         
   4  11  15         54.22         52.14         2.24 o                         
   5  11  15          6.45          0.50         2.08 o                         
   0  12  15         47.01         45.12         2.50 o                         
   1  12  15         23.63         20.32         1.20 o                         
   2  12  15          0.50          1.64         1.06 o                         
   3  12  15         16.16         15.13         1.64 o                         
   4  12  15          8.64          9.35         1.72 o                         
   5  12  15         43.49         45.02         2.95 o                         
   1  13  15         21.98         22.88         1.57 o                         
   2  13  15         28.65         31.63         2.26 o                         
   3  13  15         37.23         39.42         2.20 o                         
   4  13  15          1.77          1.77         1.56 o                         
   5  13  15          8.28         10.18         1.85 o                         
   0  14  15         53.64         48.38         2.77 o                         
   1  14  15        320.01        349.38         4.51 o                         
   2  14  15          9.14          7.06         1.28 o                         
   3  14  15          1.17          3.01         1.25 o                         
   4  14  15          0.78          0.81         2.33 o                         
   1  15  15          6.91          6.64         1.19 o                         
   2  15  15          3.18          3.70         1.31 o                         
   3  15  15         22.30         22.55         1.58 o                         
   4  15  15          1.88          3.26         1.84 o                         
   0  16  15         35.69         39.33         2.96 o                         
   1  16  15         21.70         20.71         1.60 o                         
   2  16  15         91.64        102.65         3.26 o                         
   3  16  15          6.57         10.93         2.04 o                         
   4  16  15          1.80         -1.56         1.56 o                         
   1  17  15          2.25          2.72         1.23 o                         
   2  17  15         19.67         26.92         1.78 o                         
   3  17  15          0.16          0.89         1.96 o                         
   0  18  15          1.41          0.45         1.79 o                         
   1  18  15         20.53         18.05         2.44 o                         
   2  18  15          0.88         -0.58         1.79 o                         
   3  18  15          5.62          3.01         3.07 o                         
   1  19  15          3.16         -2.50         3.67 o                         
   2  19  15          1.77         -1.07         3.83 o                         
   0  20  15         27.88         17.40         4.46 o                         
   1  20  15          1.11         -1.28         1.72 o                         
   0   0  16        505.81        500.86         8.12 o                         
   1   0  16          2.34          1.68         0.91 o                         
   2   0  16       4018.97       4191.68        32.70 o                         
   3   0  16         84.25         78.69         3.59 o                         
   4   0  16         13.69         13.71         1.58 o                         
   5   0  16         95.45        101.39         5.65 o                         
   6   0  16          0.00         -0.44         3.15 o                         
   1   1  16         74.38         63.77         1.86 o                         
   2   1  16        133.72        128.60         2.02 o                         
   3   1  16        182.19        168.75         2.10 o                         
   4   1  16         48.08         45.18         1.84 o                         
   5   1  16          0.33          1.31         1.33 o                         
   6   1  16          0.01         -0.80         2.48 o                         
   0   2  16        334.83        332.05         4.44 o                         
   1   2  16         95.62        101.98         1.76 o                         
   2   2  16        140.10        140.89         1.86 o                         
   3   2  16          1.69          1.46         0.73 o                         
   4   2  16         12.42         10.40         1.01 o                         
   5   2  16         70.19         73.41         2.51 o                         
   6   2  16          0.55         -1.57         2.91 o                         
   1   3  16          1.00          0.83         0.55 o                         
   2   3  16        370.47        358.13         3.19 o                         
   3   3  16         18.18         17.34         1.04 o                         
   4   3  16         23.81         17.81         1.44 o                         
   5   3  16         29.62         34.30         1.95 o                         
   6   3  16         16.21         17.72         2.49 o                         
   0   4  16          0.37         -0.40         1.04 o                         
   1   4  16          0.12         -0.11         0.59 o                         
   2   4  16         18.29         18.14         0.94 o                         
   3   4  16         68.63         66.41         1.52 o                         
   4   4  16         91.36         84.82         2.14 o                         
   5   4  16          0.12         -1.61         1.61 o                         
   6   4  16          0.23         -1.69         1.69 o                         
   1   5  16        117.63        117.64         1.70 o                         
   2   5  16        229.54        217.65         2.38 o                         
   3   5  16         29.82         24.82         1.44 o                         
   4   5  16        191.99        186.64         2.90 o                         
   5   5  16          0.01         -1.29         1.29 o                         
   6   5  16          0.46         -0.16         2.29 o                         
   0   6  16        127.71        139.64         4.10 o                         
   1   6  16        210.36        198.85         2.47 o                         
   2   6  16         99.91         92.87         2.37 o                         
   3   6  16        111.50        109.73         2.14 o                         
   4   6  16        157.30        165.84         3.05 o                         
   5   6  16         13.68          8.49         1.66 o                         
   6   6  16          6.08          1.03         3.33 o                         
   1   7  16        607.49        599.70         4.88 o                         
   2   7  16        400.91        413.99         4.08 o                         
   3   7  16          0.73          0.33         0.79 o                         
   4   7  16         65.67         67.11         2.78 o                         
   5   7  16          5.27          3.01         1.80 o                         
   0   8  16         26.94         25.40         2.32 o                         
   1   8  16         37.79         36.28         1.24 o                         
   2   8  16         45.26         30.75         1.46 o                         
   3   8  16          0.16          0.12         1.07 o                         
   4   8  16          4.10          6.83         1.24 o                         
   5   8  16          9.61         10.20         3.22 o                         
   1   9  16        198.17        191.09         2.65 o                         
   2   9  16         84.46         69.54         2.84 o                         
   3   9  16         14.46          9.26         1.06 o                         
   4   9  16          0.16          0.64         1.29 o                         
   5   9  16         35.51         36.47         2.42 o                         
   0  10  16        217.45        213.17         4.21 o                         
   1  10  16        163.26        152.73         3.78 o                         
   2  10  16          5.11          3.45         0.85 o                         
   3  10  16         18.97         17.51         1.31 o                         
   4  10  16         70.01         71.63         2.34 o                         
   5  10  16         21.75         23.22         2.25 o                         
   1  11  16          5.94          5.82         0.96 o                         
   2  11  16          5.66          6.90         0.89 o                         
   3  11  16          0.47         -1.13         1.21 o                         
   4  11  16          0.19         -0.38         1.12 o                         
   5  11  16          1.45          3.39         2.16 o                         
   0  12  16        166.01        176.67         4.62 o                         
   1  12  16         15.45         15.02         1.12 o                         
   2  12  16          3.37          3.37         1.03 o                         
   3  12  16          0.82          1.52         1.15 o                         
   4  12  16          0.00         -0.70         1.57 o                         
   5  12  16          2.95          4.66         1.69 o                         
   1  13  16          5.69          4.86         1.05 o                         
   2  13  16          1.13          1.56         1.34 o                         
   3  13  16         30.78         24.07         1.66 o                         
   4  13  16         23.10         31.56         2.70 o                         
   0  14  16         73.82         69.88         4.03 o                         
   1  14  16        116.37        112.40         4.34 o                         
   2  14  16         63.00         75.87         2.44 o                         
   3  14  16          0.60         -0.15         1.01 o                         
   4  14  16        160.50        182.62         7.59 o                         
   1  15  16         47.12         51.80         2.20 o                         
   2  15  16         86.82         93.23         2.76 o                         
   3  15  16          8.31          8.23         2.64 o                         
   4  15  16          9.47          7.08         2.23 o                         
   0  16  16         92.74         90.24         3.57 o                         
   1  16  16          0.82          0.57         1.83 o                         
   2  16  16          7.18          9.28         1.45 o                         
   3  16  16          6.57          7.02         1.59 o                         
   1  17  16         71.56         73.26         2.68 o                         
   2  17  16         11.15          9.37         2.61 o                         
   3  17  16          0.16         -0.81         3.57 o                         
   0  18  16          2.20          2.84         2.47 o                         
   1  18  16          1.73          0.73         2.22 o                         
   2  18  16         13.52         12.31         4.06 o                         
   1  19  16          0.64         -0.12         3.88 o                         
   2  19  16          0.60          0.42         2.22 o                         
   0  20  16          0.21         -0.67         6.91 o                         
   1  20  16          4.91         12.76         3.53 o                         
   1   1  17        215.17        218.66         2.50 o                         
   2   1  17        756.53        752.79         5.34 o                         
   3   1  17         15.24         17.05         0.98 o                         
   4   1  17          2.80          3.30         1.13 o                         
   5   1  17         26.19         27.54         2.42 o                         
   6   1  17         10.70          6.27         2.04 o                         
   0   2  17         44.04         34.76         1.74 o                         
   1   2  17          1.11         -0.62         0.64 o                         
   2   2  17         14.12         13.18         1.35 o                         
   3   2  17          0.33         -0.63         0.92 o                         
   4   2  17          4.12          2.72         1.14 o                         
   5   2  17          0.01          2.08         2.08 o                         
   6   2  17          0.03         -1.81         5.18 o                         
   1   3  17         33.71         29.53         1.14 o                         
   2   3  17          3.32          2.87         0.82 o                         
   3   3  17         65.46         59.43         1.53 o                         
   4   3  17        145.82        154.27         2.89 o                         
   5   3  17         28.01         33.16         2.13 o                         
   6   3  17         10.97          7.86         3.70 o                         
   0   4  17        180.71        175.60         3.37 o                         
   1   4  17         16.96         15.12         0.85 o                         
   2   4  17        197.61        209.41         2.78 o                         
   3   4  17          9.10          8.21         1.05 o                         
   4   4  17          0.98          4.62         1.48 o                         
   5   4  17          2.34          2.14         1.92 o                         
   6   4  17          4.68          2.42         3.10 o                         
   1   5  17        168.41        161.19         2.04 o                         
   2   5  17         23.05         21.67         1.02 o                         
   3   5  17          2.43          2.02         0.86 o                         
   4   5  17        194.25        199.53         3.45 o                         
   5   5  17         60.36         66.51         3.06 o                         
   6   5  17          1.91        -24.48        24.48 o                         
   0   6  17        125.80        124.11         3.04 o                         
   1   6  17          6.45          3.22         0.81 o                         
   2   6  17         90.88         76.25         2.12 o                         
   3   6  17         19.19         18.69         1.31 o                         
   4   6  17          7.81         10.72         1.24 o                         
   5   6  17          5.18          0.61         1.86 o                         
   1   7  17         33.79         26.92         1.26 o                         
   2   7  17        117.93         81.59         2.57 o                         
   3   7  17          5.26          4.32         1.00 o                         
   4   7  17         11.44          7.89         1.47 o                         
   5   7  17          5.34          8.00         2.47 o                         
   0   8  17         44.05         45.04         3.42 o                         
   1   8  17        385.95        362.63         3.47 o                         
   2   8  17         80.42         67.71         1.93 o                         
   3   8  17         16.82         15.21         1.20 o                         
   4   8  17         23.43         26.57         1.80 o                         
   5   8  17         25.42         29.31         2.29 o                         
   1   9  17        146.04        149.94         2.43 o                         
   2   9  17        242.72        276.70         3.85 o                         
   3   9  17         21.27         19.30         1.44 o                         
   4   9  17         23.64         24.22         1.57 o                         
   5   9  17         54.35         60.59         3.39 o                         
   0  10  17          4.13          1.94         1.18 o                         
   1  10  17         16.29         13.90         1.27 o                         
   2  10  17         38.36         31.10         1.53 o                         
   3  10  17          2.17          0.86         1.48 o                         
   4  10  17         11.31         15.90         1.78 o                         
   5  10  17         40.50         51.94         4.23 o                         
   1  11  17          0.37         -1.33         1.55 o                         
   2  11  17         14.35         18.84         1.34 o                         
   3  11  17          2.04          0.32         1.35 o                         
   4  11  17        145.06        179.17         4.46 o                         
   5  11  17         16.43         23.55         2.65 o                         
   0  12  17          5.97          4.10         1.50 o                         
   1  12  17         19.98         19.73         1.57 o                         
   2  12  17         68.27         68.12         2.18 o                         
   3  12  17         11.81          9.68         1.68 o                         
   4  12  17         80.20         75.95         3.73 o                         
   1  13  17          2.81          2.52         1.06 o                         
   2  13  17         42.72         55.04         1.99 o                         
   3  13  17          8.51          9.81         1.35 o                         
   4  13  17         51.26         53.67         3.71 o                         
   0  14  17         51.40         48.37         2.91 o                         
   1  14  17        139.05        152.46         3.76 o                         
   2  14  17          2.45          2.71         1.34 o                         
   3  14  17          3.80          0.76         1.29 o                         
   4  14  17          0.63         -2.03         2.03 o                         
   1  15  17         43.41         42.77         2.17 o                         
   2  15  17          8.88          6.90         1.52 o                         
   3  15  17          4.72          5.75         2.09 o                         
   4  15  17         19.19         15.18         3.73 o                         
   0  16  17        129.26        136.22         5.13 o                         
   1  16  17         85.54         90.96         2.90 o                         
   2  16  17          9.23          6.32         1.58 o                         
   3  16  17          0.06         -2.11         2.11 o                         
   1  17  17          9.57          8.35         2.37 o                         
   2  17  17         20.32         11.81         3.05 o                         
   3  17  17          1.53         -0.65         5.88 o                         
   0  18  17          2.55          6.96         4.21 o                         
   1  18  17          0.80         -0.69         2.14 o                         
   2  18  17          0.00          0.67         2.10 o                         
   1  19  17          3.98          1.32         1.51 o                         
   0   0  18         72.51         71.00         5.77 o                         
   1   0  18        366.16        384.67         5.33 o                         
   2   0  18          9.00          5.32         1.26 o                         
   3   0  18          5.21          5.58         1.04 o                         
   4   0  18        123.56        136.28         5.14 o                         
   5   0  18          0.74          1.07         3.20 o                         
   6   0  18          9.85          2.99         3.28 o                         
   1   1  18       1176.71       1256.65         8.61 o                         
   2   1  18        159.58        150.56         2.19 o                         
   3   1  18         11.95         10.91         0.91 o                         
   4   1  18         21.97         22.99         1.72 o                         
   5   1  18         16.11         13.56         2.43 o                         
   6   1  18          0.05          4.37         1.95 o                         
   0   2  18        332.42        322.54         4.36 o                         
   1   2  18        841.25        850.06         6.41 o                         
   2   2  18         16.97         16.39         0.89 o                         
   3   2  18          1.02          1.14         0.78 o                         
   4   2  18         22.12         22.21         1.41 o                         
   5   2  18          7.37          4.59         1.44 o                         
   6   2  18          0.14        -12.04        12.49 o                         
   1   3  18          3.05          3.17         0.74 o                         
   2   3  18          0.77          0.89         0.77 o                         
   3   3  18         17.57         13.73         0.97 o                         
   4   3  18          0.05          0.71         1.36 o                         
   5   3  18          0.11          3.30         1.64 o                         
   0   4  18         38.06         36.74         1.69 o                         
   1   4  18          9.04          8.29         0.81 o                         
   2   4  18         24.48         26.19         1.36 o                         
   3   4  18          0.86          0.02         1.11 o                         
   4   4  18         45.48         47.57         2.14 o                         
   5   4  18         48.53         53.25         2.82 o                         
   1   5  18          6.92          5.36         0.82 o                         
   2   5  18         48.57         48.27         1.40 o                         
   3   5  18         22.66         26.05         1.64 o                         
   4   5  18          0.17         -0.78         1.17 o                         
   5   5  18         17.42         20.82         2.50 o                         
   0   6  18         23.96         21.43         1.56 o                         
   1   6  18          6.52          2.49         0.79 o                         
   2   6  18        197.16        183.85         2.79 o                         
   3   6  18          1.73         -0.81         1.01 o                         
   4   6  18         56.36         53.44         2.38 o                         
   5   6  18         78.74         79.99         3.35 o                         
   1   7  18         16.06         18.80         1.27 o                         
   2   7  18        371.89        381.87         5.03 o                         
   3   7  18          2.84          1.77         1.32 o                         
   4   7  18         36.94         36.29         1.94 o                         
   5   7  18         33.91         36.81         2.79 o                         
   0   8  18         60.13         52.91         3.17 o                         
   1   8  18        233.60        253.15         3.19 o                         
   2   8  18        340.96        360.02         4.27 o                         
   3   8  18          0.01         -0.72         1.10 o                         
   4   8  18         45.37         43.97         2.03 o                         
   5   8  18         99.06        109.04         6.39 o                         
   1   9  18        239.03        219.14         3.78 o                         
   2   9  18          2.27         -0.92         0.92 o                         
   3   9  18         50.74         49.13         2.60 o                         
   4   9  18         19.66         27.10         1.70 o                         
   5   9  18          7.66          5.71         1.97 o                         
   0  10  18        114.16        111.46         3.41 o                         
   1  10  18         35.01         32.99         1.69 o                         
   2  10  18         26.50         23.02         1.52 o                         
   3  10  18          1.03          1.08         1.14 o                         
   4  10  18          9.31         10.66         1.73 o                         
   5  10  18         14.91         23.73         2.68 o                         
   1  11  18          4.36          4.18         0.97 o                         
   2  11  18          0.62         -1.46         1.65 o                         
   3  11  18          3.46          3.56         1.50 o                         
   4  11  18         11.90         11.84         2.32 o                         
   0  12  18         12.12         10.34         1.65 o                         
   1  12  18         23.59         22.86         1.57 o                         
   2  12  18          0.02          0.02         1.09 o                         
   3  12  18         14.77         20.09         1.66 o                         
   4  12  18          7.03          0.79         1.70 o                         
   1  13  18        136.45        140.41         3.57 o                         
   2  13  18          5.87          5.80         1.40 o                         
   3  13  18          0.41          3.69         1.48 o                         
   4  13  18          8.96          1.88         4.56 o                         
   0  14  18         11.45         11.89         1.80 o                         
   1  14  18         13.69         11.41         1.31 o                         
   2  14  18          2.66          1.25         1.42 o                         
   3  14  18         35.70         39.19         2.56 o                         
   4  14  18          7.36         11.27         2.37 o                         
   1  15  18        191.00        202.31         4.03 o                         
   2  15  18         55.28         78.58         4.24 o                         
   3  15  18          0.60         -1.72         3.71 o                         
   0  16  18          7.30          8.33         3.25 o                         
   1  16  18         11.53         11.75         1.54 o                         
   2  16  18        110.88        110.02         3.56 o                         
   3  16  18          5.76          2.54         3.53 o                         
   1  17  18          4.72          1.84         2.01 o                         
   2  17  18         15.26          9.44         3.57 o                         
   0  18  18          0.79          0.98         2.67 o                         
   1  18  18         12.33         11.20         2.09 o                         
   2  18  18          4.79          5.13         1.74 o                         
   1  19  18          5.77          4.44         2.67 o                         
   1   1  19          0.46          0.69         1.01 o                         
   2   1  19         17.13         14.86         1.11 o                         
   3   1  19         34.54         31.92         1.31 o                         
   4   1  19         10.23         10.60         1.34 o                         
   5   1  19         58.30         61.84         2.46 o                         
   0   2  19        196.21        196.36         3.10 o                         
   1   2  19        517.72        514.50         4.71 o                         
   2   2  19        124.20        134.78         2.11 o                         
   3   2  19         15.42         13.85         1.43 o                         
   4   2  19          9.39          9.97         1.21 o                         
   5   2  19          1.38          1.31         1.48 o                         
   1   3  19         32.31         23.12         1.35 o                         
   2   3  19        144.71        144.06         2.34 o                         
   3   3  19          1.18         -0.47         0.90 o                         
   4   3  19         31.33         30.82         2.89 o                         
   5   3  19         30.61         31.68         2.46 o                         
   0   4  19        491.32        488.75         6.27 o                         
   1   4  19         62.23         48.74         1.53 o                         
   2   4  19          0.10         -0.84         0.84 o                         
   3   4  19         22.00         21.15         1.51 o                         
   4   4  19         66.36         77.12         2.65 o                         
   5   4  19          1.24          1.37         1.79 o                         
   1   5  19          7.29          4.82         0.91 o                         
   2   5  19          4.77          4.59         0.92 o                         
   3   5  19          2.92          2.65         1.10 o                         
   4   5  19         18.34         17.88         1.57 o                         
   5   5  19         16.81         16.01         2.26 o                         
   0   6  19          2.46          2.23         1.27 o                         
   1   6  19         33.66         30.69         1.38 o                         
   2   6  19         11.00          7.78         1.25 o                         
   3   6  19          6.18          6.63         1.36 o                         
   4   6  19        200.14        220.39         3.90 o                         
   5   6  19         10.58          1.19         2.01 o                         
   1   7  19         36.10         27.29         1.59 o                         
   2   7  19          1.49          1.46         1.08 o                         
   3   7  19         35.54         33.62         1.87 o                         
   4   7  19          0.00          3.05         1.44 o                         
   5   7  19         59.85         60.39         4.12 o                         
   0   8  19         79.83         76.30         2.58 o                         
   1   8  19         13.77         13.70         1.18 o                         
   2   8  19        263.07        243.42         3.58 o                         
   3   8  19          3.62          5.09         1.73 o                         
   4   8  19          1.21          1.63         1.23 o                         
   5   8  19          0.77         -1.75         2.65 o                         
   1   9  19          4.70          1.93         0.98 o                         
   2   9  19         10.97          7.13         0.99 o                         
   3   9  19          7.25          8.26         1.32 o                         
   4   9  19         56.51         68.98         2.98 o                         
   5   9  19         18.29         19.38         2.01 o                         
   0  10  19          0.37          0.87         1.15 o                         
   1  10  19         46.23         39.79         1.89 o                         
   2  10  19         20.50         18.03         1.34 o                         
   3  10  19          0.73          2.47         1.52 o                         
   4  10  19         39.79         47.77         2.97 o                         
   1  11  19          9.88          7.25         1.20 o                         
   2  11  19         47.18         46.85         2.04 o                         
   3  11  19         12.15         14.40         1.94 o                         
   4  11  19          1.75          3.33         2.38 o                         
   0  12  19         25.84         21.57         2.38 o                         
   1  12  19          8.23          8.05         1.87 o                         
   2  12  19         12.24          7.88         1.26 o                         
   3  12  19         23.17         24.84         1.92 o                         
   4  12  19        182.74        227.17         8.56 o                         
   1  13  19          1.26          3.31         1.42 o                         
   2  13  19          2.02          1.36         1.37 o                         
   3  13  19         50.19         59.57         4.24 o                         
   4  13  19          5.22          6.04         2.23 o                         
   0  14  19         76.09         76.07         3.74 o                         
   1  14  19         60.93         74.27         2.56 o                         
   2  14  19         68.74         65.37         2.48 o                         
   3  14  19          4.84          6.24         2.37 o                         
   1  15  19         28.10         28.27         1.99 o                         
   2  15  19          7.02          9.05         2.23 o                         
   3  15  19          4.87          1.43         2.65 o                         
   0  16  19          2.04         -0.55         2.03 o                         
   1  16  19          1.66          0.51         3.43 o                         
   2  16  19        103.02        116.98         7.31 o                         
   3  16  19          3.39         -1.30         1.92 o                         
   1  17  19          4.42          1.19         2.61 o                         
   2  17  19         11.37         10.59         1.93 o                         
   0  18  19          7.04          5.54         3.88 o                         
   1  18  19          1.22         -1.54         1.88 o                         
   0   0  20         88.22         83.30         5.40 o                         
   1   0  20        308.30        287.87         4.60 o                         
   2   0  20        670.07        730.72         9.08 o                         
   3   0  20         31.80         32.22         1.94 o                         
   4   0  20         63.58         75.71         3.49 o                         
   5   0  20         29.16         32.35         2.98 o                         
   1   1  20         40.08         35.75         1.51 o                         
   2   1  20          8.10          8.46         0.97 o                         
   3   1  20        116.21        117.59         2.07 o                         
   4   1  20          0.45         -0.60         1.20 o                         
   5   1  20          0.10          0.15         2.45 o                         
   0   2  20        264.35        268.64         4.41 o                         
   1   2  20          3.12          2.30         0.91 o                         
   2   2  20        118.31        108.70         2.14 o                         
   3   2  20          1.01          0.40         1.13 o                         
   4   2  20         26.16         26.64         1.76 o                         
   5   2  20          8.40          8.94         1.96 o                         
   1   3  20        395.47        386.65         4.84 o                         
   2   3  20         34.46         36.48         1.52 o                         
   3   3  20          3.86          2.43         1.06 o                         
   4   3  20         55.07         63.64         2.99 o                         
   5   3  20         11.63          9.28         2.04 o                         
   0   4  20          0.71          0.96         1.06 o                         
   1   4  20          0.50          2.64         0.88 o                         
   2   4  20          3.49          3.31         0.83 o                         
   3   4  20         29.59         31.43         1.75 o                         
   4   4  20         93.39        104.96         4.51 o                         
   5   4  20          0.02         -2.30         2.30 o                         
   1   5  20         49.68         40.08         1.80 o                         
   2   5  20         36.43         39.95         1.90 o                         
   3   5  20          9.27          5.29         1.46 o                         
   4   5  20         41.37         44.52         2.39 o                         
   5   5  20         18.27         12.19         2.40 o                         
   0   6  20        366.75        356.54         5.63 o                         
   1   6  20         50.44         43.61         1.83 o                         
   2   6  20         15.61         13.99         1.60 o                         
   3   6  20        201.83        214.25         3.73 o                         
   4   6  20         71.15         71.89         2.81 o                         
   5   6  20          1.19         -1.51         2.60 o                         
   1   7  20         79.11         66.51         1.97 o                         
   2   7  20        232.08        237.89         3.75 o                         
   3   7  20         73.39         76.77         2.56 o                         
   4   7  20         25.87         18.44         3.47 o                         
   5   7  20        117.29        105.04         3.69 o                         
   0   8  20          0.32          1.17         1.46 o                         
   1   8  20          2.68          1.59         0.98 o                         
   2   8  20          3.89          3.90         1.29 o                         
   3   8  20         12.37          9.70         1.50 o                         
   4   8  20          1.83          0.69         1.50 o                         
   5   8  20         28.49         28.84         5.28 o                         
   1   9  20         15.49         16.25         1.34 o                         
   2   9  20        280.41        281.99         3.86 o                         
   3   9  20          0.23          1.96         1.67 o                         
   4   9  20          7.66          4.27         2.20 o                         
   0  10  20          0.36          0.82         1.53 o                         
   1  10  20          6.50          3.13         1.10 o                         
   2  10  20         17.68         17.00         1.30 o                         
   3  10  20         50.83         58.22         2.79 o                         
   4  10  20        168.10        194.86         7.44 o                         
   1  11  20          4.88          4.97         1.30 o                         
   2  11  20          0.02          0.06         1.22 o                         
   3  11  20          2.20          3.91         1.45 o                         
   4  11  20          3.89          0.76         3.88 o                         
   0  12  20          1.75          2.72         1.70 o                         
   1  12  20          6.39          5.50         1.31 o                         
   2  12  20          0.54          0.17         1.17 o                         
   3  12  20          0.31          2.76         2.04 o                         
   4  12  20         13.52         14.63         3.12 o                         
   1  13  20          3.58          4.00         1.42 o                         
   2  13  20          0.16         -0.74         1.31 o                         
   3  13  20          0.12          3.77         2.99 o                         
   0  14  20         52.29         60.18         4.79 o                         
   1  14  20          4.04          6.43         1.80 o                         
   2  14  20          1.12          1.39         1.94 o                         
   3  14  20         32.76         31.66         3.70 o                         
   1  15  20         10.87          5.89         1.78 o                         
   2  15  20         28.24         23.57         2.24 o                         
   3  15  20         14.00         12.59         2.29 o                         
   0  16  20          5.54          8.26         3.28 o                         
   1  16  20         19.54          7.83         2.16 o                         
   2  16  20          9.98          3.61         3.16 o                         
   1  17  20         49.94         46.59         2.87 o                         
   2  17  20         41.24         45.18         5.76 o                         
   0  18  20         25.08          3.63         7.89 o                         
   1   1  21        371.16        385.12         4.26 o                         
   2   1  21         86.66         93.92         2.64 o                         
   3   1  21          0.05         -0.71         1.34 o                         
   4   1  21         14.21         13.21         1.39 o                         
   5   1  21          0.93         -1.73         1.73 o                         
   0   2  21        533.89        582.66         7.58 o                         
   1   2  21          0.29         -0.39         0.87 o                         
   2   2  21         20.10         15.80         1.31 o                         
   3   2  21          8.83         12.86         1.21 o                         
   4   2  21         48.52         43.34         2.25 o                         
   5   2  21         11.86         11.51         2.83 o                         
   1   3  21         56.44         57.58         2.09 o                         
   2   3  21          1.38          2.12         0.97 o                         
   3   3  21         51.55         53.49         1.87 o                         
   4   3  21         41.78         50.98         3.05 o                         
   5   3  21          7.43          4.93         2.27 o                         
   0   4  21        260.01        266.18         5.14 o                         
   1   4  21         38.05         39.69         2.46 o                         
   2   4  21          6.06          6.89         1.03 o                         
   3   4  21         31.05         28.35         1.66 o                         
   4   4  21         11.02         10.27         3.27 o                         
   5   4  21          1.84         -0.33         1.72 o                         
   1   5  21          0.39          0.18         1.17 o                         
   2   5  21          0.32          1.36         1.11 o                         
   3   5  21         37.27         35.82         2.54 o                         
   4   5  21         21.00         19.45         1.92 o                         
   5   5  21          9.85         11.16         2.97 o                         
   0   6  21         27.21         25.29         1.81 o                         
   1   6  21        134.05        119.32         2.88 o                         
   2   6  21         90.49         95.41         2.40 o                         
   3   6  21         23.15         24.37         2.08 o                         
   4   6  21         38.27         41.36         2.45 o                         
   5   6  21          2.23          2.10         2.24 o                         
   1   7  21         23.39         18.43         1.43 o                         
   2   7  21         53.60         54.32         2.12 o                         
   3   7  21          0.85          0.20         2.03 o                         
   4   7  21         20.49         14.41         1.58 o                         
   5   7  21          7.51          2.33         3.63 o                         
   0   8  21         19.29         12.99         1.74 o                         
   1   8  21          4.93          5.05         1.31 o                         
   2   8  21          0.04          0.07         1.00 o                         
   3   8  21         25.67         32.97         2.20 o                         
   4   8  21         10.45          7.43         2.04 o                         
   1   9  21         46.62         47.22         2.08 o                         
   2   9  21          0.03          1.53         1.10 o                         
   3   9  21         42.47         44.63         2.37 o                         
   4   9  21          4.49          1.28         1.77 o                         
   0  10  21          3.53          3.89         1.27 o                         
   1  10  21         22.78         20.11         2.46 o                         
   2  10  21          1.33          1.75         1.30 o                         
   3  10  21          7.94          5.84         1.35 o                         
   4  10  21         10.84          6.61         4.59 o                         
   1  11  21         28.73         26.38         1.71 o                         
   2  11  21          0.25         -0.29         2.13 o                         
   3  11  21        101.87        126.42         4.08 o                         
   4  11  21        127.91        155.81         7.36 o                         
   0  12  21         85.01         96.12         3.59 o                         
   1  12  21          0.64          1.71         1.22 o                         
   2  12  21          9.41          6.69         1.25 o                         
   3  12  21        152.92        179.30         5.68 o                         
   1  13  21         23.96         31.95         2.05 o                         
   2  13  21          1.24         -0.02         1.80 o                         
   3  13  21          7.41          3.76         2.77 o                         
   0  14  21          0.41          1.68         2.05 o                         
   1  14  21         19.24         17.66         1.86 o                         
   2  14  21         21.09         10.12         1.94 o                         
   3  14  21          5.50          5.69         1.81 o                         
   1  15  21         14.21         11.44         1.89 o                         
   2  15  21         54.61         48.28         4.49 o                         
   0  16  21         10.93          6.91         3.55 o                         
   1  16  21         28.06         13.90         4.22 o                         
   2  16  21          1.77          4.20         2.27 o                         
   1  17  21         29.86         24.94         2.34 o                         
   0   0  22        139.06        143.06        10.99 o                         
   1   0  22         62.35         57.57         2.93 o                         
   2   0  22         82.10         88.22         4.00 o                         
   3   0  22          2.62         -0.55         1.68 o                         
   4   0  22         17.27         20.07         3.45 o                         
   5   0  22          6.10          8.29         3.40 o                         
   1   1  22         37.80         37.33         1.72 o                         
   2   1  22        114.95        105.98         3.33 o                         
   3   1  22          2.56          3.26         1.04 o                         
   4   1  22          2.89          3.55         1.51 o                         
   5   1  22         15.19          6.74         3.04 o                         
   0   2  22        856.78        890.00        10.36 o                         
   1   2  22         41.82         41.19         1.83 o                         
   2   2  22          9.76          8.47         1.08 o                         
   3   2  22         45.74         48.90         1.89 o                         
   4   2  22         35.76         35.34         2.31 o                         
   5   2  22          2.34          1.00         2.17 o                         
   1   3  22          0.73         -0.60         1.09 o                         
   2   3  22          6.86          8.35         1.13 o                         
   3   3  22         73.26         86.56         2.40 o                         
   4   3  22          1.12          1.53         1.90 o                         
   5   3  22          5.84          0.44         3.91 o                         
   0   4  22        340.00        356.21         8.19 o                         
   1   4  22         39.18         38.22         1.89 o                         
   2   4  22          1.79          1.91         1.11 o                         
   3   4  22          1.66          1.33         1.58 o                         
   4   4  22         17.95         23.11         1.82 o                         
   5   4  22          3.53         -0.09         3.30 o                         
   1   5  22         58.51         54.88         1.85 o                         
   2   5  22         99.96        110.13         5.39 o                         
   3   5  22         17.20         16.55         1.83 o                         
   4   5  22         18.48         22.30         3.26 o                         
   5   5  22          2.60         -5.08         5.08 o                         
   0   6  22        111.97        105.85         4.00 o                         
   1   6  22         35.48         28.84         2.46 o                         
   2   6  22         78.45         75.21         2.55 o                         
   3   6  22         24.06         22.45         2.08 o                         
   4   6  22          2.74         -0.79         2.91 o                         
   1   7  22          1.88          0.72         1.75 o                         
   2   7  22          8.81         10.15         1.39 o                         
   3   7  22        193.28        215.19         5.87 o                         
   4   7  22          2.31          2.51         2.45 o                         
   0   8  22          1.65          3.70         1.63 o                         
   1   8  22          6.44          4.70         1.65 o                         
   2   8  22        126.21        128.46         2.79 o                         
   3   8  22          7.37          3.77         2.03 o                         
   4   8  22          5.66          0.63         1.66 o                         
   1   9  22          2.35          0.75         1.33 o                         
   2   9  22         14.09         15.63         1.86 o                         
   3   9  22          0.16          0.23         1.63 o                         
   4   9  22          1.86         -0.27         3.28 o                         
   0  10  22          1.85          1.71         2.07 o                         
   1  10  22         54.92         55.34         2.27 o                         
   2  10  22         11.71          9.93         1.42 o                         
   3  10  22          0.01          1.78         2.50 o                         
   4  10  22          1.82         -2.02         4.14 o                         
   1  11  22         11.96         10.25         1.33 o                         
   2  11  22         59.77         64.45         2.78 o                         
   3  11  22          5.58          8.20         2.18 o                         
   0  12  22          5.41          9.69         3.12 o                         
   1  12  22          9.86          7.70         1.71 o                         
   2  12  22          5.87          1.32         1.61 o                         
   3  12  22          1.45          1.29         3.14 o                         
   1  13  22          0.42          1.21         1.64 o                         
   2  13  22          8.91         10.30         2.71 o                         
   3  13  22          0.56          3.72         2.53 o                         
   0  14  22         65.38         71.14         4.55 o                         
   1  14  22          2.07         -2.51         2.51 o                         
   2  14  22          7.74          1.48         6.63 o                         
   1  15  22         14.84         10.00         3.88 o                         
   2  15  22         14.85         11.62         2.36 o                         
   0  16  22          3.65          2.08         5.76 o                         
   1  16  22          2.91          3.02         2.08 o                         
   1   1  23          1.84          2.46         1.21 o                         
   2   1  23          1.83         -0.39         1.14 o                         
   3   1  23          2.25          0.77         1.35 o                         
   4   1  23          8.25          7.43         1.82 o                         
   5   1  23          0.04         -7.90         9.11 o                         
   0   2  23        373.26        384.04        11.94 o                         
   1   2  23        134.17        142.67         4.08 o                         
   2   2  23          5.70          7.61         1.30 o                         
   3   2  23          3.55          4.28         1.36 o                         
   4   2  23         40.99         40.47         2.73 o                         
   1   3  23          7.09          5.18         1.20 o                         
   2   3  23         27.99         32.15         1.93 o                         
   3   3  23         81.70         85.80         2.78 o                         
   4   3  23          1.05         -0.83         1.96 o                         
   0   4  23         92.49         79.38         2.94 o                         
   1   4  23        261.19        268.94         4.45 o                         
   2   4  23         13.64         12.79         1.40 o                         
   3   4  23        150.38        178.11         5.41 o                         
   4   4  23         15.72         16.70         2.38 o                         
   1   5  23         27.42         24.02         1.57 o                         
   2   5  23          6.06          4.63         1.33 o                         
   3   5  23         73.07         77.36         3.63 o                         
   4   5  23          1.67         10.38         2.59 o                         
   0   6  23        100.83        100.00         3.06 o                         
   1   6  23          1.61          2.69         1.61 o                         
   2   6  23          0.16         -0.36         1.96 o                         
   3   6  23         10.92          8.53         1.60 o                         
   4   6  23          4.49          4.17         2.45 o                         
   1   7  23          0.61          0.56         1.56 o                         
   2   7  23         17.69         16.08         1.84 o                         
   3   7  23         44.42         43.05         2.66 o                         
   4   7  23          5.52          5.09         3.31 o                         
   0   8  23          4.05          4.49         2.10 o                         
   1   8  23          0.04          0.77         1.41 o                         
   2   8  23          4.83          8.05         1.86 o                         
   3   8  23          0.50         -1.43         1.43 o                         
   4   8  23          1.73          3.11         4.49 o                         
   1   9  23         10.72         10.08         1.63 o                         
   2   9  23         35.85         33.12         2.02 o                         
   3   9  23         19.98         21.44         2.65 o                         
   4   9  23          0.27         -1.45         3.65 o                         
   0  10  23        145.21        148.17         5.80 o                         
   1  10  23         16.42         16.09         1.55 o                         
   2  10  23          6.35          6.81         1.34 o                         
   3  10  23         70.22         74.67         5.72 o                         
   1  11  23         11.39          9.56         1.52 o                         
   2  11  23         64.85         79.26         3.63 o                         
   3  11  23         71.69         90.90         6.47 o                         
   0  12  23        153.74        177.33         6.65 o                         
   1  12  23          3.62          3.06         1.82 o                         
   2  12  23          0.46          0.24         1.99 o                         
   3  12  23        161.91        217.58         6.88 o                         
   1  13  23          5.23          3.55         2.03 o                         
   2  13  23         15.39          6.63         4.72 o                         
   0  14  23          5.31          9.09         2.55 o                         
   1  14  23          4.62         -0.78         3.20 o                         
   2  14  23         20.00         16.16         2.25 o                         
   1  15  23          1.10          3.08         2.24 o                         
   0  16  23          1.26         -7.60        18.55 o                         
   0   0  24         27.52         30.48         4.06 o                         
   1   0  24         22.94         18.79         3.54 o                         
   2   0  24         26.44         27.93         3.52 o                         
   3   0  24         99.85        110.86        10.85 o                         
   4   0  24          0.04          1.73         2.68 o                         
   1   1  24         21.19         18.61         2.42 o                         
   2   1  24          0.07          4.76         1.50 o                         
   3   1  24          0.76         -0.60         1.78 o                         
   4   1  24          1.82          0.64         2.17 o                         
   0   2  24          1.94          0.58         2.38 o                         
   1   2  24         93.94         89.35         2.35 o                         
   2   2  24          0.00          2.93         1.59 o                         
   3   2  24          3.00          2.81         1.68 o                         
   4   2  24         36.20         39.57         3.50 o                         
   1   3  24         85.48         86.95         2.84 o                         
   2   3  24         17.20         25.27         2.35 o                         
   3   3  24         77.43         68.81         3.45 o                         
   4   3  24          2.33          1.99         3.03 o                         
   0   4  24         15.03         19.88         2.24 o                         
   1   4  24         68.94         64.59         2.38 o                         
   2   4  24         19.03         21.75         1.85 o                         
   3   4  24        138.78        164.71         5.64 o                         
   4   4  24          0.08         -1.35         2.59 o                         
   1   5  24          9.52         10.80         1.52 o                         
   2   5  24          8.80         12.50         1.76 o                         
   3   5  24          1.76          4.09         2.50 o                         
   4   5  24          0.52          1.42         4.41 o                         
   0   6  24          4.30          5.36         1.81 o                         
   1   6  24          0.69          2.06         1.21 o                         
   2   6  24          0.13          1.13         1.95 o                         
   3   6  24        161.58        173.30         4.70 o                         
   4   6  24         52.41         45.98         5.04 o                         
   1   7  24          5.92          3.77         1.38 o                         
   2   7  24          5.62          2.96         1.50 o                         
   3   7  24         26.95         22.43         2.26 o                         
   4   7  24          2.46          3.46         2.00 o                         
   0   8  24          5.10          5.01         1.87 o                         
   1   8  24         15.06         15.00         1.81 o                         
   2   8  24          2.12          2.54         1.55 o                         
   3   8  24          4.76          0.75         2.49 o                         
   4   8  24          0.33         -2.80         2.80 o                         
   1   9  24         14.99         13.73         1.53 o                         
   2   9  24          3.24          1.23         1.82 o                         
   3   9  24          1.84         -1.33         3.33 o                         
   0  10  24        111.46        118.06         5.37 o                         
   1  10  24          3.68          4.48         1.90 o                         
   2  10  24          3.92          5.35         1.89 o                         
   3  10  24        172.83        194.65        10.74 o                         
   1  11  24          0.65         -1.21         2.19 o                         
   2  11  24          0.05          3.65         1.62 o                         
   3  11  24         30.36         37.51         3.86 o                         
   0  12  24          0.32         -2.44         3.41 o                         
   1  12  24          0.77          0.23         2.39 o                         
   2  12  24          5.18          2.70         5.08 o                         
   1  13  24         10.54          5.05         3.62 o                         
   2  13  24          0.04         -0.07         4.39 o                         
   0  14  24          8.91          0.32         7.55 o                         
   1  14  24          9.55          8.93         1.67 o                         
   1   1  25          2.86          4.66         1.62 o                         
   2   1  25          0.00          2.16         1.63 o                         
   3   1  25        107.10        113.60         3.38 o                         
   4   1  25         19.47         19.04         4.11 o                         
   0   2  25         48.08         46.68         3.81 o                         
   1   2  25         11.68         10.79         1.42 o                         
   2   2  25         19.10         20.89         1.77 o                         
   3   2  25         20.23         21.00         2.17 o                         
   4   2  25          8.77          7.49         5.57 o                         
   1   3  25          0.51          0.47         1.20 o                         
   2   3  25          1.30          3.77         2.01 o                         
   3   3  25         19.57         19.29         2.22 o                         
   4   3  25          5.87          6.13         2.50 o                         
   0   4  25       1132.98       1266.43        15.68 o                         
   1   4  25          9.30         10.84         1.56 o                         
   2   4  25          0.81         -1.38         1.91 o                         
   3   4  25          1.84          6.03         2.66 o                         
   4   4  25          0.04          3.62         2.73 o                         
   1   5  25        106.25        116.25         3.86 o                         
   2   5  25         30.94         32.30         2.26 o                         
   3   5  25          3.74          0.94         2.49 o                         
   4   5  25         66.36         61.72         8.82 o                         
   0   6  25         55.49         46.06         2.73 o                         
   1   6  25          3.44          3.44         1.39 o                         
   2   6  25          8.25          3.75         1.79 o                         
   3   6  25         71.18         67.14         5.22 o                         
   4   6  25          7.91         10.29         2.56 o                         
   1   7  25          9.78          5.41         2.18 o                         
   2   7  25         13.36          9.96         1.80 o                         
   3   7  25          0.73         -0.48         4.03 o                         
   0   8  25         17.15         10.87         2.46 o                         
   1   8  25         10.12          7.45         2.12 o                         
   2   8  25          2.18          2.49         1.73 o                         
   3   8  25          0.01          0.25         3.86 o                         
   1   9  25         13.42         14.37         1.63 o                         
   2   9  25         16.47         20.56         2.48 o                         
   3   9  25          0.53         -2.04         2.73 o                         
   0  10  25          0.01         -0.17         2.12 o                         
   1  10  25          3.77          2.29         1.51 o                         
   2  10  25         66.67         75.62         5.16 o                         
   3  10  25          1.68         -1.19         1.61 o                         
   1  11  25         11.22          6.15         3.08 o                         
   2  11  25          0.47         -2.34         3.35 o                         
   0  12  25         48.58         60.93         7.20 o                         
   1  12  25         56.50         60.96         5.00 o                         
   2  12  25         77.45         99.93         7.49 o                         
   1  13  25          1.36          2.96         3.51 o                         
   0  14  25          0.05         -0.75        11.14 o                         
   0   0  26         84.82        103.22        17.06 o                         
   1   0  26          6.93          5.26         3.37 o                         
   2   0  26          0.01          7.16         2.73 o                         
   3   0  26        102.61        108.78         6.13 o                         
   4   0  26          0.22          4.56         2.84 o                         
   1   1  26         26.93         20.61         1.80 o                         
   2   1  26          3.84          5.98         1.92 o                         
   3   1  26          0.54         -2.17         2.17 o                         
   4   1  26          8.15          7.51         3.46 o                         
   0   2  26        202.94        214.56         6.65 o                         
   1   2  26         21.49         26.23         2.14 o                         
   2   2  26         12.68          8.14         2.45 o                         
   3   2  26         20.98         27.26         3.68 o                         
   4   2  26         21.08         26.18         4.17 o                         
   1   3  26          5.13          2.00         1.34 o                         
   2   3  26          4.25          1.51         1.78 o                         
   3   3  26         23.86         27.73         2.78 o                         
   4   3  26         10.69          8.96        11.47 o                         
   0   4  26        349.69        374.80         6.77 o                         
   1   4  26         86.59         92.00         2.66 o                         
   2   4  26          3.37          3.85         2.06 o                         
   3   4  26          1.45          4.40         2.25 o                         
   1   5  26         58.23         61.18         2.63 o                         
   2   5  26         13.51         12.51         2.63 o                         
   3   5  26         24.95         19.72         2.87 o                         
   0   6  26          0.89          1.19         1.67 o                         
   1   6  26          9.17          9.37         1.62 o                         
   2   6  26          9.41          7.76         1.74 o                         
   3   6  26          5.96          2.00         3.66 o                         
   1   7  26         42.00         50.95         2.75 o                         
   2   7  26         15.81         15.68         2.12 o                         
   3   7  26          2.86          3.43         2.73 o                         
   0   8  26         33.21         33.84         3.39 o                         
   1   8  26          1.50         -0.44         1.64 o                         
   2   8  26         13.91         10.36         1.93 o                         
   3   8  26          9.53          3.13         2.20 o                         
   1   9  26         19.68         25.58         2.34 o                         
   2   9  26         54.84         64.60         4.93 o                         
   3   9  26         12.67          4.35         3.40 o                         
   0  10  26          1.19          1.86         2.38 o                         
   1  10  26          6.34          1.26         2.42 o                         
   2  10  26         10.98         11.74         2.40 o                         
   1  11  26         48.75         56.75         5.85 o                         
   2  11  26          4.96          1.79         2.19 o                         
   0  12  26          4.00          1.76         5.23 o                         
   1  12  26          5.01          0.25         1.85 o                         
   1   1  27          2.71          5.41         2.27 o                         
   2   1  27         20.49         26.84         2.10 o                         
   3   1  27          9.95          1.80         3.77 o                         
   0   2  27         11.66          6.90         2.31 o                         
   1   2  27         10.55          6.73         1.36 o                         
   2   2  27          3.87          4.27         2.31 o                         
   3   2  27          0.45         -6.64         8.06 o                         
   1   3  27        122.19        130.52         3.81 o                         
   2   3  27         35.98         44.64         3.77 o                         
   3   3  27          0.24          2.71         3.69 o                         
   0   4  27          1.00          1.23         2.33 o                         
   1   4  27         41.09         40.75         2.85 o                         
   2   4  27         11.25          7.37         2.12 o                         
   3   4  27          0.26          0.57         2.61 o                         
   1   5  27         27.30         24.58         2.26 o                         
   2   5  27         17.86         17.62         2.06 o                         
   3   5  27         62.55         64.93         5.36 o                         
   0   6  27          0.02         -0.25         2.87 o                         
   1   6  27         52.31         49.26         2.68 o                         
   2   6  27         89.00        105.21         5.12 o                         
   3   6  27          0.41          2.32         2.75 o                         
   1   7  27         19.21         14.01         2.10 o                         
   2   7  27          7.03          6.28         3.60 o                         
   3   7  27         16.06         14.93         2.51 o                         
   0   8  27          0.21          4.80         3.82 o                         
   1   8  27          5.37          7.16         2.01 o                         
   2   8  27         18.16         22.16         2.82 o                         
   1   9  27          0.09          0.91         1.79 o                         
   2   9  27         55.61         70.72         6.21 o                         
   0  10  27         57.77         61.16        11.15 o                         
   1  10  27         36.47         40.24         4.99 o                         
   2  10  27         15.25         16.35         2.52 o                         
   1  11  27         62.05         71.13         4.48 o                         
   0  12  27         34.22         18.42        38.61 o                         
   0   0  28         44.54         39.86         6.71 o                         
   1   0  28         84.95        107.96         8.32 o                         
   2   0  28          0.01         -0.63         2.94 o                         
   3   0  28          0.46          2.68         9.05 o                         
   1   1  28          2.02          5.56         3.15 o                         
   2   1  28         35.16         38.40         3.27 o                         
   3   1  28          0.19         -2.44         2.44 o                         
   0   2  28          2.29          2.15         2.46 o                         
   1   2  28          6.35          7.81         3.16 o                         
   2   2  28          2.52          1.37         3.38 o                         
   3   2  28          4.01          8.66         2.99 o                         
   1   3  28         62.96         61.53         3.36 o                         
   2   3  28         19.29         23.81         2.99 o                         
   3   3  28          2.20          4.40         2.69 o                         
   0   4  28          0.32         -0.31         3.48 o                         
   1   4  28         35.12         40.53         2.56 o                         
   2   4  28         64.81         44.80         9.83 o                         
   3   4  28          4.10         11.83         3.02 o                         
   1   5  28          6.38          7.18         2.65 o                         
   2   5  28          3.89         -1.24         2.76 o                         
   0   6  28          1.44         11.17         6.93 o                         
   1   6  28         64.31         75.35         4.14 o                         
   2   6  28         26.96         30.14         2.56 o                         
   1   7  28         27.71         28.19         3.29 o                         
   2   7  28          0.08         -2.05         2.05 o                         
   0   8  28          0.56         -3.66         3.75 o                         
   1   8  28         11.50          8.36         2.60 o                         
   2   8  28          0.55         -0.25         2.34 o                         
   1   9  28         10.45         10.94         4.24 o                         
   0  10  28         10.07          8.66         5.82 o                         
   1  10  28          1.01         -4.24         4.24 o                         
   1   1  29          1.26          2.67         5.47 o                         
   2   1  29         11.55          6.52         2.66 o                         
   0   2  29         15.04         10.40         5.71 o                         
   1   2  29         65.88         78.92         4.23 o                         
   2   2  29         11.84         11.77         2.74 o                         
   1   3  29         35.07         35.05         3.64 o                         
   2   3  29         16.13         14.40         2.39 o                         
   0   4  29         31.19         27.86         3.76 o                         
   1   4  29        160.17        164.19         7.68 o                         
   2   4  29          5.10          9.01         3.21 o                         
   1   5  29        109.38        107.89         5.28 o                         
   2   5  29         44.31         40.45         3.03 o                         
   0   6  29          0.24         -6.73         6.73 o                         
   1   6  29          0.01         -3.00         3.00 o                         
   2   6  29          0.07          2.53         1.84 o                         
   1   7  29          3.56          0.28         2.99 o                         
   0   8  29          7.98          7.89         2.97 o                         
   1   8  29          1.39          0.54         1.94 o                         
   0   0  30          3.21         -1.00        21.12 o                         
   1   0  30         18.88         61.60        19.25 o                         
   2   0  30         33.98         29.37         4.48 o                         
   1   1  30         22.32         19.24         5.04 o                         
   2   1  30         14.42         18.60         3.11 o                         
   0   2  30          1.46          6.69         5.00 o                         
   1   2  30         47.73         50.93         7.01 o                         
   2   2  30          3.56         -2.46         4.82 o                         
   1   3  30          5.22         -2.15         4.13 o                         
   2   3  30          1.89         -9.12        21.05 o                         
   0   4  30          0.35         -4.16         4.16 o                         
   1   4  30         12.06         10.08         3.54 o                         
   1   5  30         32.00         28.44         3.66 o                         
   0   6  30          6.16          7.59         3.50 o                         
   1   6  30          7.76          7.00         2.89 o                         
   1   1  31          2.16         -4.54         4.54 o                         
   0   2  31          0.29          1.79         3.85 o                         
   1   2  31          8.68         -1.62         8.13 o                         
                                                                                
